# Supplementary material for: The combination of DNA methylome and transcriptome revealed the intergenerational inheritance on the influence of advanced maternal age
Source: Clin Transl Med. 2022 Sep 14;12(9):e990. doi: 10.1002/ctm2.990 (PMC9473489; doi:10.1002/ctm2.990)
Supplement: Supplementary file 10 — Supporting Information [file CTM2-12-e990-s006.xlsx]

## Sheet: DNA methylome samples 
Table S1: statistics for clinical feature of nuclear family-based cohorts in RRBS
cohorts	Young group	AMA group	SUM	P value
Number of couples (N)	10	10	20	——
Maternal age (years; mean ± SD)	25.9±2.64	38.7± 2.06	32.3 ± 6.96	<0.0001
Maternal body height (cm,mean ± SD)	161.1±5.36	158.7± 6.68	159.9 ± 6.03	nsa
Maternal body mass (kg,mean ± SD)	70.35±4.55	66.1± 7.77	68.23 ± 6.57	nsa
Maternal BMI (kg/m2,mean ± SD)	27.15±1.95	26.17±1.66	26.66 ± 1.83	nsa
Paternal age (years, mean ± SD)	28.7±3.77	40.8±5.2	34.75 ± 7.62	<0.0001
Neonatal sample size (N)	10	10	20
Sex of child： Males , Females	6 male, 4 female	7 male, 3 female	13 male 7 female	nsb
Gestational week (mean ± SD)	38.8 ± 1.32	38.5±1.5	38.65 ± 1.39	nsa
Birth weight (g; mean ± SD)	3295 ± 471.08	3,460 ± 368.78	3,377.5 ± 420.36	nsa
Birth length (cm;mean ± SD)	49.55 ± 1.67	49.7 ± 1.34	49.63 ± 1.48	nsa
Mode of birth（CS, cesarean section; VB, vaginal birth; ）	CS	CS	CS	nsb
a: unpaired t-test
b: Fisher's exact test
SD: standard deviation;
AMA： advanced maternal age;
ns： non significant
					1

## Sheet: RNA transcriptome samples
Table S1: statistics for clinical feature of nuclear family-based cohorts in RNA-seq
cohorts	Young group	AMA group	SUM	P value
Number of couples (N)	5	5	10	——
Maternal age (years; mean ± SD)	29.8 ± 2.59	39 ± 1.22	34.4 ± 5.21	<0.0001
Maternal body height (cm,mean ± SD)	163.8±4.09	161.2 ± 5.07	162.5 ± 4.55	nsa
Maternal body mass (kg,mean ± SD)	77.2±10.73	73.16 ± 8.62	68.2 ± 6.57	nsa
Maternal BMI (kg/m2,mean ± SD)	28.66±2.58	28.17±3.29	28.42 ± 2.8	nsa
Neonatal sample size (N)	5	5	10
Sex of child： Males , Females	1 male, 4 female	2 male, 3 female	3 male 7 female	nsb
Gestational week (mean ± SD)	38.4 ± 0.89	38.8±0.84	38.6 ± 0.84	nsa
Birth weight (g; mean ± SD)	3440 ± 658.67	3,190 ± 303.73	3,315 ± 501.18	nsa
Birth length (cm;mean ± SD)	48.8 ± 12.77	49.4 ± 1.95	49.1±2.28	nsa
Mode of birth（CS, cesarean section; VB, vaginal birth; ）	CS	CS	CS	nsb
a: unpaired t-test
b: Fisher's exact test
SD: standard deviation;
AMA： advanced maternal age;
ns： non significant
