# Supplementary material for: The combination of DNA methylome and transcriptome revealed the intergenerational inheritance on the influence of advanced maternal age
Source: Clin Transl Med. 2022 Sep 14;12(9):e990. doi: 10.1002/ctm2.990 (PMC9473489; doi:10.1002/ctm2.990)
Supplement: Supplementary file 11 — Supporting Information [file CTM2-12-e990-s005.xlsx]

## Sheet: Sequencing_information_RNA_data
Supplementary Table S2.Summary for the sequencing information of all RNA-seq libraries.
Sample Names	Raw_x000D_ read_pair	Mapped_x000D_ reads
A3M	23411188	44833316
A3Q	23635192	45782526
A4M	23114607	44239129
A4Q	22804213	44119264
A5M	24694896	47705756
A5Q	23542943	45500953
A6M	24980570	47860404
A6Q	24168807	46711492
A7M	20463903	39235182
A7Q	23702260	45877646
Y1M	24617478	47181818
Y1Q	24226886	47021871
Y2M	23491776	45144261
Y2Q	24893121	48510061
Y4M	24382049	46721161
Y4Q	22910615	44334002
Y7M	23614465	45063731
Y7Q	23256662	45072020
Y8M	22446294	42867293
Y8Q	23637533	45660101

## Sheet: Sequencing_information_for_RRBS
Supplementary Table S2. Summary for the sequencing information of all the RRBS libraries.
analysis_name	Total_number_reads_pair	Total_pre_filter_basepairs_read_one	Total_pre_filter_basepairs_read_two	Total_basepairs_filtered_read_one	Total_basepairs_filtered_read_two	total_sequence_reads_pair	pair_end_unique_map_reads_pair	Mapping_efficiency	Bisulfy_Conversion_rate	CpG_number_with_1X_coverage	CpG_number_with_3X_coverage	CpG_number_with_5X_coverage	CpG_number_with_6X_coverage	CpG_number_with_10X_coverage	Ratio_for_CpG_with_1X_coverage(%)	Ratio_for_CpG_number_with_3X_coverage(%)	Ratio_for_CpG_number_with_5X_coverage(%)	Ratio_for_CpG_number_with_6X_coverage(%)	Ratio_for_CpG_number_with_10X_coverage	average_coverage_for_CpG_with_1X	average_coverage_for_CpG_with_3X	average_coverage_for_CpG_with_5X	average_coverage_for_CpG_with_6X	average_coverage_for_CpG_with_10X	average_coverage_for_remained_200bp_bin_with_6X_coverage_3_CpGs_8_samples_per_group
YOUNG_M_9	90070017	13494154205	13454420591	12459200851	13339108124	83845685	56953885	0.679	99.2	14335424	8145994	7006411	6752493	5987054	25.9134	14.7251	12.6651	12.2061	10.8225	24.31	41.51	47.65	49.24	54.57	473.82
YOUNG_M_8	81547039	12218113747	12176179506	9912710771	11483543574	70023545	46287960	0.661	99.3	14693838	9576005	8451573	8092743	6909446	26.5612	17.31	15.2774	14.6288	12.4898	18.28	27.18	30.31	31.42	35.53	335.89
YOUNG_M_7	146563930	21956306043	21883453727	17186772959	20162599645	124414201	72431656	0.582	99	18938733	11051726	9535531	9328791	8580579	34.2345	19.9776	17.2369	16.8631	15.5106	20.34	33.36	37.96	38.67	41.31	465.61
YOUNG_M_6	126632865	18947130794	18872828676	14205310747	16150402268	108986778	59949640	0.55	99.3	16222225	9682720	8702198	8477842	7625131	29.324	17.5029	15.7305	15.3249	13.7835	20.46	33.24	36.55	37.36	40.46	426.28
YOUNG_M_5	54134076	8107849099	8080758913	6905027479	6986026497	51820492	33272865	0.642	99.1	14046516	9433260	8695330	8375254	7011979	25.3911	17.052	15.7181	15.1395	12.6752	13.13	18.87	20.17	20.75	23.29	229.32
YOUNG_M_4	61155645	9160406298	9129771392	7543317307	7961935620	57019631	39057330	0.685	99.4	12486752	8754383	7897499	7606186	6556699	22.5716	15.8248	14.2759	13.7493	11.8522	17.69	24.55	26.82	27.65	30.85	306.62
YOUNG_M_3	123208527	18457599078	18386933802	14609618570	16884561176	105697431	68317008	0.646	99.2	17355399	10407144	9188924	8946522	8017390	31.3724	18.8124	16.6103	16.1721	14.4926	22.06	35.58	39.77	40.71	44.5	478.03
YOUNG_M_2	68527275	10261479304	10231916206	8453890653	9384647058	60873929	40840554	0.671	99.2	15005515	9678492	8600885	8244263	6929709	27.1246	17.4953	15.5473	14.9027	12.5265	15.38	22.95	25.37	26.25	29.8	285.05
YOUNG_M_10	102802612	15393768875	15344007717	12559201398	13769507217	92153689	52067750	0.565	99.2	16535716	10376904	9366438	9152040	8222922	29.8907	18.7578	16.9312	16.5436	14.8641	17.94	27.55	30.09	30.66	33.2	364.45
YOUNG_M_1	100305235	15026110322	14979584091	13000486664	14014900444	92055356	61504278	0.668	99	17473175	10153686	8786242	8471864	7447799	31.5853	18.3543	15.8824	15.3141	13.463	19.95	33.07	37.61	38.82	43.11	434.7
YOUNG_K_9	123567077	18512500506	18451732202	15440546099	18256149883	104156750	66316386	0.637	99	16823346	9065941	7355871	7035077	6185320	30.4106	16.388	13.2968	12.7169	11.1809	24.07	42.96	51.98	54.09	60.37	523.62
YOUNG_K_8	92992848	13930412280	13873044470	10606508020	12321362748	79073931	50274359	0.636	99	16358773	9831051	9045811	8836524	7910803	29.5709	17.7711	16.3516	15.9733	14.2999	17.81	28.65	30.82	31.42	34.14	365.72
YOUNG_K_7	102161444	15305736486	15252997894	12245049916	14081536986	88262454	51316257	0.581	99.1	15136510	9975254	9043066	8772854	7686325	27.3614	18.0317	16.3467	15.8582	13.8941	18.91	27.82	30.3	31.07	34.36	355.92
YOUNG_K_6	134132624	20052543709	20025154505	16334187154	18640057600	116934354	66127639	0.566	99.1	16729122	10463094	9479050	9290622	8502918	30.2403	18.9136	17.1348	16.7941	15.3703	22.43	34.77	37.94	38.59	41.36	455.99
YOUNG_K_5	163402780	24477480865	24385620493	18058653545	21882423418	134335984	79750448	0.594	99.1	17587031	10645262	9653276	9517996	8936714	31.7911	19.2429	17.4497	17.2052	16.1544	25.28	40.51	44.23	44.75	46.91	546.89
YOUNG_K_4	72960638	10929336332	10898674639	9430170971	9879036246	68304625	46663972	0.683	99.4	14220566	9390580	8384288	8067334	6928195	25.7057	16.9748	15.1558	14.5829	12.5237	19.24	28.26	31.21	32.23	36.28	357.12
YOUNG_K_3	132053524	19785015759	19715040619	15676629504	18726762831	110440936	67035328	0.607	99	15960963	10150791	9051461	8787773	7897164	28.8518	18.349	16.3618	15.8852	14.2753	24.48	37.44	41.5	42.59	46.5	485.82
YOUNG_K_2	81857533	12262882784	12222450685	10378947919	11126854652	74694728	48294066	0.647	99.3	15748753	9848956	8736258	8418311	7205088	28.4682	17.8034	15.7921	15.2173	13.0242	17.61	27.13	30.1	31.04	34.98	346.21
YOUNG_K_10	140517358	21047490361	20988741286	19308571134	20157808402	133753598	76229313	0.57	99.1	18762132	10625368	8982068	8692101	7888090	33.9153	19.2069	16.2364	15.7122	14.2589	23.36	39.65	46.11	47.44	51.34	530.97
YOUNG_K_1	86239238	12918062005	12874300421	10220380928	11784101779	73955273	48969344	0.662	99.1	16378886	10089251	9077225	8808676	7730363	29.6072	18.2378	16.4084	15.923	13.9738	16.77	26.16	28.66	29.37	32.38	336.69
YOUNG_F_9	98190731	14708922689	14665022145	13538751797	14571774985	90937491	61440102	0.676	99.2	16210019	8478293	6940507	6670963	5918987	29.302	15.3257	12.546	12.0587	10.6994	22.81	41.81	50.16	51.96	57.54	497.09
YOUNG_F_8	69769968	10449070431	10399887759	8289097231	9148743028	62031920	35708892	0.576	99.3	15021116	9164613	8185469	7861589	6593469	27.1528	16.5664	14.7964	14.211	11.9187	13.52	21.23	23.34	24.09	27.25	266.3
YOUNG_F_7	112248269	16812423488	16767200745	14173843145	15843227548	100005579	52899748	0.529	99.1	16774328	10116636	8669177	8324055	7219200	30.322	18.2873	15.6708	15.0469	13.0498	17.14	27.15	31.01	32.08	35.83	349.84
YOUNG_F_6	129813958	19446852005	19379653013	16000284445	18145469694	113922383	62914600	0.552	99.1	17814370	10613429	9382881	9161102	8294821	32.2021	19.1853	16.9609	16.56	14.9941	19.6	31.57	35.15	35.86	38.71	415.38
YOUNG_F_5	151148548	22645947948	22573964547	18546994006	21173313505	132145567	69638902	0.527	99.2	17894685	10652968	9375565	9152583	8316592	32.3472	19.2568	16.9477	16.5446	15.0334	21.66	34.99	39.17	39.99	43.18	475.14
YOUNG_F_4	85000000	12734489315	12699879695	10854656128	11516475460	78631983	53326201	0.678	99.3	15772130	9706912	8547669	8265744	7232094	28.5104	17.5467	15.4512	14.9415	13.0731	19.6	30.68	34.31	35.3	39.24	399.32
YOUNG_F_3	127153770	19050023020	18984882201	14643758904	17949781512	104066361	64111889	0.616	99	16979216	10269830	9075874	8830160	7964938	30.6924	18.5642	16.406	15.9618	14.3978	21.52	34.34	38.32	39.23	42.65	451.19
YOUNG_F_2	111669745	16709123260	16665975914	13160419422	14824264398	97483883	52807314	0.542	99	16729324	10351572	9449637	9282372	8514948	30.2407	18.712	17.0816	16.7792	15.392	17.51	27.18	29.39	29.81	31.7	354.59
YOUNG_F_10	152442881	22843274414	22772256899	18310061084	21084660860	131649440	43409412	0.33	99.1	14296840	9913484	9132356	8878628	7798836	25.8436	17.9201	16.5081	16.0494	14.0975	18.21	25.51	27.36	27.99	30.78	324.96
YOUNG_F_1	76388283	11444113674	11406124727	9263595656	10499790966	66498690	40588251	0.61	99.2	16733111	10025707	8664629	8296058	6940934	30.2475	18.1229	15.6626	14.9963	12.5467	13.69	21.64	24.44	25.3	28.77	276.71
AMA_M_9	126920743	19009076344	18919701307	16055945805	17392314198	115677210	65049066	0.562	99.4	17412029	10057841	8868509	8605348	7597786	31.4748	18.181	16.0311	15.5554	13.7341	21.06	35.22	39.43	40.47	44.79	464.38
AMA_M_8	114972922	17225865516	17182953632	15425653287	16981357300	104156162	68471384	0.657	99.2	18415688	9357111	7405507	7067533	6190397	33.289	16.9143	13.3865	12.7756	11.19	20.67	38.58	47.61	49.62	55.44	478.82
AMA_M_7	144519372	21648947777	21575770642	16755427929	19820508991	121601503	65938468	0.542	99	17720396	10599151	9549787	9381051	8666308	32.0322	19.1595	17.2626	16.9576	15.6656	20.24	32.55	35.65	36.19	38.42	433.25
AMA_M_6	105215069	15758069202	15697909455	14573996487	15173316223	100329689	60055623	0.599	99.1	18446738	9775443	8209378	7855228	6847711	33.3452	17.6705	14.8396	14.1995	12.3782	18.28	32.97	38.55	40.06	44.85	417.6
AMA_M_5	115625400	17323103719	17266925433	13876830398	16309371076	98310800	60457724	0.615	99.2	16198680	10064850	8999853	8739816	7855935	29.2815	18.1937	16.2685	15.7985	14.2007	21.3	33.2	36.66	37.59	40.95	426.15
AMA_M_4	114943318	17217751598	17155417542	13742901831	15349772365	100757587	66368398	0.659	99.2	16487263	10175912	9282968	9086664	8246054	29.8031	18.3944	16.7803	16.4255	14.9059	22.91	36.04	39.13	39.86	43.06	475.59
AMA_M_3	130129869	19468832711	19420696573	14272266835	16643930360	109079207	57485833	0.527	99.1	18269316	10768915	9563974	9404288	8728077	33.0244	19.4664	17.2883	16.9996	15.7773	16.81	27.11	29.96	30.35	31.84	361.49
AMA_M_2	83851003	12558871826	12527082774	11585614270	11970417790	80503025	53702483	0.667	99.2	17418347	9884470	8505122	8193608	7225754	31.4862	17.8676	15.3742	14.8111	13.0616	17.06	28.67	32.69	33.74	37.21	358.43
AMA_M_10	86403937	12935603624	12896916511	10082228982	11297415025	74805242	52521349	0.702	99.2	18689899	9864535	8409028	8067295	6699581	33.7847	17.8316	15.2005	14.5828	12.1105	10.12	17.45	19.8	20.41	22.96	226.77
AMA_M_1	81897247	12263234470	12222430392	10736605433	11249147996	76953084	41697534	0.542	99.2	16414868	10068590	8934892	8624020	7457848	29.6723	18.2004	16.1511	15.5892	13.4811	14.07	21.82	24.1	24.78	27.46	275.29
AMA_K_9	89807795	13451999827	13385113051	10875025903	12507440535	77411052	50320200	0.65	99	15346467	9635341	8848545	8557372	7475725	27.741	17.4173	15.995	15.4687	13.5135	18.83	29.15	31.42	32.32	35.9	362.28
AMA_K_8	136554091	20456379939	20384334301	17831941364	20051634261	120889536	83297336	0.689	99.3	17674442	9834297	8040294	7672028	6676676	31.9491	17.7769	14.534	13.8683	12.0691	28.94	50.42	60.75	63.39	71.59	641.27
AMA_K_7	143316862	21470695578	21394638889	17207361383	19960078154	122884442	69359446	0.564	99	17154912	10523972	9488259	9306852	8569576	31.01	19.0236	17.1514	16.8235	15.4908	22.88	36.1	39.57	40.23	42.93	476.09
AMA_K_6	146315501	21919682371	21835061947	16830420539	19908015147	123192745	67009691	0.544	99	17920313	10704422	9564899	9405913	8767696	32.3936	19.3498	17.2899	17.0026	15.8489	20.9	33.67	37.17	37.69	39.8	455.11
AMA_K_5	95364238	14287766819	14243006348	11836652005	13307254417	83924374	55154130	0.657	99.4	16818118	10147721	8862688	8541788	7409667	30.4012	18.3435	16.0206	15.4405	13.394	18.49	29.42	33.13	34.18	38.24	382.24
AMA_K_4	95219001	14260009336	14202504223	13068692742	13587815501	90737386	52188829	0.575	99.1	17382808	9731712	8422437	8071137	6975569	31.4219	17.5915	15.2248	14.5898	12.6094	17.52	30.05	34.15	35.42	39.81	377.4
AMA_K_3	65218661	9770101793	9742294787	8614626176	9137506688	60668895	39249544	0.647	99.5	15390091	9531456	8268758	7878915	6606962	27.8198	17.2295	14.947	14.2423	11.943	14.81	22.89	25.82	26.85	30.58	278.29
AMA_K_2	133637899	20020812820	19958694046	16828863507	19130688101	117166743	67510741	0.576	99.2	17953338	10572578	9083363	8796456	7875282	32.4533	19.1115	16.4195	15.9009	14.2357	20.81	33.87	38.71	39.78	43.41	442.85
AMA_K_10	105199801	15759442239	15715982321	14641861658	15578381719	98532274	66176076	0.672	99.2	16562761	8689851	7116094	6830266	6055181	29.9396	15.7082	12.8634	12.3467	10.9456	23.82	43.66	52.4	54.35	60.19	517.3
AMA_K_1	101813053	15258982268	15215845088	12568782982	14170926179	89364766	24493642	0.274	99.1	13086574	9171158	7947100	7400325	5348430	23.6559	16.5782	14.3655	13.3772	9.66806	10.88	14.84	16.57	17.43	21.24	171.87
AMA_F_9	73736331	11036678497	10985815538	8816272898	9949630064	64359000	39982450	0.621	99	15645478	9655806	8887520	8587556	7358759	28.2815	17.4543	16.0655	15.5233	13.302	14.37	22.41	24.04	24.7	27.55	277.18
AMA_F_8	120410832	18040957275	17999092461	16354082121	17746328624	110683753	63668715	0.575	99.3	16755133	9130187	7563757	7272620	6442994	30.2873	16.5041	13.6726	13.1463	11.6466	22.09	38.86	46.04	47.66	52.73	467.71
AMA_F_7	138680518	20729837069	20703795397	16985416190	19247993815	121693328	70055122	0.576	99	17826057	10590070	9454616	9255783	8482051	32.2232	19.1431	17.0906	16.7312	15.3325	21.86	35.49	39.25	39.97	42.84	477.1
AMA_F_6	99667569	14927470371	14869040699	13331180347	14194037737	92910080	55109369	0.593	99.2	17908440	9927572	8460337	8104069	7013226	32.3721	17.9455	15.2933	14.6493	12.6774	17.4	30	34.56	35.85	40.26	384.3
AMA_F_5	152401890	22835048641	22752007680	17279383178	21594429947	122254790	72429441	0.592	99	17933630	10621350	9255668	9015531	8193784	32.4176	19.1996	16.731	16.2969	14.8115	22.58	36.7	41.47	42.42	45.84	491.5
AMA_F_4	88022271	13186182518	13145559136	10999534249	12106354504	78613117	50409190	0.641	99.2	16783707	10089373	8867155	8553139	7378582	30.339	18.238	16.0287	15.461	13.3379	17.03	27.12	30.33	31.25	35.01	351.15
AMA_F_3	127720096	19132957972	19067771317	15944157520	17293334368	115538135	59344990	0.514	99	17482075	10648278	9508803	9327653	8551072	31.6014	19.2483	17.1885	16.8611	15.4573	19.24	30.32	33.43	33.96	36.23	401.75
AMA_F_2	93459944	13996153934	13933890030	11666114580	12995577817	83178066	46247880	0.556	99.3	16356716	9735830	8807356	8515592	7436163	29.5671	17.5989	15.9206	15.3932	13.4419	16.39	26.52	28.94	29.75	32.97	331.34
AMA_F_10	154383562	23127233052	23017936371	15259452803	20367069751	115742131	69429830	0.6	99.3	18303890	10625667	9443979	9276028	8601680	33.0869	19.2074	17.0714	16.7678	15.5488	21.93	36.36	40.38	40.99	43.35	494.27
AMA_F_1	116967080	17521621771	17461175966	15092543459	16146373501	107735347	62571178	0.581	99.1	17187817	10528638	9415323	9206836	8360926	31.0695	19.032	17.0196	16.6427	15.1136	20.82	32.74	36.1	36.79	39.64	431.52

## Sheet: Number_of_different_element
Supplementary Table S2. Summary for the number of each genomic elements
analysis_name	All_Genes	CpGislands	HCP	ICP	LCP	Intergenic_region_KSM	Exons	Introns	UTR3	UTR5	LTR	LINE	SINE	Retroposon_SVA	Transposon	Satellite	Low_complexity	ICRs_67	MEs	Micro_satellites
all_number	101313	26866	47287	110758	43299	25291	229619	314155	117824	172675	676174	1412488	1695390	5072	461669	5172	93630	67	683	638338
AMA_F_1	92541	24653	42623	38895	1740	21766	52450	159818	27695	59606	34344	34189	254780	2251	10425	1173	3279	62	342	13408
AMA_F_10	92374	24706	42700	38670	1588	21723	52465	159034	27520	59891	33138	32258	250153	2337	9981	1162	3471	62	350	14022
AMA_F_2	91270	24421	42096	36278	1381	21262	49191	150524	25736	57173	29721	28050	227156	2110	8948	1009	2928	61	320	12314
AMA_F_3	92618	24674	42668	39260	1766	21821	53017	161023	27903	60023	34488	34775	258015	2288	10628	1144	3365	62	339	13677
AMA_F_4	91763	24424	42146	36855	1543	21485	49500	153578	26044	57675	30951	29880	235008	2103	9288	1083	3032	63	324	12594
AMA_F_5	92881	24620	42531	39316	1820	21816	52507	162466	27948	59477	35444	35793	261813	2220	10788	1231	3151	62	334	12949
AMA_F_6	91614	24276	41623	36185	1532	21296	48182	151925	25585	55789	30475	29766	230533	2025	9214	1067	2605	61	306	11326
AMA_F_7	92464	24613	42593	38807	1716	21734	52233	159217	27432	59583	34101	33949	253452	2264	10414	1160	3311	62	338	13554
AMA_F_8	92184	23435	38397	36608	1739	21220	45817	155407	25625	49415	32958	33918	240543	1878	10099	1162	1898	61	285	8394
AMA_F_9	91311	24438	42124	36332	1416	21300	49221	150761	25681	57329	29839	28146	227879	2112	8909	1016	2999	62	323	12575
AMA_K_1	90790	24202	41487	35284	1373	20978	46584	146089	24685	54511	28297	26862	212404	1899	8457	959	2431	61	304	10470
AMA_K_10	91688	22847	35926	35532	1611	20878	43456	151485	24453	45723	31573	33233	231141	1771	9676	1118	1701	62	266	7612
AMA_K_2	92873	24561	42398	39254	1919	21837	52083	162217	27907	58809	35649	36915	259225	2140	11069	1217	2961	63	330	12415
AMA_K_3	91285	24158	41529	35773	1452	21154	47111	149392	25048	55058	29449	28208	223935	1945	8795	1004	2547	62	309	10978
AMA_K_4	91203	24236	41579	35968	1425	21170	47923	149961	25383	55318	29807	28744	225260	2029	9028	1021	2566	62	313	11082
AMA_K_5	91975	24430	42163	37285	1547	21515	49878	154911	26360	57686	31582	30741	238894	2119	9545	1121	2947	62	323	12337
AMA_K_6	92599	24655	42666	39178	1722	21788	52907	160528	27871	59974	34493	34345	256913	2327	10521	1153	3422	62	340	13825
AMA_K_7	92343	24669	42629	38828	1679	21733	52441	159147	27562	59659	33953	33957	252916	2265	10424	1163	3355	63	339	13542
AMA_K_8	92270	24012	40776	37350	1708	21396	47902	156686	26124	53401	33233	34498	245819	1922	10088	1133	2191	62	306	9730
AMA_K_9	91308	24407	42126	36444	1428	21274	49172	150909	25732	57146	30141	28559	229130	2074	9041	1016	2943	61	321	12355
AMA_M_1	91801	24478	42240	37354	1559	21473	50310	154684	26388	57792	31774	31006	239199	2135	9664	1071	2946	63	328	12284
AMA_M_10	92441	24450	41920	35416	1330	21646	48381	155361	25727	57167	29674	28767	224865	2210	8465	1267	3151	64	329	13040
AMA_M_2	91746	24261	41708	36967	1589	21364	48946	153565	26154	55638	31785	31308	237131	1992	9665	1133	2610	62	311	11119
AMA_M_3	92788	24701	42748	39776	1851	21887	53509	162289	28235	60296	35044	35332	260969	2383	10816	1175	3463	62	343	13930
AMA_M_4	91855	24586	42432	37333	1501	21506	50797	154583	26518	58745	31303	29929	238560	2271	9393	1103	3342	62	332	13506
AMA_M_5	91972	24494	42302	37559	1555	21516	50564	155409	26643	58040	31867	31006	240383	2150	9588	1116	3004	61	322	12591
AMA_M_6	91472	24109	41168	35768	1472	21207	47307	150854	25289	54201	30278	29440	227337	1994	9151	1025	2363	62	303	10519
AMA_M_7	92558	24681	42646	38912	1731	21812	52674	159834	27681	59838	34185	34263	255344	2293	10465	1174	3396	62	342	13738
AMA_M_8	92809	23294	37712	37332	1932	21385	45948	159354	26145	49063	35277	37747	249597	1814	10890	1216	1818	61	277	8124
AMA_M_9	91695	24542	42182	36316	1350	21461	49650	153155	25972	57866	29899	28543	230541	2255	8801	1066	3121	62	335	13048
YOUNG_F_1	91601	24389	41971	36559	1557	21397	48619	152474	25820	57141	30220	29405	231488	2115	9035	1023	2907	62	320	12221
YOUNG_F_10	91464	24551	42407	37268	1485	21378	50479	152735	26359	58322	30457	29305	232487	2233	9268	1057	3240	62	332	13194
YOUNG_F_2	92138	24659	42589	38228	1587	21678	52152	157572	27254	59528	32939	32008	247225	2328	10021	1111	3401	62	336	13676
YOUNG_F_3	92327	24532	42425	37978	1589	21690	51241	157648	27047	58640	32722	32052	245551	2196	9827	1161	3098	62	334	12908
YOUNG_F_4	91706	24387	41942	35373	1335	21424	48120	151825	25450	56966	29051	27732	226017	2180	8402	1063	3119	61	327	12872
YOUNG_F_5	92770	24630	42573	39082	1807	21846	52547	161378	27961	59725	34775	34943	258157	2275	10655	1204	3261	61	335	13370
YOUNG_F_6	92716	24645	42608	39070	1792	21808	52421	160584	27777	59437	34699	35341	256232	2226	10598	1201	3232	62	335	13232
YOUNG_F_7	92384	24406	42045	37551	1655	21640	49806	156935	26720	57186	32593	32642	242883	2126	9857	1137	2756	63	323	11684
YOUNG_F_8	90774	24337	41620	33605	1145	21098	46409	145602	24250	55661	25908	23333	205632	2163	7367	916	3013	61	315	12387
YOUNG_F_9	91682	22536	34819	35159	1622	20797	42792	151199	24236	44480	31650	33149	230703	1766	9654	1101	1653	60	270	7228
YOUNG_K_1	91676	24503	42329	37083	1506	21439	50207	153627	26277	58099	31060	29709	236371	2163	9346	1094	3161	62	329	12965
YOUNG_K_10	92732	24495	42305	39131	1953	21843	51767	161494	27785	58440	35094	36560	259883	2166	11033	1208	2949	62	326	12203
YOUNG_K_2	91534	24488	42178	36262	1372	21395	49273	151842	25814	57524	29573	27844	227987	2116	8705	1062	3027	62	327	12643
YOUNG_K_3	92069	24505	42318	37845	1628	21555	50929	156324	26839	58151	32611	32027	244420	2164	9824	1113	3005	62	331	12437
YOUNG_K_4	91163	24341	41754	34599	1274	21228	47158	148368	24789	56179	27688	25822	216353	2161	8008	984	2984	61	320	12438
YOUNG_K_5	92511	24690	42746	38963	1685	21770	52953	159918	27809	60081	34277	33799	254823	2383	10484	1182	3506	62	343	14029
YOUNG_K_6	92341	24637	42629	38486	1684	21685	52194	158104	27354	59424	33546	33381	250095	2261	10219	1134	3319	62	342	13480
YOUNG_K_7	91720	24507	42331	37063	1520	21482	50292	153737	26265	58217	31128	29889	235280	2186	9301	1059	3090	61	329	12804
YOUNG_K_8	91384	24565	42409	36389	1305	21366	50196	151553	25976	58196	29489	27231	226100	2268	8686	1024	3309	62	335	13370
YOUNG_K_9	91926	23244	37379	36235	1690	21059	44867	153807	25065	47846	32466	34194	238068	1809	9955	1096	1810	61	276	8065
YOUNG_M_1	91682	24448	42125	36855	1504	21419	49364	153452	26026	57456	30579	29347	233045	2099	9226	1101	2990	63	330	12353
YOUNG_M_10	91935	24614	42511	38008	1585	21574	51391	155795	26879	58994	31952	31130	243038	2306	9676	1060	3341	62	339	13524
YOUNG_M_2	91300	24347	41983	35804	1379	21267	48132	150131	25358	56727	29290	27627	223762	2050	8614	1029	2908	62	318	12182
YOUNG_M_3	92026	24555	42372	37578	1548	21594	50712	155792	26664	58601	31839	30991	241708	2224	9567	1132	3256	62	335	13244
YOUNG_M_4	90537	24158	41285	32363	1076	20963	44881	143449	23599	54586	24951	22430	199771	2161	6992	889	2929	61	301	12071
YOUNG_M_6	91283	24500	42052	35249	1236	21284	48647	149916	25348	57203	28137	25904	218618	2307	8128	1013	3238	62	334	13156
YOUNG_M_7	93182	24668	42678	39903	1947	22009	53484	164515	28581	60514	36204	37379	265911	2304	11003	1265	3393	62	350	13782
YOUNG_M_8	91263	24280	41790	35681	1388	21217	47818	149603	25307	55907	29319	27836	223291	2029	8711	1027	2765	61	308	11658
YOUNG_M_9	90539	22639	35352	33965	1383	20475	41850	144664	23174	44320	28772	28549	215163	1769	8796	989	1599	60	261	7278

## Sheet: Ratio_of_different_element
Supplementary Table S2. Summary for the overlap ratio for each genomic elements (%)
analysis_name	All_Genes	CpGislands(%)	HCP(%)	ICP(%)	LCP(%)	Intergenic_region(%)	Exons(%)	Introns(%)	UTR3(%)	UTR5(%)	LTR(%)	LINE(%)	SINE(%)	Retroposon_SVA (%)	Transposon(%)	Satellite(%)	Low_complexity(%)	ICRs_67(%)	Mes(%)	Micro_satellites(%)
AMA_F_1	91.3417	91.7628	90.1368	35.1171	4.01857	86.0622	22.8422	51.1983	23.5054	34.5192	5.07917	2.42048	15.0278	44.3809	2.25811	22.6798	3.50208	92.5373	50.0732	2.10045
AMA_F_10	91.1768	91.9601	90.2997	34.914	3.66752	85.8922	22.8487	50.9471	23.3569	34.6842	4.90081	2.28377	14.7549	46.0765	2.16194	22.4671	3.70715	92.5373	51.2445	2.19664
AMA_F_2	90.0872	90.8993	89.0224	32.7543	3.18945	84.0694	21.4229	48.2209	21.8427	33.1102	4.39547	1.98586	13.3985	41.6009	1.93819	19.5089	3.1272	91.0448	46.8521	1.92907
AMA_F_3	91.4177	91.841	90.232	35.4466	4.07862	86.2797	23.0891	51.5843	23.6819	34.7607	5.10046	2.46197	15.2186	45.1104	2.30208	22.1191	3.59393	92.5373	49.634	2.1426
AMA_F_4	90.5738	90.9104	89.1281	33.2752	3.56359	84.9512	21.5574	49.1993	22.1042	33.4009	4.57737	2.11542	13.8616	41.4629	2.01183	20.9397	3.23828	94.0299	47.4378	1.97294
AMA_F_5	91.6773	91.64	89.9423	35.4972	4.20333	86.2599	22.867	52.0466	23.7201	34.4445	5.24185	2.53404	15.4426	43.7697	2.33674	23.8012	3.36537	92.5373	48.9019	2.02855
AMA_F_6	90.4267	90.3596	88.0221	32.6703	3.53819	84.2039	20.9835	48.6697	21.7146	32.3087	4.50698	2.10735	13.5976	39.9251	1.9958	20.6303	2.78223	91.0448	44.8023	1.7743
AMA_F_7	91.2657	91.6139	90.0734	35.0376	3.96314	85.9357	22.7477	51.0058	23.2822	34.5059	5.04323	2.40349	14.9495	44.6372	2.25573	22.4285	3.53626	92.5373	49.4876	2.12333
AMA_F_8	90.9893	87.2292	81.1999	33.0522	4.01626	83.9034	19.9535	49.7852	21.7485	28.6173	4.87419	2.40129	14.1881	37.0268	2.1875	22.4671	2.02713	91.0448	41.7277	1.31498
AMA_F_9	90.1276	90.9626	89.0816	32.803	3.27028	84.2197	21.4359	48.2968	21.7961	33.2005	4.41292	1.99265	13.4411	41.6404	1.92974	19.6442	3.20303	92.5373	47.2914	1.96996
AMA_K_1	89.6134	90.0841	87.7345	31.8568	3.17097	82.9465	20.2875	46.8001	20.9507	31.5686	4.18487	1.90175	12.5283	37.4409	1.83183	18.5422	2.59639	91.0448	44.5095	1.6402
AMA_K_10	90.4997	85.0406	75.9744	32.0808	3.72064	82.5511	18.9253	48.5288	20.7538	26.4792	4.66936	2.3528	13.6335	34.9172	2.09587	21.6164	1.81673	92.5373	38.9458	1.19247
AMA_K_2	91.6694	91.4204	89.661	35.4412	4.43197	86.343	22.6824	51.9668	23.6853	34.0576	5.27216	2.61347	15.29	42.1924	2.39761	23.5305	3.16245	94.0299	48.3163	1.94489
AMA_K_3	90.102	89.9203	87.8233	32.2983	3.35343	83.6424	20.517	47.8583	21.2588	31.8853	4.35524	1.99704	13.2085	38.3478	1.90504	19.4122	2.72028	92.5373	45.2416	1.71978
AMA_K_4	90.021	90.2107	87.929	32.4744	3.29107	83.7057	20.8707	48.0406	21.5431	32.0359	4.40818	2.03499	13.2866	40.0039	1.95551	19.7409	2.74057	92.5373	45.8272	1.73607
AMA_K_5	90.783	90.9328	89.164	33.6635	3.57283	85.0698	21.7221	49.6263	22.3724	33.4073	4.67069	2.17637	14.0908	41.7784	2.0675	21.6744	3.1475	92.5373	47.2914	1.93268
AMA_K_6	91.3989	91.7703	90.2278	35.3726	3.977	86.1492	23.0412	51.4257	23.6548	34.7323	5.1012	2.43153	15.1536	45.8793	2.27891	22.2931	3.65481	92.5373	49.7804	2.16578
AMA_K_7	91.1462	91.8224	90.1495	35.0566	3.87769	85.9318	22.8383	50.9833	23.3925	34.5499	5.02134	2.40406	14.9179	44.6569	2.25789	22.4865	3.58325	94.0299	49.634	2.12145
AMA_K_8	91.0742	89.3769	86.2309	33.7222	3.94466	84.5993	20.8615	50.1949	22.1721	30.9257	4.91486	2.44236	14.4993	37.8943	2.18512	21.9064	2.34006	92.5373	44.8023	1.52427
AMA_K_9	90.1247	90.8472	89.0858	32.9042	3.298	84.1169	21.4146	48.3443	21.8394	33.0945	4.45758	2.02189	13.5149	40.8912	1.95833	19.6442	3.14322	91.0448	46.9985	1.93549
AMA_M_1	90.6113	91.1114	89.3269	33.7258	3.60055	84.9037	21.9102	49.5536	22.3961	33.4687	4.69909	2.19513	14.1088	42.0938	2.09327	20.7077	3.14643	94.0299	48.0234	1.92437
AMA_M_10	91.243	91.0072	88.6502	31.976	3.07166	85.5878	21.0701	49.7705	21.8351	33.1067	4.38852	2.03662	13.2633	43.5726	1.83356	24.4973	3.36537	95.5224	48.1698	2.0428
AMA_M_2	90.557	90.3037	88.2018	33.3764	3.66983	84.4727	21.3162	49.1951	22.1975	32.2212	4.70071	2.21651	13.9868	39.2744	2.09349	21.9064	2.78757	92.5373	45.5344	1.74187
AMA_M_3	91.5855	91.9415	90.4012	35.9125	4.27493	86.5407	23.3034	51.9899	23.9637	34.9188	5.18269	2.5014	15.3929	46.9834	2.3428	22.7185	3.6986	92.5373	50.2196	2.18223
AMA_M_4	90.6646	91.5134	89.7329	33.7068	3.46659	85.0342	22.1223	49.5212	22.5065	34.0206	4.62943	2.11889	14.0711	44.7752	2.03457	21.3264	3.56937	92.5373	48.6091	2.11581
AMA_M_5	90.7801	91.171	89.458	33.9109	3.59131	85.0737	22.0208	49.7858	22.6125	33.6123	4.71284	2.19513	14.1786	42.3896	2.07681	21.5777	3.20837	91.0448	47.1449	1.97247
AMA_M_6	90.2865	89.738	87.0599	32.2938	3.39962	83.852	20.6024	48.3266	21.4634	31.389	4.47784	2.08427	13.4091	39.3139	1.98216	19.8183	2.52376	92.5373	44.3631	1.64787
AMA_M_7	91.3585	91.867	90.1855	35.1325	3.99778	86.2441	22.9397	51.2034	23.4935	34.6535	5.05565	2.42572	15.0611	45.209	2.26678	22.6991	3.62704	92.5373	50.0732	2.15215
AMA_M_8	91.6062	86.7044	79.7513	33.7059	4.462	84.5558	20.0105	51.0496	22.1899	28.4135	5.21715	2.67238	14.7221	35.765	2.35883	23.5112	1.94169	91.0448	40.5564	1.27268
AMA_M_9	90.5066	91.3497	89.2042	32.7886	3.11785	84.8563	21.6228	49.0638	22.043	33.5115	4.42179	2.02076	13.5981	44.4598	1.90634	20.611	3.33333	92.5373	49.0483	2.04406
YOUNG_F_1	90.4139	90.7802	88.758	33.008	3.59593	84.6032	21.1738	48.8456	21.914	33.0916	4.46926	2.08179	13.654	41.6995	1.95703	19.7796	3.10477	92.5373	46.8521	1.9145
YOUNG_F_10	90.2786	91.3832	89.68	33.6481	3.42964	84.5281	21.9838	48.9292	22.3715	33.7756	4.50431	2.07471	13.7129	44.026	2.0075	20.437	3.46043	92.5373	48.6091	2.06693
YOUNG_F_2	90.9439	91.7852	90.0649	34.5149	3.66521	85.7143	22.7124	50.4788	23.1311	34.474	4.87138	2.26607	14.5822	45.8991	2.1706	21.4811	3.63238	92.5373	49.1947	2.14244
YOUNG_F_3	91.1305	91.3124	89.7181	34.2892	3.66983	85.7617	22.3157	50.5031	22.9554	33.9598	4.83929	2.26919	14.4835	43.2965	2.12858	22.4478	3.30877	92.5373	48.9019	2.02213
YOUNG_F_4	90.5175	90.7727	88.6967	31.9372	3.08321	84.71	20.9565	48.6377	21.6	32.9903	4.29638	1.96334	13.3313	42.9811	1.81992	20.553	3.3312	91.0448	47.877	2.01649
YOUNG_F_5	91.5677	91.6772	90.0311	35.2859	4.17331	86.3786	22.8844	51.698	23.7312	34.5881	5.14291	2.47386	15.227	44.8541	2.30793	23.2792	3.48286	91.0448	49.0483	2.0945
YOUNG_F_6	91.5144	91.733	90.1051	35.2751	4.13866	86.2283	22.8296	51.4437	23.575	34.4213	5.13167	2.50204	15.1135	43.888	2.29558	23.2212	3.45189	92.5373	49.0483	2.07288
YOUNG_F_7	91.1867	90.8434	88.9145	33.9036	3.82226	85.564	21.6907	50.2747	22.6779	33.1177	4.82021	2.31096	14.3261	41.9164	2.13508	21.9838	2.9435	94.0299	47.2914	1.83038
YOUNG_F_8	89.5976	90.5866	88.0157	30.3409	2.6444	83.421	20.2113	46.6441	20.5815	32.2345	3.83156	1.65191	12.1289	42.6459	1.59573	17.7108	3.21799	91.0448	46.1201	1.94051
YOUNG_F_9	90.4938	83.883	73.6333	31.744	3.74604	82.2308	18.6361	48.4372	20.5697	25.7594	4.68075	2.34685	13.6077	34.8186	2.09111	21.2877	1.76546	89.5522	39.5315	1.13232
YOUNG_K_1	90.4879	91.2045	89.5151	33.4811	3.47814	84.7693	21.8654	49.215	22.3019	33.6464	4.59349	2.10331	13.942	42.6459	2.02439	21.1524	3.37605	92.5373	48.1698	2.03106
YOUNG_K_10	91.5302	91.1747	89.4643	35.3302	4.5105	86.3667	22.5447	51.7352	23.5818	33.8439	5.19008	2.58834	15.3288	42.705	2.38981	23.3565	3.14963	92.5373	47.7306	1.91168
YOUNG_K_2	90.3477	91.1487	89.1958	32.7398	3.16866	84.5953	21.4586	48.6431	21.9089	33.3135	4.37358	1.97127	13.4475	41.7192	1.88555	20.5336	3.23294	92.5373	47.877	1.98061
YOUNG_K_3	90.8758	91.2119	89.4918	34.1691	3.7599	85.2279	22.1798	50.079	22.7789	33.6766	4.82287	2.26742	14.4167	42.6656	2.12793	21.5197	3.20944	92.5373	48.4627	1.94834
YOUNG_K_4	89.9815	90.6015	88.2991	31.2384	2.94233	83.935	20.5375	47.5302	21.039	32.5345	4.0948	1.82812	12.7613	42.6065	1.73458	19.0255	3.18701	91.0448	46.8521	1.9485
YOUNG_K_5	91.3121	91.9005	90.3969	35.1785	3.89154	86.0781	23.0612	51.2303	23.6022	34.7943	5.06926	2.39287	15.0303	46.9834	2.27089	22.8538	3.74453	92.5373	50.2196	2.19774
YOUNG_K_6	91.1443	91.7033	90.1495	34.7478	3.88924	85.742	22.7307	50.6492	23.216	34.4138	4.96115	2.36328	14.7515	44.5781	2.21349	21.9258	3.5448	92.5373	50.0732	2.11173
YOUNG_K_7	90.5313	91.2194	89.5193	33.463	3.51047	84.9393	21.9024	49.2502	22.2917	33.7148	4.60355	2.11605	13.8776	43.0994	2.01465	20.4756	3.30022	91.0448	48.1698	2.00583
YOUNG_K_8	90.1997	91.4353	89.6843	32.8545	3.01393	84.4806	21.8606	48.5506	22.0464	33.7026	4.36116	1.92787	13.3362	44.7161	1.88143	19.7989	3.53412	92.5373	49.0483	2.0945
YOUNG_K_9	90.7347	86.5183	79.0471	32.7155	3.90309	83.2668	19.5398	49.2726	21.2733	27.7087	4.80143	2.42083	14.0421	35.6664	2.15631	21.191	1.93314	91.0448	40.41	1.26344
YOUNG_M_1	90.4938	90.9998	89.0837	33.2752	3.47352	84.6902	21.4982	49.1589	22.0889	33.2741	4.52236	2.07768	13.7458	41.3841	1.9984	21.2877	3.19342	94.0299	48.3163	1.93518
YOUNG_M_10	90.7435	91.6177	89.9	34.3163	3.66059	85.3031	22.381	49.9095	22.8128	34.1648	4.72541	2.20391	14.3352	45.4653	2.09587	20.495	3.5683	92.5373	49.634	2.11863
YOUNG_M_2	90.1168	90.6238	88.7834	32.3263	3.18483	84.0892	20.9617	48.095	21.5219	32.8519	4.33173	1.95591	13.1983	40.418	1.86584	19.8956	3.10584	92.5373	46.5593	1.90839
YOUNG_M_3	90.8334	91.398	89.606	33.928	3.57514	85.3822	22.0853	49.9085	22.6304	33.9372	4.7087	2.19407	14.2568	43.8486	2.07226	21.8871	3.47752	92.5373	49.0483	2.07476
YOUNG_M_4	89.3637	89.9203	87.3073	29.2196	2.48505	82.8872	19.5459	45.9544	20.029	31.612	3.69003	1.58798	11.7832	42.6065	1.5145	17.1887	3.12827	91.0448	44.0703	1.891
YOUNG_M_6	90.1	91.1933	88.9293	31.8252	2.85457	84.1564	21.186	48.0261	21.5134	33.1276	4.16121	1.83393	12.8949	45.485	1.76057	19.5862	3.45829	92.5373	48.9019	2.06098
YOUNG_M_7	91.9744	91.8187	90.2531	36.0272	4.49664	87.0231	23.2925	52.703	24.2574	35.045	5.35424	2.64632	15.6844	45.4259	2.38331	24.4586	3.62384	92.5373	51.2445	2.15904
YOUNG_M_8	90.0802	90.3745	88.3752	32.2153	3.20562	83.8915	20.8249	47.9259	21.4786	32.377	4.33601	1.97071	13.1705	40.0039	1.88685	19.8569	2.95311	91.0448	45.0952	1.82631
YOUNG_M_9	89.3656	84.2664	74.7605	30.666	3.19407	80.9577	18.2258	46.3436	19.6683	25.6667	4.25512	2.02119	12.6911	34.8778	1.90526	19.1222	1.70779	89.5522	38.2138	1.14015
