# Supplementary material for: The combination of DNA methylome and transcriptome revealed the intergenerational inheritance on the influence of advanced maternal age
Source: Clin Transl Med. 2022 Sep 14;12(9):e990. doi: 10.1002/ctm2.990 (PMC9473489; doi:10.1002/ctm2.990)
Supplement: Supplementary file 12 — Supporting Information [file CTM2-12-e990-s016.xlsx]

## Sheet: neonate_DEGs
Supplementary Table S3. The list of AMA related DEGs for neonatal RNA-seq samples
gene_symbol	log2FoldChange	pvalue	padj
HBG1	2.53115	6.41959e-21	7.96479e-17
HLA-DQA1	2.07618	3.05447e-13	1.89484e-09
HLA-DPA1	1.38302	2.2783e-09	1.67245e-06
LIPA	1.04916	6.42672e-08	1.62359e-05
HLA-DRA	1.28694	1.28177e-07	2.17848e-05
LY86	1.38705	2.55341e-07	3.2417e-05
CLNS1A	0.84274	2.69837e-07	3.2955e-05
HSP90AA1	0.712778	2.94069e-07	3.50819e-05
DBI	0.997595	3.36288e-07	3.92379e-05
MRPS35	0.942782	5.3683e-07	5.28607e-05
EIF3E	1.00943	6.68035e-07	6.15149e-05
RPL9	1.27591	7.21755e-07	6.37238e-05
TOMM7	1.25826	1.02951e-06	8.18788e-05
EEF1A1	1.0845	1.80655e-06	0.000123052
MRPL3	0.962215	2.27801e-06	0.000142334
CD48	0.855793	2.43874e-06	0.000149052
VDAC3	0.69278	2.8651e-06	0.000169921
RPS13	1.2817	3.13925e-06	0.000182003
EIF3M	0.910302	3.19475e-06	0.00018266
RPS3A	1.34459	3.39482e-06	0.000186369
EIF3L	1.0645	3.68843e-06	0.000194265
NPM1	0.998359	3.84841e-06	0.000199779
RPS23	1.20895	4.78594e-06	0.000232859
CCDC25	0.984082	5.79232e-06	0.000270186
RPL22	1.15624	7.01746e-06	0.000312063
DDX50	0.714304	8.2033e-06	0.000346185
CCT6A	0.689596	8.48733e-06	0.000354553
HINT1	1.12239	9.06172e-06	0.000377278
HLA-DQB1	1.80137	9.12857e-06	0.000377527
DDX1	0.658644	9.36266e-06	0.000382114
HLA-DPB1	1.25274	1.32544e-05	0.000489425
RPL15	1.10744	1.36733e-05	0.000502497
LINC00998	0.969019	1.39024e-05	0.000504348
NGDN	0.941969	1.39829e-05	0.000505789
EEF1B2	1.28893	1.4153e-05	0.000508974
RPL37	1.33374	1.44691e-05	0.000518839
RPS27A	1.2572	1.53734e-05	0.00053578
RPL26	1.23615	1.56523e-05	0.000540941
GLO1	0.761684	1.67784e-05	0.000571893
HNRNPC	0.706534	1.68807e-05	0.000573806
PRDX1	0.948308	1.73718e-05	0.000580948
MRPL11	1.14163	1.79997e-05	0.000590798
RPL23	1.29917	1.84065e-05	0.000602557
GIMAP2	0.968463	1.85042e-05	0.000604163
IPO5	0.67946	1.88204e-05	0.000609672
RPL10A	1.19541	1.94621e-05	0.000623945
RPS18	1.36259	2.0802e-05	0.000649523
CD1C	0.952818	2.10724e-05	0.000650026
CCT2	0.879828	2.16157e-05	0.000655713
RPL30	1.20295	2.1564e-05	0.000655713
LSM3	0.955319	2.18159e-05	0.000660169
RPS27	1.46036	2.26481e-05	0.000679213
RPS7	1.14791	2.2994e-05	0.000681059
ILF2	0.828562	2.35697e-05	0.000692961
SUB1	0.838977	2.38273e-05	0.000698879
NAPSB	0.970262	2.43937e-05	0.000708789
RPL27A	1.32255	2.47134e-05	0.00071473
RPL34	1.32681	2.5697e-05	0.000739729
RPL6	1.23344	2.60841e-05	0.000747401
RWDD2B	1.22988	2.6825e-05	0.000761597
NDUFA5	0.726488	2.71685e-05	0.000769587
EIF2A	0.79826	3.16562e-05	0.000870862
ZFAS1	1.13859	3.19541e-05	0.000875175
HLA-DMA	1.01421	3.27974e-05	0.000884603
NACA	0.954509	3.25647e-05	0.000884603
EIF2B3	1.08353	3.25301e-05	0.000884603
RPS14	1.32339	3.47239e-05	0.000916884
RPL31	1.31522	3.53647e-05	0.000923726
RPL14	1.22936	3.53422e-05	0.000923726
RPS16	1.38862	3.53122e-05	0.000923726
RPL27	1.21902	3.58823e-05	0.000934176
ACTR6	0.790481	3.64252e-05	0.000937608
HBB	1.25788	3.64018e-05	0.000937608
RPL11	1.30934	3.77962e-05	0.000964891
SHFM1	0.903066	3.80333e-05	0.000965964
RPS20	1.29973	3.90428e-05	0.000986566
ADH5	0.72435	3.90331e-05	0.000986566
RPL3	1.26865	3.95049e-05	0.000992181
EVI2A	0.797764	3.94333e-05	0.000992181
RPS15A	1.26937	4.04346e-05	0.00100737
CNIH1	0.798853	4.0674e-05	0.00100929
GNB2L1	1.18909	4.05949e-05	0.00100929
RPL7	1.20533	4.11563e-05	0.00101718
RPS3	1.28372	4.14088e-05	0.00102139
RPS24	1.20566	4.16003e-05	0.00102205
ATP5C1	0.892178	4.3004e-05	0.00103607
RPL37A	1.30407	4.27374e-05	0.00103607
RPL35A	1.2059	4.53406e-05	0.00107655
RPS21	1.39813	4.62922e-05	0.00108163
CPVL	1.04481	4.69182e-05	0.0010901
ELP2	0.68848	4.68325e-05	0.0010901
EIF4B	0.63493	4.73206e-05	0.00109331
RPSA	1.31299	4.94189e-05	0.00112917
SNX2	0.695043	5.08147e-05	0.00115257
RPS25	1.19849	5.13864e-05	0.00115918
RPS5	1.57322	5.13795e-05	0.00115918
FGFBP2	1.3573	5.16737e-05	0.00116144
COMMD6	1.06057	5.35405e-05	0.00118833
RPL32	1.34889	5.46408e-05	0.00120527
RPS17	1.19809	5.49054e-05	0.00120782
SLC7A7	0.84116	5.51766e-05	0.0012095
COPS4	0.778465	5.70797e-05	0.00123809
RPL24	1.23518	5.76695e-05	0.00124652
NDUFB5	0.731329	5.9669e-05	0.0012764
ARL6IP5	0.695242	5.99667e-05	0.00127901
2022-09-15	0.699193	6.02456e-05	0.00128181
RPS29	1.31016	6.11471e-05	0.00129023
EAPP	0.915584	6.36035e-05	0.00133104
RPL23A	1.25973	6.34748e-05	0.00133104
RHOC	0.989687	6.38474e-05	0.00133135
RPL29	1.38167	6.48317e-05	0.00134735
MRPL45	0.999908	6.55984e-05	0.00135423
RPL13A	1.27197	6.59305e-05	0.00135655
LZTFL1	0.911633	6.63179e-05	0.00136001
PLIN2	0.958782	6.73847e-05	0.00137961
CCT8	0.7816	6.81942e-05	0.00139099
HAT1	0.666996	6.90128e-05	0.00139681
EIF3H	0.93341	6.92666e-05	0.00139738
CTNNBL1	0.838439	6.95577e-05	0.00139871
COX7C	1.14777	7.00482e-05	0.00140402
RPL35	1.36419	7.03577e-05	0.00140795
UQCRB	0.918421	7.45472e-05	0.00146684
GPR18	0.998619	7.50563e-05	0.00146881
RAN	0.626406	7.68275e-05	0.0014917
PSMC2	0.688439	7.72996e-05	0.00149853
ATP5G2	1.04099	7.75218e-05	0.00150049
DCAF13	0.791	7.81636e-05	0.00151055
RPS8	1.24361	7.83315e-05	0.00151144
IDH3A	0.679772	7.97919e-05	0.0015301
COPS2	0.647547	8.05667e-05	0.00153547
MRPL48	1.17608	8.07216e-05	0.00153606
MDH1	0.78626	8.46976e-05	0.00159703
BRIX1	0.756982	8.54513e-05	0.00160879
RPLP0	1.26648	8.577e-05	0.00160991
SNRPE	0.908501	8.68465e-05	0.00162275
NAP1L1	0.718901	8.95785e-05	0.00165881
UQCRC2	0.800386	9.28755e-05	0.00169957
RPL13AP5	1.47137	9.39415e-05	0.0017115
PCID2	0.712481	9.43429e-05	0.00171456
RPL5	1.00971	9.73694e-05	0.00176359
SNHG6	0.889817	0.000100803	0.00181782
GZMH	1.50916	0.000102379	0.0018409
ZNHIT3	0.765584	0.000104356	0.00187102
ANXA2	0.889697	0.000104883	0.00187775
RPL41	1.28247	0.000106944	0.00190639
UBE2N	0.693493	0.000107298	0.00190722
RPL4	1.10319	0.000107917	0.00191147
SNHG8	0.980483	0.000107857	0.00191147
CYTIP	0.729812	0.000108453	0.00191678
NSA2	0.89306	0.000111238	0.00194934
NDUFA6	0.904562	0.000111143	0.00194934
RPF1	0.781107	0.000111039	0.00194934
RHOH	0.815759	0.000112951	0.00196546
HPGD	1.17555	0.000116271	0.00200079
RIOK2	0.777251	0.000117579	0.00201493
C12orf45	1.28215	0.000122046	0.00206181
CD53	0.648486	0.000121858	0.00206181
LEPROTL1	0.604431	0.000126011	0.00211273
PPIL3	0.737602	0.000128802	0.00214792
ZNF277	0.939118	0.000128745	0.00214792
PPA1	0.945654	0.0001325	0.00218607
PTRHD1	1.14827	0.000133678	0.00220258
XRCC6	0.843072	0.000137075	0.00225195
HLA-DRB1	1.09394	0.000137527	0.00225402
SOD1	0.897057	0.000137984	0.00225853
TRMT10C	0.938732	0.000138326	0.00226115
BCCIP	0.663447	0.000139402	0.00227574
C6orf48	1.18326	0.000140378	0.00227968
ATP6V1G1	0.691977	0.000140378	0.00227968
SLMO2	0.729997	0.00014454	0.00232294
C12orf57	1.45714	0.000144371	0.00232294
RPL38	1.142	0.000145593	0.00233683
PQLC3	0.689499	0.000146127	0.00233935
ATP5F1	0.774476	0.000148063	0.0023612
RNASE6	1.02311	0.000148406	0.00236122
FAM162A	0.923283	0.000149356	0.00236757
CMPK1	0.629452	0.000154634	0.00243162
AAR2	0.79986	0.00015463	0.00243162
EXOSC1	0.944669	0.000154882	0.00243243
FAU	1.1637	0.00015889	0.00247968
TPT1	0.929985	0.000159554	0.00248691
MRPL15	0.874011	0.000161225	0.00250666
CNOT10	0.682664	0.000163121	0.00252852
CALM2	0.707227	0.000167658	0.0025808
AIMP1	0.617686	0.000169977	0.00259718
LDHB	1.13791	0.000170812	0.00260352
RPS19	1.34458	0.000172755	0.00262026
DNTTIP2	0.746865	0.000173663	0.00263081
PSMA5	1.01468	0.000179852	0.00270805
USMG5	1.02141	0.000180151	0.00270926
NME1	1.56615	0.00018298	0.00274182
CD244	0.733279	0.000183695	0.00274552
HSPA8	0.773863	0.000188747	0.00279808
ADSL	1.03584	0.000189657	0.00279888
TXNDC12	0.711938	0.0001907	0.00281
DDX18	0.686164	0.000199717	0.00289811
LY96	1.06631	0.000199988	0.00289866
EEF1G	1.08883	0.000201207	0.00290614
UTP18	0.691809	0.0002009	0.00290614
ECD	0.673083	0.000202916	0.00292401
TM2D2	0.710875	0.000204545	0.00293978
SNU13	0.736309	0.00020932	0.00298383
DAP3	0.814886	0.000210919	0.00299413
CCDC109B	0.763838	0.000210777	0.00299413
LPXN	1.01879	0.000210549	0.00299413
B2M	0.798155	0.000211954	0.00300196
EIF3D	0.83867	0.000212905	0.00301199
GAS5	1.16279	0.000213513	0.00301371
CYCS	0.637108	0.000222097	0.00309467
RPL36AL	0.956066	0.00022123	0.00309467
RPS26	1.42773	0.000224885	0.00312098
CHI3L2	1.25648	0.000230123	0.0031759
RPL7A	1.0453	0.000233577	0.00321642
RPS28	1.20469	0.000235524	0.00323605
GDI2	0.724051	0.000237422	0.00325132
MRPS33	0.970247	0.000240015	0.00327599
ATP5O	0.972033	0.000241777	0.0032964
DNAJC15	0.949796	0.000245755	0.00334696
CD3D	1.43855	0.000247466	0.0033592
RPS11	1.15954	0.000247276	0.0033592
ABT1	0.728513	0.000250174	0.00337382
EXOC2	0.61144	0.000251464	0.00338753
FRG1CP	1.12493	0.000252677	0.00340018
SDHD	0.724721	0.00025554	0.00343125
RPL21	1.01263	0.000264168	0.00352538
RPS12	1.08797	0.000264008	0.00352538
SARNP	0.874251	0.000266878	0.00355275
PPIA	0.952204	0.000267887	0.00356235
PSMB4	0.845604	0.000273552	0.0036106
RPL36	1.18092	0.000275009	0.00362597
GLOD4	0.603568	0.000276513	0.00364192
TIMM9	0.964364	0.000276937	0.00364365
BLOC1S2	0.596018	0.000279086	0.00366027
HCAR2	0.825435	0.000279077	0.00366027
POLR1E	0.939846	0.000280251	0.00366781
APOBEC3G	0.712509	0.000281528	0.00368063
BZW2	0.792074	0.000283453	0.003698
KARS	0.818104	0.000284574	0.00370315
SDHAF3	0.968415	0.000296839	0.00382042
GPR183	1.02999	0.000300251	0.00383647
CTSO	0.698878	0.000299769	0.00383647
TWISTNB	0.870438	0.000299085	0.00383647
PPIB	0.796295	0.000302209	0.00385751
CCT3	0.898903	0.000304953	0.00386866
TMEM156	0.871043	0.000306893	0.00388137
IMMT	0.736363	0.000320599	0.00401784
PTPMT1	0.822966	0.000324042	0.00405281
ATP5A1	0.737643	0.000326517	0.00407555
RSL24D1	0.72651	0.00032786	0.00407627
EMG1	0.787027	0.00033144	0.00411629
ZNF32	0.985672	0.000335724	0.00416116
PRIM1	0.808568	0.000341619	0.00422113
POLR2K	0.63	0.000341258	0.00422113
CDK4	0.828369	0.000346659	0.00426687
RPL19	1.09599	0.000349898	0.0042982
TMEM261	0.910313	0.000356076	0.00436977
POLE3	0.641916	0.000359119	0.00440276
PWP1	0.866372	0.000363122	0.00442125
SEC61B	0.78098	0.000376998	0.00454559
SRP14	0.714515	0.00038207	0.00459781
PSMD14	0.699492	0.000392933	0.00469664
PHB	0.905363	0.000394443	0.00470563
MS4A6A	0.839711	0.000394249	0.00470563
ADPRM	0.88095	0.0003962	0.00471751
PPT1	0.750246	0.000397603	0.00472968
RPS6	1.12904	0.000400157	0.00475095
ERAP2	2.11169	0.000407034	0.0048096
RTP4	1.12546	0.000409549	0.0048347
PRKACB	0.822474	0.000415174	0.00487328
ZNF22	0.686792	0.00041707	0.00489091
SAP18	0.623344	0.000421374	0.00493207
MRPL1	1.00978	0.000436896	0.0050565
DPH5	0.939367	0.000439995	0.00507815
C14orf2	0.88663	0.000448972	0.0051718
PSMA2	0.757655	0.000456756	0.00524234
RWDD1	0.869451	0.00046178	0.00525624
C10orf32	0.785342	0.000461633	0.00525624
CD36	0.868184	0.00046123	0.00525624
RUVBL1	0.915179	0.000459574	0.00525624
SLC25A3	0.599509	0.000477647	0.00539723
EBAG9	0.654371	0.000485374	0.00545968
EPRS	0.610613	0.000487151	0.00546175
HOPX	1.18943	0.000488442	0.00546941
PFDN5	1.04629	0.000490326	0.00548061
LOC101928370	1.48153	0.000492559	0.00550061
ATP5L	0.777659	0.000501621	0.00557671
HNRNPA1	0.61568	0.0005063	0.00561365
SLC25A26	0.875214	0.000517969	0.00571747
LLPH	0.631577	0.000520092	0.00573071
PAK1IP1	0.796207	0.000522166	0.00574846
GIMAP4	0.759634	0.000524733	0.00576649
SS18L2	0.745261	0.000532094	0.00582673
SUMO2	0.605818	0.000534737	0.00584536
FAM175B	0.673859	0.000540046	0.00588783
TAF9	0.717119	0.000545164	0.00592957
MRPS23	0.887703	0.000549151	0.00595569
EIF2D	0.665303	0.000548756	0.00595569
SRPRB	0.813268	0.000558824	0.0060553
LDAH	0.803758	0.000559933	0.00606203
NIFK	0.824334	0.000575298	0.00616384
CERKL	0.957737	0.000576461	0.00617097
P2RX4	0.834189	0.000579371	0.00619143
EIF3K	1.01377	0.00057889	0.00619143
NECAP2	0.624641	0.000584902	0.00622908
GPN1	0.670218	0.000584603	0.00622908
CCNB1IP1	0.903493	0.000584262	0.00622908
ESD	0.826404	0.000598987	0.00635182
LAPTM4A	0.674954	0.000605951	0.00640378
RTCB	0.679571	0.000609001	0.00642506
JCHAIN	0.894525	0.000611174	0.00642741
NME4	1.49603	0.000614651	0.00645176
SSBP1	0.819328	0.000614356	0.00645176
RPL18	1.15461	0.000618586	0.00648757
SLC25A17	0.824763	0.00061969	0.00648964
STX8	0.920054	0.000626235	0.00652916
TOMM22	0.852552	0.000653544	0.00676273
OLA1	0.743384	0.000669932	0.00691501
SNRPD2	1.1202	0.000672308	0.0069324
OCIAD2	1.27763	0.00068186	0.00701479
IMP3	0.774745	0.000687804	0.00706423
NOB1	0.801713	0.000689009	0.00707075
CLEC2B	0.932161	0.000698614	0.00714393
RSL1D1	0.860346	0.000698528	0.00714393
TMEM69	0.75719	0.000719492	0.00730503
NRG1	1.55203	0.000719436	0.00730503
DRAM2	0.649833	0.000734547	0.00743355
CCT7	0.715363	0.000736069	0.00743681
PPAT	0.828542	0.000761199	0.00763476
CD79B	0.978718	0.000772537	0.00771107
CINP	0.961538	0.000773628	0.00771575
NUDT1	1.06658	0.000779059	0.00773924
HIGD1A	0.66198	0.000783119	0.00776672
VDAC1	0.63532	0.000785405	0.00777695
MRPL33	0.725353	0.000786664	0.0077832
NME7	1.13635	0.000793848	0.00783554
EEF1D	1.00548	0.000793526	0.00783554
FRG1	0.810335	0.000794828	0.00783898
OSTC	0.708739	0.000797534	0.00785942
KYNU	0.744119	0.000801733	0.00788826
NDUFS3	0.909353	0.000810925	0.00795976
INTS12	0.69715	0.000822779	0.00804431
RPL22L1	0.975352	0.000824252	0.00805236
RASGEF1B	1.06273	0.000830317	0.00810522
UQCRQ	0.966065	0.000841835	0.00817265
COX6C	1.04093	0.000841244	0.00817265
RPL12	1.1905	0.000848592	0.00822537
DPY30	0.658329	0.000851695	0.00824257
HIGD2A	0.960664	0.000856703	0.00827545
ECI2	0.8255	0.000856364	0.00827545
ZFAND1	0.736115	0.000860698	0.00829734
C14orf1	0.689957	0.000865816	0.00832238
MRFAP1L1	0.593024	0.000865351	0.00832238
UFC1	0.848852	0.000865123	0.00832238
GPX7	0.928042	0.000866903	0.00832482
EIF6	0.95281	0.000870581	0.00834077
NHP2	0.794252	0.000870488	0.00834077
TMEM147	0.92563	0.000879568	0.0084074
ZNF350	0.682477	0.000883046	0.00843415
ARL14EP	0.94454	0.000887594	0.00845805
DDX10	0.693084	0.000889305	0.00846785
NDUFS4	0.935919	0.000892225	0.00847614
SRP72	0.644993	0.000899599	0.0085385
HLA-DMB	0.745447	0.000901726	0.00853888
RPLP1	1.05186	0.000904117	0.00854332
SNRPB2	0.647797	0.000926048	0.00871075
ATP5E	1.54554	0.000931558	0.00875594
HADHA	0.63006	0.00093545	0.00877922
NUP88	0.594619	0.000935269	0.00877922
RPL8	0.936582	0.000939376	0.00880275
CWC15	0.604635	0.000950142	0.00888954
NDUFB1	0.923723	0.000961245	0.00896704
SEPW1	1.08222	0.000967972	0.00900947
DDX47	0.623276	0.000970217	0.0090236
FH	0.591146	0.000971479	0.00902857
TDRD3	0.742498	0.00098153	0.00908795
ACAA2	0.730248	0.000989448	0.0091476
CD86	0.749826	0.000999858	0.00922322
ZNF563	1.44561	0.0010007	0.00922413
DECR1	0.675322	0.00100715	0.00925788
SF3B5	1.01059	0.00101496	0.00931404
C18orf21	0.743736	0.00101662	0.00932239
UBB	0.678865	0.00101896	0.00933561
IGLL5	1.25005	0.00102277	0.0093374
SYF2	0.601539	0.00102251	0.0093374
RARRES3	1.16436	0.0010293	0.00939013
MGST2	0.876219	0.00103581	0.00942871
PSMA4	0.755465	0.00105599	0.00957726
NDUFS5	0.938259	0.00106606	0.00966149
EMC7	0.747804	0.00107204	0.00970149
TXNDC9	0.607107	0.00107897	0.00975709
RPLP2	1.11176	0.00109585	0.00985945
SUMO1	0.588661	0.00109725	0.00986487
GTF2A2	0.662676	0.00111701	0.00999188
NAE1	0.615176	0.00112727	0.0100474
COX4I1	0.932019	0.00114759	0.0102031
CAMLG	0.689776	0.00115486	0.0102418
PYHIN1	0.822325	0.0011582	0.0102641
OXA1L	0.708228	0.00117521	0.0103852
HAX1	0.742662	0.00118053	0.0104099
RPL18A	1.18703	0.00118831	0.0104563
ALDH1A1	1.05518	0.00120398	0.0105792
WDR12	0.681517	0.00120823	0.010609
HNMT	0.891262	0.00121444	0.0106484
DHX57	0.684995	0.00121684	0.0106582
PSMA6	0.770537	0.00122926	0.0107319
ACSL5	0.605897	0.00123379	0.0107422
CPA3	1.07134	0.00123288	0.0107422
NPC2	0.886066	0.00125446	0.01083
TMEM254	0.746779	0.00125423	0.01083
TPK1	0.676764	0.00125783	0.010845
SNRPC	0.783147	0.00126047	0.0108602
DTWD1	0.783127	0.00127309	0.0109309
MS4A4A	1.17067	0.00128163	0.0109891
POMP	0.781974	0.00130745	0.0111565
IMPDH2	0.842195	0.00131172	0.0111803
AK5	1.14253	0.00133993	0.0113478
ARHGAP15	0.593312	0.0013481	0.0113902
CWF19L2	0.612141	0.00135095	0.0113925
XCL1	1.56898	0.00135624	0.0114158
ATP5G3	0.687515	0.00138404	0.0115869
TOMM70A	0.618069	0.00139621	0.0116495
PPIH	0.799365	0.00140671	0.0117135
CIRH1A	0.962239	0.00140937	0.0117199
RPP25L	1.03581	0.00144399	0.0119517
NOP58	0.657897	0.00145985	0.0120348
PTRH2	0.953198	0.00146521	0.012063
LRRC75A-AS1	0.770124	0.00146513	0.012063
ATP5I	1.03045	0.00146868	0.0120835
DRG1	0.804177	0.00147851	0.0121482
TRAM1	0.607889	0.0014816	0.0121636
NHEJ1	0.696044	0.00150177	0.0122582
APEX1	0.756667	0.00150435	0.0122631
NQO1	1.50072	0.00150363	0.0122631
RPS9	1.02634	0.00150593	0.0122679
MGST3	0.888689	0.00153198	0.0124312
COX14	0.860692	0.00153974	0.0124844
PSMB5	0.780863	0.0015552	0.0125539
WDR61	0.590516	0.00155862	0.0125734
SNX6	0.617873	0.00158275	0.0127184
AKAP7	0.663863	0.00160309	0.0128652
FAM111B	1.32674	0.00160235	0.0128652
C14orf166	0.782677	0.00160529	0.0128697
NANS	0.71571	0.00161348	0.0129235
FASTKD2	0.719588	0.00162824	0.0130165
NDUFB3	0.723379	0.00164829	0.0131429
SELL	0.645676	0.00166667	0.0132384
NAAA	0.698857	0.00167587	0.0132944
C12orf75	1.01292	0.00168727	0.0133763
MRPS22	0.612854	0.00169593	0.0134193
CASP4	0.70657	0.00170246	0.0134624
UQCR10	0.868709	0.00170799	0.0134889
MRPL20	0.829385	0.00172634	0.0135905
LINC00493	0.756419	0.00173957	0.01366
NDUFB7	0.965753	0.00176534	0.0137752
RALA	0.625392	0.00176429	0.0137752
TCL1A	0.867806	0.0017833	0.0139066
PDCL3	0.719215	0.00179566	0.0139767
SSR2	0.788136	0.00179783	0.0139847
SCO1	0.636094	0.00180408	0.014007
TMEM126A	0.771825	0.00181616	0.0140379
MRPS12	0.969488	0.00181359	0.0140379
TIMM10	1.16358	0.00182932	0.0141059
SLC25A12	0.625795	0.00188552	0.0144674
MMAB	1.02699	0.00189808	0.0145188
SNRPG	0.696975	0.00190695	0.0145776
SDF2	0.697517	0.0019301	0.0146912
TMEM59	0.700506	0.00192961	0.0146912
CIAPIN1	0.714464	0.00196505	0.0149207
OGFOD1	0.630859	0.00196934	0.0149441
UQCRH	0.876371	0.00197486	0.0149768
CCL5	1.05355	0.00199437	0.0150971
TXNIP	0.686471	0.0019962	0.0151018
TOMM5	0.788415	0.00200709	0.0151657
TMX2	0.645146	0.00201803	0.0152297
EI24	0.674582	0.00203395	0.015326
RIPK2	0.693477	0.00203985	0.0153478
HLA-DOA	0.651229	0.00207186	0.0155697
COMMD9	0.792236	0.00209395	0.0156787
C11orf31	0.872785	0.00211909	0.0158097
DNAJB9	0.675824	0.00212804	0.0158479
C11orf74	0.98362	0.00212574	0.0158479
BDH2	0.864895	0.00214513	0.0159274
COX6A1	0.834583	0.00215393	0.0159832
TAF12	0.616719	0.00216746	0.0160547
DUSP12	0.663333	0.00217868	0.0160994
SAMD3	0.868935	0.00219311	0.0161771
GNL3	0.632073	0.00221158	0.0162747
ZNF138	0.859091	0.00226171	0.0165426
KIAA0391	0.800863	0.00227022	0.0165686
QARS	0.60297	0.00229653	0.0166919
PDCD2L	1.0965	0.00230001	0.0166976
UBC	0.745452	0.00229956	0.0166976
CMTM2	1.00421	0.00230317	0.0167108
DNAJC19	0.613815	0.0023072	0.0167303
IFT22	1.37695	0.00230968	0.0167384
GLIPR1	0.672595	0.00231676	0.0167701
RNF181	0.797926	0.00232571	0.0168153
ZNF268	0.65926	0.00237086	0.0171019
LINC00116	1.06524	0.00238559	0.0171682
MYL12B	0.666478	0.00240424	0.0172824
CTSH	0.825509	0.00241287	0.0173243
NSMCE1	1.0516	0.00241795	0.0173408
TOMM6	0.814753	0.00244274	0.0174179
BZW1	0.601198	0.00244224	0.0174179
LOC101243545	1.17545	0.00244126	0.0174179
NOA1	0.610494	0.00244754	0.017422
ATIC	0.927663	0.00244715	0.017422
TRIAP1	0.769044	0.00244976	0.0174277
PSMB1	0.766669	0.00246534	0.0174985
HSBP1	0.592909	0.00247295	0.0175426
LYRM2	0.684344	0.00249407	0.017631
PCCA	0.875755	0.00249327	0.017631
IFI30	0.833782	0.00249298	0.017631
RPS15	1.03018	0.00249097	0.017631
AGPAT5	0.638914	0.00249883	0.0176454
CD52	1.05369	0.00254537	0.0179129
SLC39A6	0.699948	0.00255212	0.0179502
MED30	0.586661	0.00256082	0.0179808
PPP2R3C	0.669534	0.0025663	0.0180091
NDUFB2	0.886572	0.00257486	0.0180487
KIAA0020	0.586513	0.00257984	0.0180632
HDDC2	0.821197	0.00258562	0.0180935
ATP5G1	0.924386	0.00259198	0.0181278
LGALS1	0.791753	0.00260165	0.0181561
ZDHHC4	0.793627	0.00261286	0.0181918
OST4	0.846021	0.00261015	0.0181918
SNAPIN	0.689532	0.00261627	0.0182053
ALKBH7	1.03643	0.0026319	0.0182936
C1orf43	0.59251	0.00267128	0.0185152
LPAR6	0.751152	0.00272632	0.0188128
LOC102606465	0.864705	0.00274457	0.0189177
GTF2H5	0.849936	0.002754	0.0189722
SIAE	0.66483	0.00275862	0.0189934
SNRPD1	0.673799	0.00280047	0.0192282
ABHD14B	0.771538	0.00279965	0.0192282
VPS45	0.665795	0.0028029	0.0192343
SF3B6	0.700555	0.0028373	0.0194166
FARSB	0.700655	0.00284186	0.0194264
SUPT4H1	0.718145	0.00284175	0.0194264
PSMB7	0.646121	0.00284967	0.0194477
CFAP58-AS1	1.05187	0.00290616	0.0196602
FUOM	1.0686	0.00293549	0.0198046
NDUFB9	0.835203	0.00295613	0.0199113
RPL26L1	0.840224	0.00296058	0.0199245
POLR2G	0.784535	0.00297555	0.0200095
ICOS	0.732357	0.0030093	0.0201927
SNHG1	0.698259	0.00300844	0.0201927
DAD1	0.840893	0.00301494	0.0202132
RMND1	0.823476	0.00302557	0.0202581
ATP6V0E1	0.743017	0.00303332	0.020299
TMEM223	0.970476	0.003047	0.0203759
CCR9	1.26627	0.00305581	0.0204055
MRPL47	0.772452	0.00306253	0.0204176
NDUFA4	0.847937	0.00307183	0.0204465
ATRAID	0.802888	0.00308746	0.0205175
NOSIP	1.0916	0.00309512	0.0205574
MIR4426	1.00892	0.00311955	0.0206864
CFL2	1.19104	0.00313174	0.020734
TXN2	0.741755	0.00314832	0.0207994
SEC61G	0.76714	0.00316037	0.0208679
PAICS	0.587692	0.00318578	0.0210244
UQCR11	0.757336	0.00319746	0.0210679
BNIP3L	0.65048	0.0032139	0.0211577
FAM96A	0.60472	0.00321708	0.0211635
TPD52	0.721562	0.00322324	0.0211815
IAH1	0.670631	0.00322932	0.0211878
BNIP1	1.05054	0.00322893	0.0211878
HACL1	0.67252	0.0032482	0.0212935
MINOS1	0.606752	0.00325565	0.0213043
AIF1	0.777445	0.0032835	0.0214639
COA4	0.676505	0.00329863	0.0215401
PPIL1	0.704704	0.00330506	0.0215707
VAMP8	0.775527	0.00330877	0.0215722
PSMD13	0.77674	0.00333014	0.0216778
MRPS21	0.856377	0.00334591	0.0217565
MRPL30	0.601563	0.00335694	0.0217814
MTIF2	0.58969	0.00335539	0.0217814
CARD16	0.83069	0.00341041	0.0220597
PRKRIR	0.641276	0.00349215	0.0224842
MRPS18A	0.732387	0.00351048	0.0225671
NDUFB4	0.716559	0.00351731	0.0225759
EDF1	0.894837	0.00352859	0.0226015
METTL5	0.831539	0.00353041	0.0226016
SDHC	0.656201	0.00356955	0.0227699
COX7A2	0.805712	0.00356795	0.0227699
EXOSC9	0.58836	0.00361333	0.0230019
PTPRCAP	1.02971	0.00362121	0.0230402
UBA6-AS1	0.693306	0.00362518	0.0230536
NDUFA9	0.780719	0.00365764	0.0232125
MBIP	0.716897	0.00367287	0.0232734
NDUFB8	0.809322	0.00377415	0.0237815
GSTM4	0.895359	0.00385206	0.0241011
LYRM5	0.674289	0.00386069	0.0241239
COX5B	0.825971	0.00387979	0.0241892
PSMG2	0.585106	0.0039109	0.0243099
2022-09-07	0.603485	0.00394063	0.0244457
COPS5	0.595669	0.00394836	0.0244692
TSSC1	0.760185	0.00396421	0.0245552
SIT1	1.13684	0.0039959	0.0247144
PHB2	0.651416	0.00403144	0.0248846
SMIM20	0.749148	0.00406772	0.0250657
C8orf59	0.704751	0.00407194	0.0250722
MS4A7	0.730671	0.00408749	0.025143
MRPL18	0.654383	0.00410671	0.0252112
TMEM18	0.704027	0.00410544	0.0252112
MRPS28	0.785097	0.00416327	0.0254954
GZMA	1.21431	0.00427593	0.0260056
ZCRB1	0.596064	0.00428579	0.0260146
LSM5	0.594493	0.00428364	0.0260146
CD160	1.07904	0.00429172	0.0260378
MRPL13	0.7049	0.00431422	0.0261488
GZMK	1.06939	0.0043529	0.0263189
PFDN1	0.707554	0.0043555	0.0263218
KLRB1	1.07604	0.00440257	0.0265545
ERH	0.618786	0.00440704	0.0265686
PLGRKT	0.831426	0.00443911	0.026697
NOP10	0.741366	0.00450278	0.0269754
SNX4	0.596149	0.00451182	0.0270165
PRCP	0.59909	0.00453392	0.0271096
MRPS36	0.705268	0.00454619	0.0271699
YOD1	0.755127	0.00462936	0.0276004
ATP5J	0.617495	0.00463263	0.0276067
TMEM208	0.788768	0.00463694	0.0276085
PSMC1	0.604676	0.00466707	0.0277054
PPP3CC	0.689621	0.00472039	0.0279818
CCT4	0.591325	0.00474476	0.0280592
C11orf1	1.10035	0.00474272	0.0280592
SPCS1	0.661583	0.0047637	0.0281229
ABCC13	0.972404	0.00482217	0.0284222
RBX1	0.739243	0.00497644	0.0290144
GZMM	1.00407	0.00504581	0.0293637
LYRM4	0.890019	0.00504894	0.0293681
EPB41L4A-AS1	0.792215	0.00507199	0.0294567
HYLS1	0.887154	0.00509429	0.0295074
C2orf74	0.958094	0.00510751	0.0295564
ATG4C	0.586909	0.00516518	0.0298206
COX6B1	0.826246	0.00518674	0.0299227
CHEK2	0.705492	0.00519496	0.0299368
ICAM2	0.925614	0.00523375	0.0300904
SKP1	0.632959	0.00523875	0.0301008
TMEM204	0.906735	0.00524806	0.0301289
HSCB	0.896245	0.00530511	0.030374
CD8B	1.06345	0.00532387	0.0304034
HBD	1.581	0.00536207	0.0305591
ELP4	0.669812	0.00540377	0.0307262
TPRKB	0.663572	0.00541234	0.0307376
MRPL21	0.829945	0.00549786	0.031076
DIEXF	0.660806	0.00564583	0.0316684
COMMD10	0.625749	0.00567466	0.0317571
VNN2	0.730292	0.00567812	0.0317621
FPR1	0.759732	0.00582554	0.0323969
COPZ1	0.638485	0.00584419	0.0324341
FBL	0.79373	0.00597056	0.0330404
PARK7	0.650321	0.00600266	0.0331442
MRPL40	0.691004	0.00601957	0.033208
FKBP3	0.609126	0.00605608	0.0333501
C1orf123	0.643391	0.00605525	0.0333501
FCGR1A	0.997757	0.00607524	0.0334111
BLVRB	0.80273	0.00609147	0.0334707
PSMB3	0.768242	0.00613461	0.03366
NDUFA3	0.879534	0.00613192	0.03366
NDUFAB1	0.711853	0.00618163	0.0338612
RPL21P28	1.47649	0.00620258	0.0339609
GPR65	0.605295	0.00625454	0.034185
ZKSCAN4	0.693923	0.006268	0.0342284
PALB2	0.622989	0.00627146	0.0342323
NDUFA12	0.74304	0.00630277	0.034373
EARS2	0.675824	0.00630022	0.034373
CBWD1	0.595884	0.00630836	0.0343883
TMA7	0.669035	0.00633772	0.0344726
NDUFA7	0.810132	0.00634194	0.0344805
APTX	0.619374	0.00638885	0.0346748
TRMT12	0.612047	0.0064016	0.0347287
BRK1	0.756864	0.00642345	0.0347865
NDUFA11	0.827204	0.00643398	0.0348101
MRPS18B	0.706	0.00648454	0.0349799
KBTBD4	0.693259	0.00653105	0.0351543
TRAT1	0.881655	0.00653006	0.0351543
GKN2	1.77182	0.00665517	0.0356369
NLN	0.591654	0.00666451	0.0356715
SDHAF2	0.653706	0.00667795	0.0357281
LRRN3	0.885217	0.00668737	0.0357476
SSX2IP	0.612394	0.00669528	0.0357745
CRTAM	0.864541	0.00673253	0.0358654
CPED1	0.989695	0.00673923	0.0358857
ZSCAN16	0.766533	0.00678151	0.0360335
CHAC2	0.807947	0.00681401	0.0361597
MTX2	0.616022	0.0068322	0.0362253
SARS	0.60911	0.00683806	0.0362408
MRPL36	0.966552	0.00691175	0.0365377
MYL12A	0.618063	0.00692061	0.0365534
PIGP	0.904462	0.00691992	0.0365534
ABCE1	0.640089	0.00693651	0.0365907
PHF5A	0.588914	0.00711093	0.037273
TATDN1	0.757569	0.00714258	0.0374049
EMP3	0.742972	0.00715885	0.0374325
LSM7	0.800585	0.00721363	0.0376523
YIPF1	0.719798	0.00727398	0.0378717
PER3	0.839771	0.00730551	0.0380199
FAM175A	0.613357	0.00734416	0.0381411
THYN1	0.637592	0.0073529	0.0381545
MYL4	0.911857	0.00740228	0.0383146
C14orf142	0.68997	0.00740152	0.0383146
NBAT1	1.1589	0.00739677	0.0383146
PSMC3	0.71605	0.00744889	0.0384756
MAGOH	0.641538	0.00757899	0.0389447
MTERF1	0.634975	0.00760579	0.0390261
PKIG	0.791856	0.00764259	0.0391663
BUD31	0.633726	0.00768495	0.0393347
DHX32	0.867299	0.00769375	0.0393547
TMEM101	0.598556	0.0077279	0.0394406
PEBP1	0.630021	0.00776457	0.0395626
SYS1	0.634047	0.00778352	0.0395942
TMED3	0.662245	0.007851	0.0398701
TMEM205	0.682935	0.00790809	0.0400799
RPF2	0.710566	0.00793858	0.0401689
ZFP1	0.695354	0.00796009	0.0402612
CASC8	1.98707	0.00805618	0.0406148
TIMM23	0.610074	0.00809376	0.040705
STAP1	0.749762	0.00813101	0.0408427
ATP5H	0.708156	0.00815893	0.0409498
YARS2	0.622786	0.00815731	0.0409498
MRPL14	0.78854	0.0081844	0.0410444
DNPH1	0.974296	0.0082093	0.0411527
TMEM99	1.15814	0.00826928	0.0414199
ZNHIT1	0.805911	0.00829659	0.0414922
ATP6V1F	0.754997	0.00832546	0.0416005
TIMM8B	0.772205	0.00837573	0.0418083
MAGOHB	0.645788	0.00842116	0.0419941
PSENEN	0.822557	0.00846362	0.0421719
TGFBR3	1.11277	0.00847441	0.0421749
CMSS1	0.920018	0.00856058	0.0424012
TBC1D19	1.08544	0.00855696	0.0424012
SPAG7	0.711577	0.00855387	0.0424012
ACP1	0.633106	0.00858893	0.0424722
SLAMF6	0.690084	0.00863515	0.0426498
RGS10	0.684162	0.0086689	0.0427824
CD96	0.782089	0.00869383	0.0428543
CISD1	0.796449	0.00871939	0.0429462
MRPL57	0.721039	0.00882873	0.0433642
LRRC8C	0.615205	0.00882854	0.0433642
HSPE1	0.90792	0.00887137	0.0435048
GYPA	0.949142	0.0088908	0.0435828
PSME2	0.745644	0.00902997	0.0441256
MRPL27	0.791988	0.00907185	0.0442257
MRPL46	0.707902	0.00910583	0.0443391
TMA16	0.646151	0.00924923	0.0448613
TYW3	0.714773	0.00930159	0.04508
REG4	1.71836	0.009335	0.045189
SNRPF	0.726947	0.0093428	0.0452091
PI3	1.23556	0.00934721	0.0452128
AHSP	0.874372	0.00936792	0.0452582
PSMA3	0.592481	0.00941995	0.0454583
CCDC65	1.11205	0.00945349	0.0455856
KBTBD8	0.665995	0.009538	0.0458142
RPP40	0.889221	0.00952877	0.0458142
ALG1	0.681029	0.00960483	0.0460816
PDGFD	1.03771	0.00965264	0.046273
FOLR2	0.912086	0.00973725	0.0466088
TCEB1	0.598244	0.00980248	0.0468488
MPLKIP	0.666462	0.00991813	0.0473104
TPI1	0.660634	0.00996248	0.0474489
HCST	0.856394	0.00996712	0.0474528
DYNLL1	0.677192	0.0100335	0.0476592
CD180	0.707528	0.0100911	0.0478776
BLVRA	0.852572	0.0102047	0.0483983
MRPL54	0.871633	0.0102192	0.0484076
C15orf57	0.605236	0.0102137	0.0484076
ELP5	0.592108	0.0102715	0.0485664
MRPL34	0.622499	0.0102891	0.0486313
PFDN2	0.703238	0.0103275	0.0487757
CFAP97	0.682572	0.010371	0.0489252
AQP9	0.650929	0.0104091	0.0490491
USE1	0.884989	0.0104246	0.0491032
C19orf70	0.909421	0.0104755	0.0492869
RPUSD2	0.764062	0.0104747	0.0492869
ADK	0.834249	0.0104851	0.049313
ACKR3	1.13436	0.0104981	0.0493369
ALG5	0.673268	0.0105099	0.049343
MILR1	0.741352	0.0105045	0.049343
OXCT1	0.597605	0.0105337	0.049355
GLTSCR2	0.713387	0.0106129	0.0496321
SPRED1	0.854873	0.0106781	0.0498431
ALG8	0.674593	0.0108268	0.0502535
ULK4	0.910149	0.0109387	0.0506782
ELP6	0.79268	0.0110943	0.051361
C11orf73	0.644597	0.0112519	0.0518007
GTF3C6	0.627381	0.0113198	0.0520742
RNF13	0.632274	0.011345	0.0521708
EIF3I	0.650821	0.0113814	0.0522803
PRMT1	0.657921	0.0114263	0.0524475
NAA38	0.853864	0.0114437	0.0524498
AKR1B1	0.728718	0.0114426	0.0524498
TRAPPC3	0.603407	0.0114424	0.0524498
UBL5	0.687012	0.0114671	0.0524757
RABEPK	0.825448	0.0117297	0.0533663
IFT46	0.718983	0.0117996	0.0536057
RPS2	0.745375	0.0118705	0.0538491
SMAD1	0.972885	0.0120163	0.0543317
CGRRF1	0.615458	0.0120266	0.0543587
NUTF2	0.623883	0.0120727	0.0544174
NDUFA13	0.803917	0.012174	0.054785
PPIE	0.6181	0.0122087	0.0548816
CLUAP1	0.755014	0.0123015	0.0552189
TMEM258	0.651688	0.0123212	0.0552795
NDUFB6	0.682331	0.0123672	0.0554134
IL23A	0.743716	0.0123643	0.0554134
NOL10	0.626497	0.0124616	0.0557384
PARL	0.585847	0.0125497	0.056029
RRAS2	0.646652	0.0125459	0.056029
WARS2	0.764926	0.0126326	0.0562772
DGCR6L	0.842184	0.0126577	0.0563284
GZMB	0.954391	0.0126768	0.0563805
CUTA	0.712047	0.0127614	0.056648
RPL17	0.60506	0.0128096	0.0568153
NPM3	0.91619	0.0128273	0.056859
CRYL1	0.60889	0.0129846	0.0573922
IFT52	0.715357	0.013011	0.0574883
NUP35	0.668319	0.0130186	0.0575015
MYL6	0.723149	0.013134	0.0579699
CCR6	0.60274	0.013165	0.0580447
TCTN3	0.604906	0.0132432	0.0583067
TIMM50	0.601674	0.0132883	0.0584015
TMEM135	0.677508	0.0133743	0.058655
HLA-DOB	0.726753	0.0133924	0.0587138
GIMAP7	0.816063	0.0134079	0.0587607
ADA	0.807264	0.0134555	0.0589068
RPP30	0.640895	0.0135314	0.0591571
CD14	0.697365	0.0135438	0.0591681
C6orf203	0.677933	0.013655	0.0594656
FCER1A	0.921061	0.0136417	0.0594656
AKR1A1	0.638867	0.0136385	0.0594656
C19orf53	0.740882	0.0137677	0.0598515
POMC	1.16637	0.0137752	0.0598632
THNSL1	0.943867	0.0138855	0.0602581
IMMP2L	0.975451	0.0139654	0.0605413
DPM3	0.815614	0.0143237	0.0615993
GEMIN6	0.855264	0.0143466	0.0616447
CHMP4A	0.613904	0.0144824	0.0621094
MRPS7	0.64598	0.014504	0.0621378
PCED1B-AS1	0.871113	0.0145292	0.0622028
NOP56	0.619348	0.0147013	0.0627016
MIPEP	0.731702	0.0147007	0.0627016
FBLN5	0.89742	0.0147656	0.0629544
OXNAD1	0.771985	0.014814	0.0631173
SERPINF1	1.03612	0.0148224	0.0631312
POLR3F	0.6253	0.0149642	0.063626
CD247	0.713136	0.014985	0.0636926
VPS25	0.626666	0.0150308	0.0638257
SCFD2	0.64029	0.0150519	0.0638457
IFIT1B	0.935461	0.0150937	0.0639795
NDUFA2	0.714746	0.0151454	0.0641319
COA6	0.710175	0.0151971	0.0642639
PEX11B	0.608663	0.0153559	0.0648031
GYPB	0.92274	0.0153974	0.0649562
ZNRD1	0.643649	0.0154046	0.0649645
CNPY2	0.635763	0.0154666	0.0651815
COMMD1	0.647384	0.0155044	0.0652743
NDUFS8	0.61927	0.0155545	0.0653965
ANAPC13	0.62345	0.0155718	0.0654246
RPS27L	0.596286	0.0156012	0.0654865
BEND5	0.849209	0.0156443	0.0656181
GATB	0.625974	0.0157047	0.0657011
MBNL2	0.617647	0.0156892	0.0657011
C7orf50	0.725671	0.0156743	0.0657011
ZNF561-AS1	1.2581	0.0158134	0.065993
ZNF322	0.668377	0.0158783	0.0662194
INO80C	0.636644	0.0159562	0.0664325
VKORC1	0.690681	0.0159695	0.0664441
HMOX2	0.623151	0.0160492	0.0666409
ARV1	0.600203	0.0161079	0.0667282
MAPKAPK5-AS1	0.610966	0.016125	0.0667545
FAM35A	0.665264	0.0162019	0.0669388
GMFG	0.65672	0.0162111	0.0669501
STYXL1	0.61869	0.0162351	0.067009
LOC100996286	1.07223	0.0163337	0.0672816
MEA1	0.666341	0.0163915	0.0674971
ICT1	0.781831	0.0164422	0.067661
UBA52	0.779676	0.0164737	0.0677682
KLRF1	0.84384	0.0165038	0.0678696
UCHL3	0.768629	0.0165098	0.0678718
PNOC	0.982741	0.0168107	0.0688579
POP1	0.66564	0.0168996	0.0691307
CRYZ	0.78996	0.0169461	0.0692523
PDE7B	0.848432	0.017092	0.0696881
RNF8	0.588415	0.0171289	0.0697697
FIS1	0.720409	0.0171258	0.0697697
UROS	0.617037	0.0171879	0.069918
RAD54B	0.838337	0.017264	0.0701357
AKR7A2	0.729278	0.0172949	0.0701948
ZNF35	0.895973	0.0173331	0.0703013
ZBTB8OS	0.64249	0.017417	0.0704837
CDK5	0.672462	0.0174086	0.0704837
CLEC10A	0.799658	0.017578	0.0709929
VPREB3	0.814503	0.0177037	0.0712919
SMYD3	0.794944	0.0177309	0.071378
JAGN1	0.611398	0.0177945	0.0715647
SPINK2	1.11104	0.0177919	0.0715647
PFDN6	0.642116	0.0178805	0.0717938
RPL28	0.76912	0.0179851	0.0721672
ZFP82	0.796763	0.0181624	0.0727609
PLA2G16	0.958289	0.0185005	0.0736634
SVBP	0.735183	0.0185451	0.0737702
LGALS2	0.928486	0.0185945	0.073943
GSTO1	0.607461	0.0186373	0.0740634
SAMM50	0.677372	0.0187061	0.074244
TMEM9	0.592091	0.0189579	0.0749555
RAB2B	0.985023	0.0189522	0.0749555
EFNA4	0.885789	0.0189461	0.0749555
NEDD8	0.626486	0.0191549	0.0756142
CACNA2D3	0.852157	0.0191654	0.0756315
MLLT11	0.879473	0.0192533	0.0759298
CD320	0.672968	0.0195039	0.0766745
AK6	0.590591	0.0195642	0.0768385
C16orf87	0.679672	0.0196687	0.0771025
GRAP	0.696103	0.0199956	0.0780213
ZBTB10	0.602415	0.0200378	0.0781052
NAT1	0.591036	0.0200873	0.0782
UBXN10	0.660326	0.0200846	0.0782
LRRC28	0.660854	0.0201313	0.078322
NUDT14	0.910623	0.0203292	0.0789188
NDUFAF4	0.730943	0.0203682	0.0790206
ZNF287	0.862598	0.020502	0.0793664
TCEB2	0.743112	0.0205973	0.0794782
SERF2	0.644002	0.0205559	0.0794782
RBM45	0.658747	0.020546	0.0794782
MINA	0.652982	0.0207757	0.0799516
IFI27L2	0.993877	0.0208956	0.0803382
FBXO25	0.779732	0.0211386	0.0810466
NAGS	1.24858	0.0211356	0.0810466
TYROBP	0.662564	0.0212906	0.0814782
ANAPC10	0.684375	0.0213185	0.0815346
POLE4	0.737858	0.021501	0.0821748
ZSWIM7	0.712613	0.0224382	0.0849441
LGALS3	0.629164	0.0225349	0.0852152
PSMB10	0.684178	0.0225824	0.0853688
OXSM	0.604262	0.0226324	0.0854888
NOC3L	0.602185	0.0226872	0.0856083
DANCR	0.696463	0.022685	0.0856083
PTER	0.735166	0.0227574	0.0856908
2022-03-01	0.597319	0.0227254	0.0856908
ANXA2R	0.900445	0.0229517	0.0861609
TCEB3-AS1	1.15789	0.0232783	0.0870447
ZSCAN21	0.766152	0.0233915	0.0873624
STYK1	0.819418	0.0234216	0.0874484
POLR1C	0.590291	0.023441	0.0874683
THG1L	0.604614	0.0234911	0.0875733
ROMO1	0.761295	0.024039	0.0889336
DLGAP1-AS1	0.693357	0.0240344	0.0889336
COX8A	0.679886	0.0241558	0.0891171
SIRPG	0.750737	0.024225	0.0892664
TSTD1	0.664715	0.0242483	0.0893143
TC2N	0.799088	0.0246684	0.0903902
IDH3B	0.586674	0.0246654	0.0903902
SEC11C	0.651226	0.0246791	0.0904026
SLIRP	0.717634	0.024923	0.0910541
APOBEC2	0.871275	0.0249519	0.0910578
ZNF433	0.985046	0.0250891	0.0914455
PEX3	0.624372	0.0251216	0.0914563
NT5C3B	0.997507	0.0251862	0.0916111
MRPL39	0.594964	0.0252596	0.0917704
ARSK	0.907377	0.0253744	0.0921335
CATSPER1	0.951789	0.0254247	0.0922083
C6orf226	0.694856	0.0255821	0.0925895
APRT	0.623598	0.025581	0.0925895
TMIGD2	0.78697	0.0257168	0.0929144
C5	0.630638	0.0257533	0.092936
TREML1	1.00872	0.0260875	0.0938438
GNLY	0.857528	0.0262898	0.0944619
ERP27	0.648711	0.0264717	0.0948958
TMSB10	0.641625	0.0266323	0.0953615
TRUB1	0.663123	0.0267073	0.0955471
LINC00920	0.799607	0.0271673	0.0968857
RRN3	0.596229	0.0271911	0.0969426
ILF3-AS1	0.602109	0.0275219	0.0978127
SPRYD7	0.68097	0.0275147	0.0978127
CD8A	0.652578	0.027849	0.0985148
PSMB9	0.656881	0.0280346	0.0989546
KMO	0.655758	0.0281264	0.0992502
BAD	0.676602	0.0282346	0.099519
MRPL17	0.613178	0.0282302	0.099519
CSTA	0.709281	0.0285341	0.100119
TMEM134	0.626807	0.028657	0.100522
COX16	0.881186	0.0286869	0.100599
LY9	0.626861	0.0287933	0.100858
ZNF420	0.634693	0.0289901	0.101375
FARS2	0.847385	0.0290449	0.101538
KANSL1-AS1	0.938086	0.0292637	0.102073
BOLA3	0.757663	0.029729	0.103319
TMEM116	0.63314	0.0298776	0.10369
NDUFAF1	0.642456	0.0299735	0.103964
ITPA	0.66041	0.0301454	0.104357
COQ5	0.596888	0.0302687	0.104667
ALDH7A1	1.24982	0.030283	0.104669
NFU1	0.587521	0.0305301	0.105123
HBZ	2.93822	0.0305289	0.105123
VAMP5	0.822203	0.0306346	0.105403
BST2	0.649274	0.030927	0.106232
RN7SK	0.909382	0.0311074	0.106701
MIR3654	0.996893	0.0310949	0.106701
BCL2A1	0.823878	0.0311327	0.106732
RWDD2A	1.0628	0.0318597	0.108624
ZNF16	0.762686	0.0318525	0.108624
C8orf88	0.88203	0.0326047	0.110738
IFITM1	0.780455	0.0328503	0.111389
ALKBH2	0.767564	0.032875	0.111443
EID3	0.852671	0.0329142	0.111545
MRPL51	0.617973	0.0330991	0.111972
TTLL1	0.780589	0.033193	0.112214
ZNF583	0.776408	0.033304	0.112467
LCMT1	0.663573	0.0333141	0.11247
SMDT1	0.631377	0.034088	0.114275
MYCT1	0.826462	0.0345672	0.115475
NUDCD1	0.607723	0.0356636	0.118531
GKAP1	0.67013	0.0357145	0.118637
MRPS11	0.642292	0.0357546	0.118693
AK7	0.896998	0.0359914	0.119313
GEMIN2	0.585661	0.0363763	0.120332
MGMT	0.675985	0.0364168	0.120352
ZNF790	0.682703	0.0364939	0.120484
MT1X	1.00944	0.0366216	0.120842
CISD3	0.719619	0.0366736	0.120981
TPPP3	0.8517	0.0367646	0.12122
TRPM4	1.10228	0.0367971	0.121292
SSSCA1	0.67472	0.0368369	0.12139
KIT	0.924559	0.0370364	0.121772
NDUFAF2	0.701766	0.0371846	0.122018
PASK	0.825123	0.037409	0.122624
GSTK1	0.589303	0.0378937	0.123788
TIGD6	0.902369	0.0380731	0.124162
NDUFA8	0.615942	0.0382165	0.124391
GPAM	0.592209	0.0382109	0.124391
CTSW	0.585048	0.0383412	0.124659
RABAC1	0.657669	0.0387881	0.125782
KBTBD3	0.662367	0.0391109	0.126532
EPS8	0.771024	0.039335	0.126959
VWA5A	0.654547	0.0393743	0.126979
UBE2L6	0.595735	0.0394736	0.127207
NTSR1	0.945854	0.0398348	0.127873
ZNF593	0.806517	0.039877	0.127921
SERGEF	0.714014	0.0401487	0.128383
SNHG15	0.611022	0.0405428	0.129376
PSMB6	0.621034	0.0408175	0.130085
TEK	1.64794	0.0409148	0.130262
TAMM41	0.708101	0.0410333	0.130471
LILRB4	0.620148	0.0410034	0.130471
EMBP1	0.693874	0.041111	0.130519
LINC01550	0.901583	0.0410887	0.130519
DNLZ	0.83127	0.0411932	0.130712
PDE4B	0.759266	0.0416918	0.131923
CD2	0.697813	0.0417659	0.132124
SNTA1	0.783674	0.0418035	0.132209
TRAPPC2B	0.822691	0.0418586	0.13235
RPS19BP1	0.626014	0.0419873	0.132655
LIN9	0.768939	0.0424749	0.133735
PROM1	1.01572	0.0424948	0.133748
CRIP1	0.613274	0.0426396	0.133966
MIEN1	0.678538	0.0426742	0.13404
MMRN1	0.706888	0.0428069	0.134156
ZBED5-AS1	0.745867	0.0427306	0.134156
SPAG16	0.74742	0.0430461	0.134754
MRPL12	0.76383	0.043276	0.135272
ALKBH3	0.645333	0.0432986	0.135282
ATG10	0.658349	0.0435258	0.135855
FSTL1	1.08312	0.0437617	0.136454
BMP3	0.879353	0.0441365	0.137192
ZNF749	0.681504	0.0441619	0.137219
TMEM256	0.667511	0.0447734	0.138633
HIST1H2BK	0.63695	0.044875	0.138879
UGGT2	0.828766	0.0450575	0.13927
MYEOV2	0.651658	0.0450984	0.139361
CCDC107	0.730197	0.0455309	0.140174
SENP8	1.17864	0.0455003	0.140174
ABHD14A	0.928894	0.0456482	0.140404
CCNT2-AS1	0.964399	0.0457209	0.140551
ESF1	0.670329	0.0458537	0.140749
GPR89A	0.636658	0.046096	0.141423
TMEM121	1.30906	0.0461838	0.141622
HOOK1	0.618149	0.0464426	0.14217
CHCHD1	0.621427	0.0465578	0.142417
POP5	0.592768	0.0468255	0.142884
HSD17B8	0.669761	0.0471166	0.143519
TRMT11	0.634601	0.0475034	0.144293
CD34	0.679052	0.0476571	0.144497
LEF1-AS1	0.771883	0.0481871	0.145712
COA3	0.631338	0.0482926	0.145889
CCDC138	0.876235	0.0483458	0.145965
CYTL1	1.06667	0.0486186	0.146553
PMVK	0.596335	0.0488144	0.146975
RAB23	0.730625	0.0488937	0.147096
PAFAH1B3	0.711554	0.0493045	0.147937
PPBP	0.785952	0.0493831	0.14803
TTC30B	0.677208	0.0496922	0.148635
FAM184A	1.43581	0.0495847	1
CABYR	1.97173	0.0489537	1
XKR3	2.31326	0.0485547	1
SYT17	1.40623	0.0478519	1
CELA1	1.32018	0.0461753	1
L3MBTL4	2.61135	0.0454788	1
CLEC4G	1.46161	0.0424836	1
ABCA4	3.46466	0.042001	1
CRMP1	2.63427	0.0385207	1
GLIPR1L1	3.1041	0.0366444	1
LOC101929125	2.05557	0.034781	1
NPIPB6	2.80983	0.0342444	1
BIRC7	3.44	0.0339058	1
FAM19A1	1.67492	0.0330047	1
RGS13	2.6515	0.0314597	1
LINC00563	1.45741	0.0304064	1
ZFP2	1.84446	0.0295091	1
LOC102723582	1.86796	0.0288704	1
DIO1	3.59933	0.0282317	1
GBAT2	1.61337	0.0281236	1
SNORD16	1.93871	0.0278035	1
POT1-AS1	2.68218	0.0258642	1
CCDC3	2.67095	0.023035	1
OLAH	1.66134	0.0226789	1
OCM	2.32999	0.0218842	1
NAALADL2	3.72266	0.0216049	1
PPP2R2B	1.61098	0.0183083	1
SCOC-AS1	1.5999	0.0178272	1
C1QB	2.21037	0.0177402	1
KLHL32	1.76562	0.0167892	1
SLC41A2	3.60344	0.0145647	1
HLA-DPB2	2.74924	0.010009	1
CD1B	2.12002	0.00883172	1
NLRP14	2.18901	0.00874781	1
OR10G2	2.57313	0.00381102	1
APOBR	-2.01256	1.62613e-12	6.72514e-09
SLC12A7	-1.18303	1.27598e-11	3.95778e-08
DDX11	-2.07436	5.81431e-11	1.03054e-07
CMIP	-1.80982	5.31799e-11	1.03054e-07
ARAP1	-1.7267	4.66324e-11	1.03054e-07
SMG5	-1.44193	8.2093e-11	1.27316e-07
NTNG2	-1.90813	1.3369e-10	1.84299e-07
ZZEF1	-1.45981	4.10454e-10	5.0925e-07
GAB2	-1.41016	5.75901e-10	6.49564e-07
MYO9B	-1.44182	1.1969e-09	1.23749e-06
RAB44	-1.87821	1.77303e-09	1.46653e-06
SRRM2	-2.10443	1.76052e-09	1.46653e-06
FMNL1	-1.35303	1.64228e-09	1.46653e-06
LOC729737	-2.3561	2.29159e-09	1.67245e-06
ABR	-1.32924	2.45425e-09	1.69166e-06
BAZ2A	-1.53811	3.66921e-09	2.39599e-06
POLR2A	-2.24389	4.49801e-09	2.79034e-06
MYH9	-1.96043	4.79745e-09	2.83438e-06
MARK2	-1.4449	5.53745e-09	3.12287e-06
ECE1	-1.35056	6.46643e-09	3.48821e-06
SLC6A6	-1.22656	7.27005e-09	3.75831e-06
IGF2R	-1.25308	8.25469e-09	3.93907e-06
GMIP	-1.45778	7.98491e-09	3.93907e-06
MAST2	-1.87493	9.08064e-09	4.17272e-06
NPIPB4	-2.50346	1.19814e-08	4.79528e-06
CNOT3	-1.43761	1.17699e-08	4.79528e-06
POLE	-1.82548	1.15159e-08	4.79528e-06
KIF21B	-1.71948	1.11261e-08	4.79528e-06
MYO18A	-1.82498	1.49499e-08	5.79634e-06
IL17RA	-1.1929	1.87907e-08	6.85696e-06
SFXN5	-1.25208	1.84319e-08	6.85696e-06
MEFV	-1.19065	2.33596e-08	7.83305e-06
PRRC2A	-1.6331	2.31469e-08	7.83305e-06
CLSTN3	-1.39079	2.31238e-08	7.83305e-06
CIC	-2.00283	2.95346e-08	9.64304e-06
TLN1	-1.78612	3.05238e-08	9.71048e-06
TNRC18	-1.72491	3.3408e-08	1.03623e-05
TYK2	-1.14131	3.643e-08	1.07616e-05
PVRL1	-2.13893	3.62359e-08	1.07616e-05
PRAM1	-1.97644	4.09721e-08	1.15532e-05
LILRB2	-1.056	4.08854e-08	1.15532e-05
DGKD	-1.53343	4.3586e-08	1.20171e-05
INCENP	-1.87609	4.91092e-08	1.32456e-05
ABCA7	-1.63251	5.39493e-08	1.42415e-05
CBFA2T3	-1.28972	7.19736e-08	1.62359e-05
NFAM1	-1.53271	7.09115e-08	1.62359e-05
MNT	-1.71625	7.08222e-08	1.62359e-05
EHMT1	-1.05033	7.01429e-08	1.62359e-05
CCDC88B	-1.69149	6.96001e-08	1.62359e-05
PI4KA	-1.24291	6.85898e-08	1.62359e-05
EP300	-1.50333	6.4632e-08	1.62359e-05
RAPGEF1	-1.27311	7.74785e-08	1.71656e-05
KDM2A	-1.12045	8.17658e-08	1.77977e-05
GYS1	-1.48613	8.65677e-08	1.8518e-05
KMT2D	-1.77095	8.83636e-08	1.85818e-05
DDX12P	-1.69349	9.21998e-08	1.87528e-05
SPEN	-1.44802	9.08037e-08	1.87528e-05
CEP164	-1.31418	9.68771e-08	1.90786e-05
ACTN4	-1.75215	9.5643e-08	1.90786e-05
PLEKHM1	-1.30474	1.02754e-07	1.93162e-05
TAOK2	-1.33816	1.01842e-07	1.93162e-05
ADAMTSL4	-1.50486	1.0002e-07	1.93162e-05
KDM6B	-1.72409	1.09201e-07	2.02217e-05
WHSC1	-1.19084	1.14109e-07	2.08198e-05
MINK1	-1.633	1.17175e-07	2.10695e-05
DNAH10	-1.94518	1.20662e-07	2.10852e-05
ABL1	-1.27401	1.20241e-07	2.10852e-05
KIAA0319L	-1.13916	1.26999e-07	2.17848e-05
TECPR2	-1.22083	1.48958e-07	2.31016e-05
UNC13D	-1.27399	1.48815e-07	2.31016e-05
CABIN1	-1.31639	1.47055e-07	2.31016e-05
ABCA2	-1.72812	1.45235e-07	2.31016e-05
RAVER1	-1.43247	1.43611e-07	2.31016e-05
QSOX1	-1.52407	1.41954e-07	2.31016e-05
DOT1L	-1.5892	1.41791e-07	2.31016e-05
CHD8	-1.02082	1.5103e-07	2.31337e-05
MED24	-0.957634	1.55701e-07	2.35583e-05
FBRS	-1.43319	1.61131e-07	2.37995e-05
LRRK1	-1.57803	1.59356e-07	2.37995e-05
TNFAIP2	-1.34946	1.66693e-07	2.43313e-05
TRIM41	-0.960347	1.7152e-07	2.44603e-05
BCL6	-1.08466	1.69921e-07	2.44603e-05
PIK3CD	-1.30059	1.74606e-07	2.46175e-05
DPP9	-1.2031	1.99259e-07	2.77776e-05
UBN1	-1.29227	2.02343e-07	2.78941e-05
CIT	-2.18313	2.13564e-07	2.91175e-05
DENND4B	-1.15155	2.37809e-07	3.20707e-05
SYVN1	-1.21291	2.49964e-07	3.23053e-05
SH3BP2	-1.06295	2.49719e-07	3.23053e-05
PREX1	-1.36034	2.47496e-07	3.23053e-05
TSC2	-1.52249	2.46965e-07	3.23053e-05
SRCAP	-1.60864	2.58667e-07	3.2417e-05
GAK	-1.22273	2.57823e-07	3.2417e-05
NATD1	-1.30057	2.65374e-07	3.2925e-05
EHBP1L1	-1.27174	2.70929e-07	3.2955e-05
ITGAX	-1.46197	2.84517e-07	3.42719e-05
STAT3	-1.24864	3.38394e-07	3.92379e-05
PPP1R9B	-1.1134	3.36539e-07	3.92379e-05
PPP6R1	-1.0458	3.59064e-07	4.12491e-05
SVIL	-1.36997	3.69687e-07	4.20798e-05
KDM4B	-1.34196	3.75974e-07	4.24064e-05
PNPLA2	-1.24768	3.79877e-07	4.24606e-05
ARHGEF11	-1.46628	3.96368e-07	4.35198e-05
UPF1	-1.34013	3.95161e-07	4.35198e-05
PLCB2	-1.24475	4.01534e-07	4.37002e-05
MDC1	-1.48646	4.1902e-07	4.48171e-05
FAM160A2	-1.05013	4.17957e-07	4.48171e-05
LARP1	-1.0407	4.23087e-07	4.48653e-05
MED25	-1.12977	4.5281e-07	4.68168e-05
PLEC	-1.87744	4.50199e-07	4.68168e-05
GRAMD1A	-0.847002	4.49142e-07	4.68168e-05
ANPEP	-1.4924	4.65363e-07	4.69411e-05
ERN1	-1.76615	4.63446e-07	4.69411e-05
SAMD4B	-1.37979	4.63365e-07	4.69411e-05
CAMTA2	-1.64007	5.05764e-07	5.06049e-05
NBEAL2	-1.62187	5.26764e-07	5.22845e-05
ARID3A	-1.36801	5.51142e-07	5.38426e-05
ZSWIM8	-1.43601	5.7794e-07	5.60195e-05
ATG2A	-1.43166	6.08802e-07	5.85536e-05
SBNO2	-1.33055	6.2028e-07	5.91986e-05
HRH2	-1.47385	6.2521e-07	5.92136e-05
MGRN1	-1.46756	6.54e-07	6.14711e-05
MMP25-AS1	-2.46495	6.69341e-07	6.15149e-05
ACTN1	-1.37142	6.65526e-07	6.15149e-05
CSF1	-1.48836	6.96724e-07	6.26395e-05
GBF1	-1.29889	6.93611e-07	6.26395e-05
PRKACA	-1.19461	6.87105e-07	6.26395e-05
SREBF2	-1.05235	7.09154e-07	6.32984e-05
MYO1F	-1.17865	7.24193e-07	6.37238e-05
NUMA1	-1.43304	7.37774e-07	6.44617e-05
DENND3	-1.01328	7.54233e-07	6.54389e-05
SLC9A1	-1.48454	7.62541e-07	6.57003e-05
DNMT1	-1.1925	7.88407e-07	6.74605e-05
STAT6	-1.03408	8.12152e-07	6.90162e-05
ZNF646	-1.54571	8.24385e-07	6.91091e-05
SRRT	-1.08712	8.22311e-07	6.91091e-05
ITGB2	-1.02835	8.58594e-07	7.14938e-05
PACS1	-1.41562	9.19356e-07	7.55394e-05
TMEM131	-1.03607	9.17425e-07	7.55394e-05
SUPT6H	-1.20506	9.29764e-07	7.5892e-05
RAP1GAP2	-1.41674	9.86998e-07	8.00371e-05
GTF3C1	-1.46174	1.00523e-06	8.0464e-05
STK40	-1.15105	1.0046e-06	8.0464e-05
BRPF3	-1.22675	1.05596e-06	8.34474e-05
GGA3	-0.942444	1.0728e-06	8.42419e-05
DNM2	-0.916221	1.14704e-06	8.83932e-05
MMP25	-1.27112	1.14477e-06	8.83932e-05
ST3GAL2	-0.848885	1.14209e-06	8.83932e-05
BAIAP2-AS1	-1.20892	1.17284e-06	8.92728e-05
PHF12	-1.122	1.1695e-06	8.92728e-05
AGAP2	-1.15574	1.1808e-06	8.93307e-05
PRR12	-1.94883	1.2261e-06	9.2195e-05
EIF4G1	-1.30443	1.24439e-06	9.30072e-05
LRP1	-1.57753	1.26573e-06	9.40355e-05
PIK3R2	-1.28185	1.27337e-06	9.40401e-05
KIAA0195	-1.24813	1.312e-06	9.63195e-05
SUN2	-0.794683	1.33552e-06	9.68994e-05
KIAA0513	-1.3754	1.32996e-06	9.68994e-05
SUPT5H	-1.27762	1.37697e-06	9.9326e-05
CCDC9	-1.21972	1.40115e-06	0.000100486
C11orf21	-1.02134	1.42428e-06	0.000100978
SART1	-1.1836	1.41716e-06	0.000100978
C10orf105	-1.48404	1.45304e-06	0.000101852
SCRIB	-1.58834	1.45162e-06	0.000101852
H6PD	-1.36193	1.60935e-06	0.000112176
TRIM25	-0.96401	1.71119e-06	0.000118607
STRN4	-0.918822	1.73314e-06	0.000119461
SKIV2L	-1.2597	1.76243e-06	0.000120809
PGAM2	-1.76875	1.82491e-06	0.000123052
NOTCH1	-1.38673	1.8227e-06	0.000123052
MAP1S	-1.69649	1.8497e-06	0.00012405
ITGAL	-1.16149	1.86182e-06	0.000124191
ARID1A	-1.32973	1.91409e-06	0.000126995
PHRF1	-1.50625	1.94224e-06	0.000128178
MON1B	-1.14583	2.01283e-06	0.000131438
MAN2B2	-1.01023	2.00486e-06	0.000131438
KSR1	-1.74098	2.0372e-06	0.000132333
SCAF1	-1.42426	2.06401e-06	0.000132685
SSH3	-1.24324	2.05695e-06	0.000132685
RRBP1	-1.22632	2.134e-06	0.000136477
SLC43A2	-0.997688	2.22668e-06	0.000140235
DVL3	-0.983116	2.22436e-06	0.000140235
MCM2	-1.17382	2.21692e-06	0.000140235
KMT2B	-1.62239	2.28295e-06	0.000142334
TNK2	-1.41641	2.36207e-06	0.000146531
ZC3H18	-1.65985	2.39345e-06	0.000147739
TRIM56	-2.28582	2.40546e-06	0.000147745
KIAA0754	-3.07965	2.62297e-06	0.000159526
TMEM63A	-1.1983	2.65998e-06	0.000160987
MBD6	-1.74562	2.77259e-06	0.000166988
MICAL1	-1.18355	2.87607e-06	0.000169921
TRPM2	-1.63722	2.85546e-06	0.000169921
KCNAB2	-0.969653	2.85254e-06	0.000169921
HNRNPUL1	-0.871911	2.93056e-06	0.00017232
CHD7	-0.886486	3.01716e-06	0.000176575
ACIN1	-1.01711	3.1392e-06	0.000182003
CHERP	-1.38354	3.15466e-06	0.000182046
MAP4	-1.43951	3.19472e-06	0.00018266
TLR9	-1.50993	3.28537e-06	0.000183611
KIF13B	-1.19822	3.28112e-06	0.000183611
ATXN2	-1.09058	3.27613e-06	0.000183611
PFKL	-0.781032	3.24422e-06	0.000183611
PSD4	-1.12709	3.2441e-06	0.000183611
MKL1	-1.54943	3.34495e-06	0.000186102
SZT2	-1.3855	3.37984e-06	0.000186369
SCO2	-2.15568	3.37464e-06	0.000186369
ANKDD1A	-1.57009	3.41272e-06	0.000186527
KLF13	-0.855624	3.48244e-06	0.000189503
SUSD6	-0.910546	3.53656e-06	0.000190775
NCKAP5L	-1.37448	3.53283e-06	0.000190775
ZNF592	-0.945798	3.59312e-06	0.000192986
INPPL1	-1.04518	3.69521e-06	0.000194265
MAML1	-1.11025	3.67417e-06	0.000194265
ANKRD11	-1.2186	3.66887e-06	0.000194265
DHX38	-1.14172	3.63844e-06	0.000194265
RFX1	-1.43809	3.80382e-06	0.000199131
IQGAP3	-2.45232	3.82568e-06	0.000199434
SIPA1	-1.04761	3.89324e-06	0.000201264
GTPBP1	-1.26911	3.96294e-06	0.000202338
PPP1R10	-1.14205	3.96255e-06	0.000202338
WWP2	-1.3392	3.9491e-06	0.000202338
ARID3B	-1.05264	3.99759e-06	0.000203271
PLEKHG3	-1.19579	4.07251e-06	0.000206235
SMTN	-2.06205	4.09405e-06	0.000206483
MLLT1	-1.20433	4.19494e-06	0.000210715
ZNF687	-1.14053	4.42356e-06	0.000221303
MED22	-0.972955	4.5098e-06	0.000224711
TBKBP1	-1.44427	4.64696e-06	0.0002297
INTS1	-1.49001	4.64487e-06	0.0002297
PANX2	-1.58	4.66862e-06	0.000229855
PITPNM1	-0.927814	4.70597e-06	0.000230778
PML	-1.46307	4.78463e-06	0.000232859
FURIN	-1.11536	4.87396e-06	0.000236216
ABCC1	-0.930761	5.10203e-06	0.000246307
INPP5D	-1.0263	5.28102e-06	0.00025396
RPS6KA2	-1.65252	5.33653e-06	0.000255638
FHOD1	-0.926695	5.38166e-06	0.000256808
DBF4B	-1.68541	5.45569e-06	0.000259344
ZNF467	-1.11933	5.5762e-06	0.000264061
MICALL1	-1.26847	5.65826e-06	0.000266928
EHMT2	-1.16541	5.69673e-06	0.000267725
ABHD2	-0.878142	5.79266e-06	0.000270186
LINC01061	-2.19922	5.86612e-06	0.000272588
PIP5K1C	-1.35305	5.95337e-06	0.00027561
NUP62	-0.964079	6.09563e-06	0.000280105
GAS7	-1.08309	6.07575e-06	0.000280105
SLC38A10	-1.03343	6.35507e-06	0.00028988
NXF1	-0.863212	6.34038e-06	0.00028988
ARAP3	-1.41434	6.44319e-06	0.000292823
FAM212B	-1.11453	6.55642e-06	0.000296882
AP1B1	-1.06345	6.60879e-06	0.000298165
ATXN2L	-1.34451	6.67614e-06	0.000300112
SYNE2	-1.04356	6.70515e-06	0.000300328
HIPK2	-1.1346	6.79506e-06	0.00030326
ZNF335	-1.13448	7.05612e-06	0.000312662
MAP3K3	-0.84617	7.20397e-06	0.000318077
SPTAN1	-1.1508	7.25886e-06	0.000319364
ADRBK1	-0.933338	7.39004e-06	0.000323987
SP2	-1.33496	7.74207e-06	0.000338225
FAM168A	-0.950354	7.83573e-06	0.000339923
SRRM1	-0.799515	7.8119e-06	0.000339923
C1RL	-0.741375	7.97687e-06	0.000341273
ANKS1A	-1.35156	7.95066e-06	0.000341273
ATP11A	-0.997647	7.94801e-06	0.000341273
ARHGEF1	-1.16998	7.92181e-06	0.000341273
MED15	-1.08028	8.04713e-06	0.000343095
IKZF4	-1.37754	8.14205e-06	0.000345953
ATP2A3	-1.07283	8.19903e-06	0.000346185
ZNF316	-1.56192	8.24763e-06	0.000346876
CIZ1	-1.04349	8.31327e-06	0.000348455
TGFB1	-0.857472	9.0988e-06	0.000377527
OGDH	-1.19645	9.19974e-06	0.000377951
ANKRD33B	-1.2754	9.17731e-06	0.000377951
STIM1	-1.0543	9.32422e-06	0.000381801
DOPEY2	-1.29029	9.39727e-06	0.000382269
LRRC37A4P	-1.24191	9.43468e-06	0.000382536
CSF3R	-0.907747	9.7641e-06	0.000393322
ZNF142	-1.37494	9.74076e-06	0.000393322
DYSF	-1.54759	9.97604e-06	0.000400559
EPHX1	-1.20501	1.01224e-05	0.00040382
NOP9	-1.05508	1.00995e-05	0.00040382
GOLGA2	-1.12853	1.04382e-05	0.000415088
PDPK1	-1.1667	1.05628e-05	0.000417364
RIN3	-1.03288	1.05583e-05	0.000417364
INTS3	-1.17578	1.07625e-05	0.000422564
MAN2A2	-0.972125	1.07315e-05	0.000422564
ARHGDIA	-1.10353	1.13858e-05	0.000440073
SLC26A6	-1.342	1.13773e-05	0.000440073
RAB43	-1.21254	1.13333e-05	0.000440073
SMPD4	-0.871664	1.13047e-05	0.000440073
LINC00671	-1.58	1.12837e-05	0.000440073
TP53I11	-1.40822	1.14907e-05	0.000442748
ZBTB7A	-1.10151	1.1769e-05	0.000450674
EWSR1	-0.725007	1.17559e-05	0.000450674
RARA	-1.1284	1.18735e-05	0.000451885
BRD4	-1.15044	1.18667e-05	0.000451885
CSNK1D	-0.902682	1.19946e-05	0.000455096
LIG1	-1.11172	1.21822e-05	0.000460805
SLC9A8	-1.13713	1.24381e-05	0.000469055
AOC3	-1.3094	1.2903e-05	0.00048219
FAM63A	-0.904362	1.2889e-05	0.00048219
TLE3	-1.12127	1.28565e-05	0.00048219
REEP4	-1.02296	1.29961e-05	0.000484212
JUP	-1.30797	1.31779e-05	0.000488054
NPIPB5	-1.55161	1.31584e-05	0.000488054
WDTC1	-1.15255	1.38109e-05	0.000502497
DIP2A	-0.922794	1.38047e-05	0.000502497
FLII	-1.07517	1.37464e-05	0.000502497
CCNK	-1.0313	1.37307e-05	0.000502497
SIPA1L1	-0.819434	1.41033e-05	0.000508661
CSF2RB	-0.856221	1.45222e-05	0.000519244
DGKZ	-0.935257	1.46929e-05	0.000522333
RHBDF2	-1.02805	1.46766e-05	0.000522333
CLCN7	-1.12158	1.50466e-05	0.00053035
SNRNP70	-1.14165	1.50226e-05	0.00053035
ZNF710	-1.10978	1.5004e-05	0.00053035
TJAP1	-1.02424	1.51407e-05	0.00053065
LENG8	-1.68095	1.51108e-05	0.00053065
ZYX	-1.37547	1.52186e-05	0.00053188
ZNF486	-1.35877	1.56131e-05	0.000540941
PLEKHM1P	-1.01828	1.56035e-05	0.000540941
KANSL1	-0.800937	1.60776e-05	0.000554096
SEMA4B	-1.02561	1.62572e-05	0.000558735
IL4R	-0.904791	1.63281e-05	0.00055962
SLC26A11	-1.26346	1.64379e-05	0.000561832
ARHGAP17	-1.01413	1.70362e-05	0.00057751
MTF1	-1.08957	1.71755e-05	0.000580645
ADAM8	-0.961021	1.73639e-05	0.000580948
PNPLA6	-1.00685	1.73074e-05	0.000580948
SMARCA4	-1.24725	1.72699e-05	0.000580948
GFOD2	-0.884555	1.74265e-05	0.00058121
HAUS5	-1.10139	1.76764e-05	0.000583275
ZNF282	-1.20253	1.76301e-05	0.000583275
PLXNB2	-1.04682	1.76077e-05	0.000583275
BRD3	-1.15389	1.75451e-05	0.000583275
LTB4R	-0.96051	1.7874e-05	0.000588231
NLRP1	-1.03363	1.86981e-05	0.000608892
NR1D1	-1.59683	1.8808e-05	0.000609672
GAA	-1.03036	1.91646e-05	0.000617599
ZMIZ2	-1.48902	1.91188e-05	0.000617599
USP22	-1.00055	1.92402e-05	0.000618429
PHF2	-1.02809	1.9629e-05	0.000624453
MIDN	-1.36403	1.96033e-05	0.000624453
MVP	-0.882721	1.95735e-05	0.000624453
AP5B1	-1.189	1.98421e-05	0.000629618
CAD	-1.26206	2.03216e-05	0.000643188
LINC01001	-2.6256	2.05342e-05	0.000643353
PTPN23	-1.53606	2.05231e-05	0.000643353
NFKB2	-0.89215	2.0504e-05	0.000643353
SDK1	-3.40874	2.03952e-05	0.000643353
TNPO2	-1.01351	2.08358e-05	0.000649523
CYP4F3	-1.47291	2.12187e-05	0.000650026
BAG6	-1.11581	2.11904e-05	0.000650026
ARHGAP30	-0.856925	2.11322e-05	0.000650026
MAML3	-1.03746	2.10609e-05	0.000650026
AKNA	-1.15592	2.09937e-05	0.000650026
CC2D1A	-1.24717	2.09483e-05	0.000650026
USP19	-0.931971	2.13263e-05	0.000651714
TAF1C	-1.02961	2.15792e-05	0.000655713
LRP10	-1.02504	2.21865e-05	0.00066975
STAB1	-1.01187	2.27189e-05	0.000679213
ZNF445	-0.898202	2.26727e-05	0.000679213
ARHGEF18	-1.0162	2.26441e-05	0.000679213
USP20	-0.972103	2.30002e-05	0.000681059
NDST1	-1.58384	2.29629e-05	0.000681059
CAPN3	-1.35372	2.28617e-05	0.000681059
HTRA3	-2.35722	2.33512e-05	0.000689805
BAHD1	-1.08967	2.34157e-05	0.000690068
ARHGEF40	-0.88544	2.40026e-05	0.000700706
ZC3H7B	-1.24489	2.39561e-05	0.000700706
REXO1	-1.16971	2.4325e-05	0.00070845
AKAP13	-0.653995	2.4645e-05	0.000714418
TRIM28	-1.05266	2.5646e-05	0.000739729
ACVR1B	-1.18229	2.58647e-05	0.000742831
DYRK1B	-1.11224	2.6387e-05	0.000752606
DHX34	-1.09042	2.63536e-05	0.000752606
ARHGAP27	-0.866231	2.65725e-05	0.000756158
TBC1D10B	-1.05612	2.75092e-05	0.000773937
HK3	-1.28475	2.74913e-05	0.000773937
NUP210	-1.07698	2.74162e-05	0.000773937
MAU2	-0.936376	2.76016e-05	0.000774781
LAMP1	-0.673393	2.78025e-05	0.000778657
BRPF1	-0.76581	2.84388e-05	0.000794685
SBF1	-1.2477	2.85649e-05	0.000796414
WDFY4	-1.60895	2.92052e-05	0.00081244
MPL	-1.67597	3.00874e-05	0.000835109
LMNB2	-1.04878	3.02612e-05	0.00083806
STRIP1	-0.747906	3.10465e-05	0.000857892
WIZ	-1.34111	3.1359e-05	0.000864602
MYO15B	-1.57799	3.18665e-05	0.000874708
SLX4	-1.45169	3.27342e-05	0.000884603
LINC01554	-2.14657	3.26917e-05	0.000884603
ARHGEF34P	-2.36172	3.26795e-05	0.000884603
SAFB2	-0.907298	3.25004e-05	0.000884603
ADCY4	-1.57323	3.31514e-05	0.00089221
TMEM63B	-1.09193	3.34851e-05	0.0008973
FAM78A	-0.822513	3.34729e-05	0.0008973
PHF21A	-0.867406	3.37207e-05	0.000899726
PIK3R5	-0.784805	3.37111e-05	0.000899726
TECPR1	-1.13887	3.39968e-05	0.00090321
HSPA7	-1.25489	3.39491e-05	0.00090321
ARHGEF17	-1.66571	3.47333e-05	0.000916884
CNTROB	-1.15859	3.46301e-05	0.000916884
HGS	-0.852055	3.49012e-05	0.000919362
LRFN1	-1.30252	3.50191e-05	0.000920512
PRRC2C	-0.670449	3.59154e-05	0.000934176
C17orf85	-0.691526	3.60495e-05	0.000935703
SIN3B	-1.03123	3.63609e-05	0.000937608
ANKRD52	-1.47041	3.62266e-05	0.000937608
PIEZO1	-1.15421	3.66162e-05	0.000940575
HDAC7	-0.995612	3.69122e-05	0.000946218
SNAPC4	-1.34633	3.71692e-05	0.000950842
FOXM1	-1.74816	3.78817e-05	0.00096509
PTPN18	-1.04204	3.80717e-05	0.000965964
SMCR8	-0.952238	3.91913e-05	0.000988306
HLX	-1.13267	4.00938e-05	0.00100291
SREBF1	-1.19055	4.00332e-05	0.00100291
TRERF1	-0.736628	4.01885e-05	0.00100326
NDOR1	-1.12417	4.08565e-05	0.00101179
NCOA6	-1.13243	4.15893e-05	0.00102205
CROCCP2	-1.07147	4.17675e-05	0.00102413
RASGRP4	-0.779381	4.23469e-05	0.00103019
NUAK2	-1.10742	4.23104e-05	0.00103019
TEP1	-0.848913	4.2224e-05	0.00103019
NFE2L1	-0.956964	4.21911e-05	0.00103019
AP3D1	-1.02185	4.30896e-05	0.00103607
C19orf35	-1.88321	4.30802e-05	0.00103607
MTL5	-1.4945	4.28946e-05	0.00103607
ACLY	-0.811013	4.28594e-05	0.00103607
UBE2O	-1.26183	4.35229e-05	0.00104245
KLF16	-0.987725	4.3459e-05	0.00104245
EHD1	-0.996333	4.37415e-05	0.00104366
SPTBN1	-0.883079	4.36726e-05	0.00104366
NDST2	-0.835229	4.45732e-05	0.00106146
SMG1P3	-1.52786	4.57276e-05	0.00107655
ZNF865	-1.2267	4.57165e-05	0.00107655
RECQL4	-1.50906	4.56643e-05	0.00107655
APC2	-2.03244	4.56462e-05	0.00107655
LPPR2	-1.03478	4.54165e-05	0.00107655
BAIAP3	-1.42648	4.61121e-05	0.00107946
MFN2	-0.782395	4.61102e-05	0.00107946
MGLL	-1.39933	4.60899e-05	0.00107946
EML2	-0.907653	4.67434e-05	0.0010901
MTMR3	-0.759238	4.72967e-05	0.00109331
TRIO	-1.07992	4.72053e-05	0.00109331
TATDN2	-0.689203	4.75308e-05	0.00109612
LY6G5B	-1.12896	4.76918e-05	0.0010978
DOK3	-0.849409	4.80623e-05	0.00110428
LOC115110	-1.34583	4.81598e-05	0.00110447
LOC100288069	-2.60761	4.84508e-05	0.00110909
ATG16L2	-1.21633	4.97802e-05	0.00113534
ATP13A1	-1.02346	5.02408e-05	0.00114374
UBAP2L	-0.866789	5.04894e-05	0.00114729
PRKCSH	-1.089	5.13415e-05	0.00115918
DYNC1H1	-0.992039	5.27059e-05	0.00118036
C2CD2L	-1.12114	5.26368e-05	0.00118036
FCHO1	-1.10509	5.29482e-05	0.00118153
STAT2	-1.06556	5.28799e-05	0.00118153
TCIRG1	-0.833899	5.31731e-05	0.00118441
ELL	-1.03923	5.34647e-05	0.00118833
IGF1R	-0.883944	5.36948e-05	0.00118963
POU2F2	-1.05468	5.46924e-05	0.00120527
SIRPA	-0.89252	5.50687e-05	0.00120927
MAPKBP1	-1.3854	5.59499e-05	0.00122213
SCAP	-0.853065	5.58656e-05	0.00122213
KIF1B	-1.05056	5.69639e-05	0.00123774
CBL	-0.892476	5.68846e-05	0.00123774
CAMKK2	-0.979247	5.6864e-05	0.00123774
TRRAP	-1.05601	5.71862e-05	0.00123824
ARFGAP1	-0.792333	5.825e-05	0.00125688
PKD1P1	-1.54803	5.90738e-05	0.00127024
TOP3A	-0.954859	5.90379e-05	0.00127024
CRISPLD2	-1.23075	5.9237e-05	0.00127155
ARHGAP1	-0.939125	5.94875e-05	0.00127472
RXRA	-0.797016	5.9997e-05	0.00127901
TNRC6B	-0.952663	6.03351e-05	0.00128181
CREBBP	-1.19262	6.04953e-05	0.00128302
FAM193B	-1.11132	6.09335e-05	0.00128791
TMEM184B	-1.04971	6.08577e-05	0.00128791
SF3A2	-1.14788	6.12547e-05	0.0012903
DNAJC5	-0.891467	6.2525e-05	0.00131483
TBC1D2B	-0.909298	6.3618e-05	0.00133104
CR1	-0.815596	6.37748e-05	0.00133135
PRR14	-0.962816	6.47343e-05	0.00134735
UVSSA	-1.31094	6.50174e-05	0.00134895
MAVS	-1.04963	6.5233e-05	0.00135116
STK35	-0.98864	6.55992e-05	0.00135423
SH3GL1	-0.888694	6.57529e-05	0.00135514
MCM5	-1.03586	6.6222e-05	0.00136001
CCDC88C	-1.14366	6.8389e-05	0.00139099
CPSF1	-1.24709	6.8375e-05	0.00139099
MKI67	-1.50845	6.82491e-05	0.00139099
VARS	-1.15645	6.89617e-05	0.00139681
STK11IP	-1.19248	6.88244e-05	0.00139681
SLC12A9	-0.947857	6.92339e-05	0.00139738
HELZ2	-1.66882	6.9413e-05	0.00139806
TP53INP2	-1.30963	6.98748e-05	0.00140281
PTBP1	-0.638278	7.0823e-05	0.0014127
ARHGAP26	-0.600727	7.07218e-05	0.0014127
RNF40	-0.939293	7.09749e-05	0.00141346
SLC4A2	-0.881561	7.12501e-05	0.00141667
MAP2K7	-0.778378	7.26818e-05	0.00144282
NISCH	-1.0872	7.30456e-05	0.00144773
SLC38A7	-1.39049	7.37689e-05	0.00145973
TTYH3	-0.832749	7.41846e-05	0.00146562
SMARCC2	-1.11714	7.44128e-05	0.00146684
CELF1	-0.980769	7.49885e-05	0.00146881
TPCN2	-0.807027	7.49421e-05	0.00146881
MEN1	-0.943721	7.58939e-05	0.00148286
KIF1C	-1.16963	7.61529e-05	0.00148325
HMHA1	-0.909016	7.6047e-05	0.00148325
UBTF	-0.666763	7.67854e-05	0.0014917
POGZ	-0.671407	7.8783e-05	0.00151544
HYOU1	-0.815488	7.87611e-05	0.00151544
SYMPK	-1.16935	7.97411e-05	0.0015301
TMEM214	-0.772107	8.043e-05	0.00153522
PCNXL3	-0.982621	8.03293e-05	0.00153522
GIGYF1	-1.3617	8.03082e-05	0.00153522
HCG27	-0.881167	8.11038e-05	0.00153627
FAM65A	-1.28327	8.10055e-05	0.00153627
SLC28A3	-1.36153	8.09033e-05	0.00153627
RPTOR	-1.28174	8.41554e-05	0.00159164
CAPN1	-0.956416	8.43817e-05	0.00159349
ATP6V0A1	-1.02532	8.55973e-05	0.0016091
CCNF	-1.60999	8.60711e-05	0.00161312
SCAF4	-1.02188	8.62838e-05	0.00161466
PPP1R12C	-0.782315	8.72531e-05	0.00162789
TRAPPC9	-1.05212	8.77416e-05	0.00163455
MEF2D	-1.01397	8.8924e-05	0.00165409
PADI4	-1.32257	8.92183e-05	0.00165708
LRSAM1	-1.13857	8.94904e-05	0.00165881
MYBBP1A	-1.42218	9.00504e-05	0.00166506
SKI	-1.13757	9.03387e-05	0.00166791
LTB4R2	-1.79136	9.07452e-05	0.00167292
ZBTB7B	-0.934326	9.13458e-05	0.00168149
TTC7B	-1.20427	9.23429e-05	0.00169733
FAM73B	-0.931807	9.28221e-05	0.00169957
SETD5	-0.764468	9.26057e-05	0.00169957
ZDHHC18	-0.687326	9.34272e-05	0.00170715
PLIN4	-1.81802	9.37534e-05	0.00171059
MEGF6	-1.21311	9.43856e-05	0.00171456
TOR4A	-1.07759	9.64517e-05	0.00174953
BCR	-1.01279	9.95521e-05	0.0018005
SLC45A4	-0.76344	0.000100076	0.00180734
NSD1	-0.612488	0.000101671	0.00183081
PRKCD	-1.00126	0.000104167	0.00187034
KHNYN	-0.69129	0.000105175	0.00188027
RGL2	-0.758905	0.000105675	0.00188649
ABTB2	-1.45134	0.000107217	0.00190722
FZR1	-0.874953	0.000107999	0.00191147
TRIM26	-0.739339	0.000109412	0.00193098
MTHFR	-1.05301	0.000109835	0.00193568
CC2D1B	-0.906519	0.000110611	0.0019466
C15orf39	-1.16557	0.000111436	0.00195005
MAP7D1	-0.866834	0.000113426	0.00196546
TMEM110	-1.20251	0.000113336	0.00196546
ITGA5	-0.772656	0.000113122	0.00196546
DLEC1	-1.29691	0.000113108	0.00196546
RBM33	-0.840458	0.000112968	0.00196546
PAQR6	-2.05145	0.000114115	0.00197465
CLASP1	-0.786049	0.000114954	0.00198088
IQCE	-1.23921	0.000114894	0.00198088
MCM3AP	-0.891078	0.00011662	0.00200403
RNF44	-1.30587	0.000117273	0.00201245
TCOF1	-1.08671	0.000117747	0.00201502
KMT2C	-0.882587	0.000118081	0.00201518
SETD1A	-1.24349	0.000117983	0.00201518
GALNS	-1.14795	0.000120364	0.00205131
SMG6	-1.03741	0.000120716	0.00205449
RABL6	-0.833888	0.000120986	0.00205627
DCTN1	-0.868408	0.00012133	0.00205929
PLCB3	-1.1981	0.000122143	0.00206181
PPP1R37	-1.18115	0.000122072	0.00206181
MADD	-0.834325	0.000122741	0.00206909
C21orf58	-1.20803	0.000124978	0.00210394
CNN2	-1.17098	0.000125597	0.0021115
DAAM2	-2.44702	0.000125816	0.00211231
CDK11A	-0.84749	0.000126942	0.00212261
B4GALNT3	-2.07013	0.000126786	0.00212261
BCL3	-1.11504	0.000129013	0.00214854
SAFB	-0.749635	0.000129788	0.00215566
SLC16A5	-0.936466	0.000129678	0.00215566
LOC146880	-0.964857	0.000130831	0.0021643
MAFG	-1.30916	0.000130788	0.0021643
GPATCH8	-0.690862	0.000130556	0.0021643
LPO	-2.18447	0.000132338	0.00218607
NFIX	-0.941206	0.000135391	0.00222784
EDC4	-0.977679	0.000137219	0.00225195
SF3A1	-0.952318	0.000139636	0.00227656
SNX27	-0.755156	0.00013993	0.00227836
USP36	-1.01534	0.000141659	0.00229747
ESPL1	-2.03014	0.00014236	0.00230582
PDLIM7	-0.921274	0.000142633	0.00230723
FBXO46	-0.942267	0.000143288	0.00231481
B4GALT5	-1.30109	0.000144534	0.00232294
ATXN7L3	-0.822959	0.000144385	0.00232294
ST3GAL1	-0.854258	0.000146394	0.00234061
CES2	-0.930988	0.000146643	0.00234157
TTC7A	-0.769134	0.000149417	0.00236757
DGCR2	-0.968648	0.000149048	0.00236757
TNRC6C-AS1	-1.05068	0.000152711	0.00241669
MTOR	-0.625165	0.000153359	0.00242077
LILRA6	-1.01494	0.00015334	0.00242077
ABCG1	-0.809264	0.000154529	0.00243162
CLASRP	-1.00196	0.000157093	0.00245782
EPHB2	-2.26637	0.000157013	0.00245782
LTBR	-0.904987	0.000156786	0.00245782
RANGAP1	-0.893704	0.000158277	0.00247323
ZFYVE26	-0.955578	0.000160578	0.00249974
BPTF	-0.776062	0.000163242	0.00252852
KIF18B	-2.2268	0.000164072	0.0025382
LTF	-1.62127	0.000165356	0.00255489
RASAL3	-0.896902	0.000165838	0.00255915
MYADM	-0.878755	0.000167264	0.00257794
HERC2	-1.18826	0.000168339	0.00258808
SFSWAP	-0.780008	0.000169015	0.00259205
NADK	-0.924719	0.000168932	0.00259205
FBXL19	-1.06241	0.000169439	0.00259215
PACS2	-0.89287	0.000169346	0.00259215
CEP131	-1.33644	0.000170684	0.00260352
FUS	-0.746055	0.000171867	0.00260997
LOC100129034	-1.1618	0.000171757	0.00260997
NFRKB	-0.888361	0.000171464	0.00260997
SH2D3C	-0.855153	0.000175599	0.00265043
SPN	-0.899384	0.000175584	0.00265043
MED12L	-1.63501	0.000175267	0.00265043
PSTPIP1	-0.9418	0.000179673	0.00270805
FAM157A	-1.82885	0.000181419	0.00272502
PLAGL2	-1.12093	0.000182734	0.00274146
VEGFA	-1.27144	0.000183335	0.00274383
HDAC4	-0.933118	0.000183891	0.00274552
CORO2A	-1.20402	0.000184487	0.00275112
RGS12	-1.27409	0.000186122	0.00277216
BRD1	-0.98264	0.00018686	0.00277982
ATP9A	-1.18359	0.000188125	0.0027953
MAP3K14	-0.909804	0.000188764	0.00279808
SIGLEC9	-0.691819	0.00018972	0.00279888
CD93	-0.723822	0.000189599	0.00279888
RUSC2	-1.72313	0.000189471	0.00279888
SIPA1L3	-1.3081	0.000191715	0.00282161
DCDC2B	-1.74842	0.000192239	0.00282596
ZMIZ1	-1.11976	0.000192536	0.00282697
RNF31	-0.853311	0.000193208	0.00283349
RNF24	-1.06598	0.000193592	0.00283577
STK10	-0.87865	0.000193831	0.00283592
PPP6R2	-0.740738	0.000196573	0.00287264
MKNK2	-0.836997	0.000197537	0.00287995
ADAR	-0.820548	0.000197438	0.00287995
TOB2	-1.01612	0.000198274	0.00288731
CHTF18	-1.15122	0.000199066	0.00289205
THBS3	-0.906448	0.000198893	0.00289205
PRPF8	-1.05075	0.000201123	0.00290614
GATAD2A	-0.856303	0.000202061	0.00291508
NFIC	-1.50947	0.000204244	0.00293974
EXTL3	-0.784841	0.000204721	0.00293978
ZNF598	-0.860013	0.000205609	0.00294232
RBM19	-0.73368	0.000205467	0.00294232
LASP1	-0.885395	0.000205353	0.00294232
SPINT1	-1.10239	0.000207223	0.002962
TMEM104	-1.10351	0.000208125	0.00297148
FAM219A	-1.08389	0.000209472	0.00298383
CCDC17	-1.31835	0.000211384	0.00299731
CNTNAP3	-1.03568	0.000213467	0.00301371
AATK	-1.27779	0.000214233	0.00302045
SRF	-0.734019	0.000214915	0.00302318
UBR4	-1.03867	0.000214826	0.00302318
RALGAPA2	-0.768205	0.000217083	0.00305022
CCDC97	-0.847172	0.000219987	0.00308753
ACAP3	-1.01752	0.000220446	0.00309048
UNKL	-1.01394	0.000222242	0.00309467
PTK2B	-0.946959	0.000222185	0.00309467
TBC1D13	-0.831871	0.000221897	0.00309467
LMTK2	-0.995386	0.000221348	0.00309467
NACC1	-0.996384	0.000223133	0.00310361
KIF3C	-1.23066	0.00022488	0.00312098
OSBPL5	-1.17131	0.000227768	0.0031469
ADAM19	-0.979316	0.000227693	0.0031469
LINGO3	-1.49816	0.000227635	0.0031469
ADCY7	-0.828605	0.000227576	0.0031469
TRANK1	-0.934426	0.000232194	0.00320092
KATNB1	-0.8014	0.000233847	0.00321657
TOLLIP	-0.754381	0.000235898	0.00323759
COL7A1	-2.04019	0.000236921	0.00324805
SEPN1	-0.915464	0.000237686	0.00325134
MBD1	-0.74082	0.000239391	0.00327106
NLRC5	-0.971248	0.000246795	0.00335744
GON4L	-0.622759	0.000248079	0.00336385
NCOR2	-1.37806	0.000248485	0.00336567
LETM1	-1.09303	0.000248956	0.00336838
ADGRE5	-0.871661	0.000249362	0.00337019
ZC3H3	-1.23129	0.000250124	0.00337382
PKN1	-0.734155	0.000254785	0.00342483
SLC19A1	-0.85038	0.000256216	0.00343662
PLOD3	-0.903248	0.000256542	0.00343727
ITIH4	-1.30819	0.000261806	0.00350402
NEURL4	-1.00669	0.000264254	0.00352538
NUCB1	-0.9892	0.000264933	0.00353063
TTLL3	-1.39798	0.000269006	0.0035734
SIK3	-0.791872	0.000269347	0.00357411
ASB1	-0.757901	0.000271497	0.00359112
ACCS	-1.10527	0.000271322	0.00359112
SLC12A4	-0.968199	0.000272202	0.00359661
MVB12B	-1.4402	0.000277994	0.00365368
TIMP2	-0.75642	0.000279652	0.00366382
SUGP2	-1.02759	0.000282837	0.00369385
PEAR1	-1.95479	0.000283784	0.00369843
ANAPC2	-0.788458	0.000284743	0.00370315
NRROS	-0.844157	0.00028526	0.00370599
EPHB4	-1.52313	0.000287578	0.0037322
MOB3A	-1.10815	0.000288815	0.00374043
EPPK1	-1.50233	0.000288795	0.00374043
CDC42EP4	-1.12224	0.00029459	0.00380726
EPS15L1	-0.741715	0.000295649	0.00380905
SETD1B	-1.34005	0.000295379	0.00380905
UHRF1	-1.61282	0.000295274	0.00380905
TAF6	-0.978983	0.000298254	0.00383465
MROH1	-1.03934	0.000298613	0.00383529
NUP188	-0.808256	0.000300089	0.00383647
CUL7	-0.913513	0.000299797	0.00383647
GTSE1	-1.62259	0.000304248	0.00386367
CRACR2B	-1.51193	0.000304216	0.00386367
TBC1D9B	-0.744315	0.000303756	0.00386367
R3HDM2	-1.00924	0.000303621	0.00386367
RAB11B	-0.773672	0.000303585	0.00386367
LOC729218	-1.57822	0.000306218	0.00387679
OSBPL7	-1.13756	0.00030593	0.00387679
SEC24C	-0.849744	0.000307533	0.0038855
ZNF384	-0.758256	0.000309393	0.00390503
DPF2	-0.764307	0.000310162	0.00391075
CUL9	-1.13478	0.000311392	0.00392227
MAPK7	-0.952243	0.000313832	0.003949
C9orf139	-1.4747	0.000314494	0.00395332
TRIM66	-1.62555	0.000315469	0.00396156
CDK12	-0.763959	0.000317654	0.00398496
CARD9	-0.8446	0.000327206	0.00407594
AMPD2	-0.753953	0.000327198	0.00407594
WDR81	-0.862303	0.000327889	0.00407627
AP2A1	-0.828182	0.000333344	0.0041358
DNAH1	-1.20603	0.000341922	0.00422113
PARP10	-1.06516	0.000341485	0.00422113
APBB1IP	-0.869129	0.00034262	0.00422553
LRRC4	-0.998925	0.000346413	0.00426687
ZFAND3	-0.762341	0.000347456	0.00427244
ANKFY1	-0.623523	0.00035966	0.00440504
ADGRL1	-1.26958	0.000361024	0.00441739
NFATC2IP	-0.837645	0.000362197	0.00441866
KHSRP	-1.25145	0.000361991	0.00441866
CEP250	-0.802035	0.000361829	0.00441866
GRAMD1B	-1.18064	0.000362651	0.00441985
SPI1	-0.847158	0.00036722	0.00446676
SEC14L1	-0.723036	0.000368633	0.00447956
TRIM14	-0.726109	0.000369798	0.00448055
TNFRSF1B	-0.77123	0.000369717	0.00448055
CHAF1A	-0.910381	0.000369107	0.00448055
SHKBP1	-0.809542	0.000372156	0.00449595
NCDN	-0.95561	0.000371832	0.00449595
ARSA	-0.817389	0.000371666	0.00449595
ARHGEF2	-0.835452	0.000375244	0.00452885
ARHGAP35	-0.885121	0.000378658	0.00456118
MAPK8IP3	-1.09674	0.000383508	0.00460619
HDAC5	-0.760234	0.000383246	0.00460619
MLXIP	-1.20416	0.0003871	0.00464482
DHX37	-0.991505	0.000388552	0.00465774
ZHX2	-0.753828	0.000392241	0.00469664
NDE1	-0.997056	0.000395487	0.00471355
AGAP7P	-1.21867	0.000398598	0.00473698
WDR90	-1.86953	0.000401856	0.00475747
SETD8	-0.917993	0.00040173	0.00475747
MARK4	-0.899384	0.000401441	0.00475747
SYTL1	-0.74289	0.000405249	0.00479306
HSPA1B	-1.20131	0.000410117	0.00483681
VDR	-1.2851	0.000411892	0.00485313
LARP4B	-0.608271	0.000413569	0.00485905
SPTB	-1.07869	0.00041344	0.00485905
HIP1	-0.960933	0.000413359	0.00485905
AGO1	-0.780501	0.00041903	0.00490926
ULK1	-0.954602	0.000424127	0.0049596
STAG3L5P-PVRIG2P-PILRB	-0.902062	0.000426126	0.00496893
C19orf68	-1.36623	0.000425802	0.00496893
SSH1	-0.755413	0.000425391	0.00496893
KLHL21	-1.00391	0.000428395	0.0049907
CTSD	-1.05424	0.000429739	0.00499698
AMBRA1	-0.854621	0.000429349	0.00499698
KDM3B	-0.666688	0.000432737	0.00502712
IMPDH1	-0.782512	0.000435012	0.00504411
PI4KB	-0.613556	0.000435658	0.00504688
NBPF1	-1.35043	0.000438955	0.0050756
ZDHHC8	-1.16439	0.000439697	0.00507815
ATF6B	-0.80797	0.000442598	0.00510345
CPSF7	-0.709275	0.000449359	0.0051718
FBXW8	-0.931197	0.000450913	0.00518487
ENTHD2	-0.926502	0.000453655	0.00521157
USP35	-1.11848	0.000457184	0.00524241
AARS2	-0.947495	0.000457699	0.00524346
CLTCL1	-1.35788	0.000460404	0.00525624
ZNF707	-1.02388	0.00045986	0.00525624
MAN2B1	-0.64057	0.00046624	0.00530214
CACNA1E	-1.27551	0.000469282	0.00533185
DNAH17	-1.39077	0.000471217	0.00534495
LZTS2	-0.951209	0.000471786	0.00534562
PLK1	-1.76374	0.000474504	0.00537151
POLD1	-0.978778	0.000476828	0.0053929
UBXN11	-0.655885	0.000481988	0.00543639
LRWD1	-0.938295	0.000483748	0.00545128
COL9A2	-0.866149	0.0004842	0.00545142
TRIM58	-0.777336	0.000487319	0.00546175
NEAT1	-1.01159	0.000486892	0.00546175
SH3BP1	-1.08634	0.000486545	0.00546175
PSTPIP2	-0.849552	0.000489319	0.00547429
RDH5	-2.92612	0.000495682	0.00553051
CITED4	-1.55534	0.000497448	0.00553528
TUBGCP6	-1.12792	0.000497386	0.00553528
SLC8B1	-0.751748	0.000497105	0.00553528
CRTC2	-0.692391	0.000505022	0.00560448
ANXA9	-1.43943	0.00050496	0.00560448
HECTD4	-1.05746	0.000507835	0.00562564
ALAS1	-0.98302	0.000509999	0.00564457
UBXN7	-1.25447	0.000516362	0.00570481
ATXN1L	-0.669856	0.000518763	0.00572115
CACTIN	-0.943148	0.000523038	0.00575295
FASN	-1.37435	0.000527065	0.00578187
MIR142	-1.30052	0.000526753	0.00578187
CDT1	-1.41566	0.00052958	0.00580433
ZNFX1	-0.786363	0.000534353	0.00584536
HIST2H2BE	-0.730803	0.000536742	0.00586211
PRKDC	-0.630761	0.00053901	0.0058817
ALOX5	-0.74675	0.000542448	0.00590883
ATXN7L1	-0.802326	0.000545786	0.00592957
CEACAM3	-0.736783	0.000545692	0.00592957
ATN1	-1.4353	0.000566228	0.00611418
SGSM2	-1.10802	0.000565923	0.00611418
DHX16	-0.730268	0.000568126	0.00612934
PRDM2	-0.603046	0.000568634	0.00612949
DLGAP4	-1.10845	0.00057022	0.00614125
SEMA4A	-0.86373	0.000572134	0.00615118
CLSTN1	-0.943893	0.000571973	0.00615118
LRCH4	-0.688366	0.000575194	0.00616384
VAV2	-1.14408	0.000575111	0.00616384
BRD2	-0.666935	0.000573811	0.00616384
CLIP2	-1.01727	0.000584474	0.00622908
ZBTB45	-1.20231	0.000586916	0.00624517
VAV1	-0.725333	0.000590076	0.00627342
DOCK2	-0.646762	0.000590684	0.0062745
USB1	-0.679179	0.000594802	0.00631284
VPS53	-0.933975	0.000600562	0.00635766
ATP13A2	-1.0221	0.00060043	0.00635766
NLRX1	-0.91777	0.000602957	0.00637757
PAQR4	-1.213	0.000608594	0.00642506
GTPBP3	-1.24556	0.000611295	0.00642741
DAPK2	-0.930509	0.000610855	0.00642741
PLEKHM2	-0.784529	0.000610536	0.00642741
GCN1	-0.92502	0.00061983	0.00648964
CCAR2	-0.787105	0.000620966	0.00649606
RNF213	-1.0823	0.000622016	0.00650156
MAFK	-1.08852	0.000623732	0.00651401
LIMK1	-0.772435	0.000624979	0.00652154
PFKFB3	-1.14177	0.000627999	0.00654205
RAB11FIP4	-0.640067	0.000629953	0.0065569
DOC2B	-2.06684	0.000631822	0.00657085
SLC16A13	-1.75445	0.000633786	0.00658024
CLCN6	-0.950336	0.000633439	0.00658024
FSTL3	-1.17747	0.000641305	0.00664718
GMEB2	-0.707867	0.000640899	0.00664718
MED16	-0.915107	0.000646998	0.00670058
SLC11A1	-0.856536	0.000655624	0.00677861
CNNM3	-0.868257	0.000666839	0.00688882
SAMD1	-0.910984	0.000673292	0.0069324
C19orf54	-1.34352	0.000672892	0.0069324
STAT5B	-0.591397	0.000685534	0.00704674
GPI	-1.06648	0.000694555	0.00712177
[truncated: 1,159 more rows]

## Sheet: maternal_DEGs
Supplementary Table S3. The list of AMA related DEGs for maternal RNA-seq samples
gene_symbol	log2FoldChange	pvalue	padj
AP3B2	3.06368	1.56141e-08	0.00028833
BEAN1	1.4141	3.20961e-05	0.0987812
HES1	1.18576	2.73365e-05	0.0987812
KIR3DL2	2.42662	2.17809e-05	0.0987812
MS4A4A	1.05812	9.71517e-05	0.172737
KIR2DL4	1.87105	9.63047e-05	0.172737
SLC2A14	2.47761	0.000140833	0.194088
DHRS12	0.927178	0.000178537	0.206054
LINC00282	0.850144	0.000411364	0.248256
GZMB	1.45369	0.000316837	0.248256
TMIGD3	2.58065	0.00030833	0.248256
CTSB	0.846296	0.000308138	0.248256
FCGR2C	0.843518	0.000274885	0.248256
FAM86FP	2.35163	0.000468123	0.254246
CADM4	0.851949	0.000466451	0.254246
ITGA7	1.57167	0.000555647	0.29316
KRT5	2.12638	0.000591399	0.303355
VENTX	0.76963	0.000648978	0.315369
PDCD1LG2	1.18474	0.000686804	0.317063
SMARCD3	1.0834	0.000686327	0.317063
SIGLEC5	0.818138	0.000899514	0.37751
VPS9D1	0.868911	0.00105589	0.406211
C3AR1	1.12639	0.00104585	0.406211
MCEMP1	1.57365	0.00104023	0.406211
POR	1.03286	0.0013253	0.462697
LRG1	1.08006	0.00147082	0.476495
MSLN	5.16959	0.00171729	0.537484
CD177	1.63524	0.0017127	0.537484
TNFAIP6	1.28009	0.00175874	0.541282
SYTL3	0.751203	0.00180555	0.54658
BLK	0.640084	0.00212908	0.579734
SEMA6B	1.3452	0.0022421	0.583136
MILR1	1.55052	0.0024129	0.610364
OASL	1.2134	0.00244974	0.61131
MS4A6A	0.702627	0.00253838	0.624982
ADGRG3	0.82142	0.00266425	0.647343
PPDPF	0.985694	0.00277212	0.647975
BTNL3	5.96358	0.0027477	0.647975
DDAH2	1.01956	0.0030063	0.665227
FLOT1	0.883356	0.00300174	0.665227
SECTM1	0.7379	0.00293659	0.665227
LINC00937	0.763086	0.00369901	0.66587
AFAP1	1.38438	0.00367726	0.66587
HLX	0.944994	0.00363269	0.66587
RNF166	0.703322	0.00362608	0.66587
LYRM1	0.650079	0.0035673	0.66587
ZNF438	0.768895	0.00335459	0.66587
PROK2	0.786738	0.00335427	0.66587
CASP4	0.7358	0.00327108	0.66587
INSL3	1.44607	0.00326982	0.66587
OLAH	2.20746	0.00326861	0.66587
TOM1	0.623773	0.00314901	0.66587
SERPINA1	0.66161	0.00443387	0.678789
RAB24	0.698927	0.00440581	0.678789
HPGD	1.14712	0.00434056	0.678789
AIM2	0.845941	0.00429481	0.678789
LY96	0.828731	0.00429361	0.678789
FCGR1C	0.745679	0.00415523	0.678789
LILRB3	0.679125	0.00412242	0.678789
TNFRSF18	1.45686	0.00395674	0.678789
SHISA5	0.731311	0.00387371	0.678789
IL18RAP	1.40718	0.00463508	0.684731
BASP1	0.810745	0.00454601	0.684731
PRF1	0.805736	0.00470332	0.689298
BEAN1-AS1	1.19313	0.00524906	0.706328
OAS1	1.25305	0.005221	0.706328
MYO10	1.11218	0.00521295	0.706328
LOC285696	1.0168	0.00514092	0.706328
KIFC3	0.955805	0.00505215	0.706328
MBOAT7	0.671211	0.00503091	0.706328
TCN2	0.694147	0.00495185	0.706328
IFITM2	0.804315	0.00491597	0.706328
TMTC1	2.05695	0.00628188	0.711956
SLC47A1	1.24599	0.00609744	0.711956
PLA2G7	0.791894	0.00592897	0.711956
NPIPB11	1.24572	0.00587205	0.711956
ANXA5	0.694411	0.00575144	0.711956
ASPRV1	0.901697	0.00567526	0.711956
ALPL	0.787779	0.0054651	0.711956
C1orf162	0.647692	0.00652217	0.716895
MX2	0.662415	0.00648879	0.716895
LINC01272	0.672221	0.0064768	0.716895
AATK	0.834284	0.00666022	0.719226
ST3GAL4-AS1	1.05708	0.00664138	0.719226
TK2	0.713205	0.00663624	0.719226
GNLY	1.19341	0.00675639	0.725369
IGFLR1	0.727256	0.00783441	0.726986
NUAK1	1.9211	0.00782708	0.726986
CD300LD	1.95713	0.00777145	0.726986
APBB2	1.33502	0.00771107	0.726986
GNG5	0.754427	0.00761075	0.726986
MARCO	1.2164	0.0075687	0.726986
COLGALT2	1.13851	0.00746472	0.726986
ACVRL1	1.20265	0.00730837	0.726986
GLIPR2	0.694907	0.00728594	0.726986
ZMAT5	0.79519	0.007087	0.726986
SH2B2	0.644743	0.00793105	0.732274
IRF7	0.852464	0.00811286	0.741644
SLC26A8	0.762645	0.00815965	0.742247
FCGR3B	0.874199	0.0144994	0.744931
TMEM59	0.588516	0.0144059	0.744931
NDUFB3	0.719841	0.0143735	0.744931
CMKLR1	0.648757	0.0141894	0.744931
SPI1	0.589079	0.0140324	0.744931
ATOX1	0.616606	0.0138795	0.744931
TNFSF10	0.590111	0.0138351	0.744931
ZNF684	0.810618	0.013738	0.744931
GZMH	1.2464	0.013679	0.744931
PRSS36	0.989617	0.01364	0.744931
CMTM2	0.837248	0.0136139	0.744931
RNF144A-AS1	1.44901	0.0135399	0.744931
MAP2K6	0.780925	0.0134846	0.744931
RHOG	0.682716	0.0133439	0.744931
KAZALD1	3.45828	0.0132166	0.744931
IFITM1	0.946243	0.0130306	0.744931
PQLC1	0.723241	0.0130077	0.744931
PHC2	0.773044	0.0130066	0.744931
NOP10	0.807829	0.0129889	0.744931
SPON2	0.732107	0.0129827	0.744931
SHD	2.80764	0.0129147	0.744931
PVRL2	1.26539	0.0128573	0.744931
SLC16A3	0.721227	0.0128473	0.744931
CTDP1	0.917854	0.0126636	0.744931
LINC01136	1.33655	0.0125128	0.744931
AURKAIP1	0.698269	0.0124651	0.744931
RGS9	1.14375	0.0123704	0.744931
HLA-G	1.02613	0.0122856	0.744931
PSENEN	0.640297	0.0122398	0.744931
BATF	0.786818	0.0121459	0.744931
ABHD17C	1.0216	0.0120812	0.744931
CARD16	0.696815	0.0119024	0.744931
C4orf3	0.59265	0.0118655	0.744931
MKNK1	0.671365	0.0118328	0.744931
IFI16	0.589406	0.0117278	0.744931
CCDC159	0.615324	0.0116695	0.744931
NANS	0.598268	0.0115515	0.744931
ETS2	0.730188	0.0114297	0.744931
CDK5RAP2	0.742973	0.0113643	0.744931
ATP2A1-AS1	2.86984	0.0112884	0.744931
COL18A1	0.832478	0.0112544	0.744931
MAST4	1.05123	0.0112139	0.744931
TBKBP1	0.646357	0.011149	0.744931
CLEC4E	1.07081	0.0110749	0.744931
CYP2J2	2.07684	0.0110418	0.744931
NECAB2	0.756151	0.0109427	0.744931
RNF112	0.895339	0.0109386	0.744931
NUCB1	0.632216	0.0108617	0.744931
MEF2BNB	0.615012	0.0108488	0.744931
RPPH1	1.52669	0.0107543	0.744931
GALNT14	0.810563	0.0106939	0.744931
CFAP58-AS1	0.810264	0.0105703	0.744931
SPATA3-AS1	2.65737	0.0105398	0.744931
S100A11	0.78386	0.0101111	0.744931
EXOSC4	1.02708	0.0100602	0.744931
DHRS13	0.796483	0.0098721	0.744931
ZYX	0.613772	0.0098305	0.744931
SAP30	0.943686	0.00969898	0.744931
IL1R2	1.12786	0.00968997	0.744931
NTN4	1.57402	0.00954771	0.744931
GALM	0.710919	0.00948939	0.744931
NTSR1	0.978948	0.00944171	0.744931
GALK1	0.781187	0.0091563	0.744931
ST3GAL4	0.890259	0.00915307	0.744931
FGFBP2	1.23247	0.00907842	0.744931
KIR3DX1	1.53974	0.00876922	0.744931
BLOC1S1	0.844769	0.00875131	0.744931
PGS1	0.693434	0.00872731	0.744931
RPH3A	2.16735	0.0086725	0.744931
C10orf128	0.747185	0.00857248	0.744931
TNFSF13B	0.656833	0.00829495	0.744931
INHBE	2.85058	0.00825977	0.744931
LINC00152	0.751934	0.0147042	0.745953
NECAB1	1.31028	0.0146926	0.745953
GPR153	1.03169	0.0149726	0.747252
NCF4	0.596716	0.0149479	0.747252
HLA-C	0.65948	0.0147975	0.747252
LINC00243	0.852026	0.0152968	0.755267
HS3ST3B1	0.63289	0.0152809	0.755267
ALOX5AP	1.00502	0.0152744	0.755267
POM121L10P	2.13112	0.0155583	0.760052
SERPINB1	0.658524	0.0155124	0.760052
LAMB3	1.09687	0.0157314	0.766478
FPR1	0.628405	0.0163176	0.768823
CADM1	1.38551	0.0163027	0.768823
INHBB	1.1374	0.0162426	0.768823
SAMSN1	1.14294	0.0161989	0.768823
HS3ST3A1	2.19194	0.016139	0.768823
CLIC1	0.629624	0.0161262	0.768823
MT2A	1.33288	0.0160673	0.768823
MXD3	0.743233	0.0158863	0.768823
TYROBP	0.697983	0.0164157	0.769374
LMNB1	0.654915	0.0169077	0.769754
SELPLG	0.612766	0.0168702	0.769754
CST7	0.981015	0.0167583	0.769754
SOCS3	1.01362	0.0165052	0.769754
SQRDL	0.600297	0.0172725	0.77042
IL10RB	0.659171	0.0172521	0.77042
WDFY3-AS2	0.985751	0.0172085	0.77042
IFITM3	0.943574	0.0171819	0.77042
NOD2	1.07204	0.0176822	0.773741
FCGR1A	0.943846	0.0176492	0.773741
HSPA7	0.68436	0.017618	0.773741
CYSTM1	0.742659	0.0174878	0.773741
IL1RN	0.696206	0.0174447	0.773741
COX6B2	1.5573	0.0179478	0.776191
LPPR2	0.625183	0.018129	0.779325
ATP6V0E1	0.613064	0.0183586	0.781127
NEDD8	0.688873	0.0183524	0.781127
FUT7	0.785146	0.0184961	0.78517
NSUN7	0.895652	0.0239552	0.785715
GLB1L2	1.54863	0.0239297	0.785715
PMF1	0.7689	0.0237499	0.785715
CXCR1	0.70236	0.0236795	0.785715
ADGRG1	0.604495	0.0235741	0.785715
NFE2	0.740376	0.023556	0.785715
UPP1	0.86411	0.0234844	0.785715
CYP21A1P	1.51187	0.0232435	0.785715
CD55	0.998232	0.0232076	0.785715
LGALS1	0.71522	0.0231436	0.785715
FLOT2	0.649968	0.0231366	0.785715
LRPAP1	0.678676	0.0230627	0.785715
SPACA6P	0.852332	0.0229098	0.785715
S100Z	0.638188	0.0228322	0.785715
NRG1	0.981935	0.0228091	0.785715
CCR1	0.632624	0.0228033	0.785715
CES1	0.835121	0.0227567	0.785715
HLA-H	0.881958	0.0227174	0.785715
AGPAT4	0.612833	0.0226861	0.785715
IFI6	1.07993	0.02241	0.785715
GRN	0.602422	0.0223994	0.785715
CHMP2A	0.670976	0.0223695	0.785715
GSDMA	2.09904	0.0221084	0.785715
H3F3AP4	0.880031	0.0220141	0.785715
METRNL	0.951822	0.0220106	0.785715
NAPRT	0.673508	0.0219448	0.785715
ABHD11	0.753961	0.0217063	0.785715
ST20	0.693711	0.0215413	0.785715
MSRB1	0.662183	0.0213986	0.785715
CACNA1E	0.726314	0.0213881	0.785715
MVB12A	0.590896	0.0211994	0.785715
UBE2F	0.614897	0.0209476	0.785715
HN1	0.679597	0.0209216	0.785715
PEX11G	1.74426	0.0207672	0.785715
PRSS30P	1.1958	0.0205638	0.785715
IL20RB	1.32356	0.020456	0.785715
BST2	0.831016	0.0202516	0.785715
AIF1	0.624915	0.0197824	0.785715
CCDC71L	0.765241	0.0196811	0.785715
MPZ	0.618737	0.019447	0.785715
S100A9	0.729033	0.0193814	0.785715
GABARAP	0.631314	0.0192709	0.785715
OSGIN1	0.802484	0.0191381	0.785715
CNIH4	0.714609	0.0187685	0.785715
ETV5	1.66371	0.0185547	0.785715
SEMA3B	0.928973	0.0240402	0.785856
LOC102546294	1.57316	0.024217	0.790092
SH2D2A	0.8068	0.02482	0.790218
ANGPTL6	1.36018	0.0246586	0.790218
B3GAT1	0.910416	0.0244343	0.790218
ITPKC	0.764281	0.0250597	0.790691
GRINA	0.672156	0.025019	0.790691
LOC100507462	2.37903	0.0257757	0.795943
BUD31	0.627193	0.0257305	0.795943
UBALD2	0.68636	0.0261296	0.799089
FTL	0.599379	0.0260581	0.799089
ZBP1	0.677322	0.0260163	0.799089
JAKMIP1	1.05066	0.0259332	0.799089
CLEC4C	2.21737	0.0265373	0.805983
BCL2A1	0.971376	0.0267371	0.808065
TMEM120A	0.640737	0.0270724	0.80893
TNFAIP8L2-SCNM1	1.4342	0.0270586	0.80893
PLXND1	0.642151	0.0269996	0.80893
PRSS23	0.893339	0.0269122	0.80893
GYG1	0.894898	0.0274214	0.811615
LOC101927153	1.15373	0.0273742	0.811615
BCAT1	0.73265	0.0273212	0.811615
PRR22	1.12951	0.0278371	0.817234
SERPING1	0.945672	0.0284009	0.825011
RAB36	0.768447	0.0286757	0.827382
LINC01503	0.635711	0.028621	0.827382
IFIT1	0.941032	0.0295155	0.827867
SIPA1L2	0.852935	0.0292859	0.827867
TMEM184B	0.595801	0.0291218	0.827867
FAM179A	0.602463	0.0289148	0.827867
GMFG	0.630372	0.0312973	0.832761
HOXC5	2.32255	0.0312094	0.832761
FCER1G	0.635983	0.0310454	0.832761
LINC00299	0.831573	0.0308409	0.832761
B3GNT7	1.29816	0.0306175	0.832761
PPM1N	0.62251	0.0304533	0.832761
NDUFC2	0.605917	0.030441	0.832761
ISG15	1.87226	0.0302321	0.832761
RHBDD2	0.663229	0.0301383	0.832761
CD163	0.705519	0.0301318	0.832761
C1orf21	0.736751	0.031486	0.832979
LRRC43	1.34831	0.0330192	0.835276
OAZ1	0.594508	0.0329611	0.835276
GBGT1	0.686279	0.0327577	0.835276
CXCR2	0.684155	0.0327122	0.835276
SDHAF3	0.840294	0.0325564	0.835276
SPRED2	0.930475	0.032519	0.835276
RCAN2	1.49284	0.0324446	0.835276
LINC01093	1.20526	0.032222	0.835276
CHSY1	0.800814	0.0319528	0.835276
VWA3B	2.88995	0.0318944	0.835276
CLEC2B	0.587618	0.0317599	0.835276
IFIT3	0.826475	0.0316902	0.835276
OOSP1	2.05258	0.0332818	0.838447
MMP17	0.639955	0.0333443	0.838877
HOXC4	0.916756	0.0334341	0.839992
AQP9	0.639956	0.0336242	0.840195
HMP19	1.74946	0.0338558	0.844838
LINC00482	1.03933	0.0340218	0.845074
MFSD9	1.04506	0.0344174	0.848938
PPP1R14A	0.997021	0.0379189	0.852443
PRKCG	3.14278	0.037839	0.852443
ENKD1	0.595839	0.0376951	0.852443
KCNE1	1.1925	0.0375148	0.852443
YIPF1	0.591745	0.0374959	0.852443
CD63	0.691909	0.0373216	0.852443
C8orf76	0.980794	0.0370802	0.852443
S1PR4	0.69884	0.0370363	0.852443
LRRC16B	0.857951	0.0368962	0.852443
KIR2DS4	1.5025	0.0366056	0.852443
TRIB3	1.03153	0.0364565	0.852443
LRRC37A	0.612632	0.0362736	0.852443
FAM90A1	1.04281	0.036268	0.852443
GADD45B	0.89659	0.0362033	0.852443
PLGRKT	0.591712	0.0361506	0.852443
S100A6	0.692466	0.0360316	0.852443
ISG20	0.832345	0.035275	0.852443
FAM86B3P	0.710965	0.0352056	0.852443
SRA1	0.634978	0.0351213	0.852443
TPST1	1.15851	0.0350864	0.852443
EXOC3L1	0.831357	0.0383214	0.853085
FADS2	1.09085	0.0382115	0.853085
USP10	0.764821	0.0392977	0.854818
RSAD2	1.16032	0.0391964	0.854818
LINC00487	1.82999	0.0389924	0.854818
FGD4	0.939108	0.0389548	0.854818
CPLX2	2.27186	0.0388145	0.854818
PROC	1.02938	0.0386454	0.854818
LOC100996351	1.02266	0.038511	0.854818
MACROD2	1.12081	0.0394228	0.855441
ROPN1L	0.653636	0.039923	0.85853
MROH6	0.616183	0.0404894	0.860319
CERCAM	0.674301	0.0401412	0.860319
OPLAH	0.73225	0.0414828	0.86272
ADM	0.644267	0.0413213	0.86272
FRMD4B	0.964733	0.0413065	0.86272
DSP	1.15483	0.0410755	0.86272
CDC37L1-AS1	1.70137	0.0410233	0.86272
FTH1	0.689821	0.0409973	0.86272
CLDN11	2.10717	0.0409097	0.86272
UBE2L6	0.586266	0.0418038	0.863478
DRAP1	0.885884	0.0420788	0.86671
HERC5	0.984158	0.0430427	0.867715
TLR5	0.656138	0.0426345	0.867715
LOC399715	0.634046	0.043228	0.868295
METTL9	0.706767	0.0432154	0.868295
ADM2	0.766761	0.0434351	0.868983
PLB1	0.941053	0.0434948	0.869237
ZMAT4	1.97285	0.0439654	0.869504
OR2B6	1.87786	0.0449617	0.870798
LGI2	1.21939	0.0447969	0.870798
SCRG1	1.86881	0.0454361	0.87163
S100A12	0.811313	0.0453815	0.87163
C1QC	0.854112	0.0462511	0.872555
CYP4F29P	1.27042	0.0461481	0.872555
RDH10	0.608043	0.046097	0.872555
FCN1	0.624356	0.0460841	0.872555
ARID5A	0.657236	0.045997	0.872555
KREMEN1	0.878671	0.0458929	0.872555
TOB1-AS1	0.808735	0.0467965	0.875526
IFI35	0.690236	0.0468895	0.876378
MAPK15	2.74551	0.0498695	0.881272
TXN	0.660855	0.0498477	0.881272
LINC01506	0.598776	0.049424	0.881272
QPCT	0.716388	0.0492144	0.881272
C2	0.604928	0.0490751	0.881272
NCAM1	0.671506	0.0487304	0.881272
LOC100506178	1.31411	0.048695	0.881272
LOC441081	2.24916	0.0486289	0.881272
LY6E	1.64472	0.0485661	0.881272
RNASE4	0.660388	0.047685	0.881272
2022-09-04	1.0093	0.0476213	0.881272
DOC2B	-3.19083	4.93431e-08	0.000455584
DSEL	-1.94869	3.95233e-06	0.0243279
NT5E	-0.989366	5.04775e-05	0.13316
CA2	-1.22934	0.000102898	0.172737
SLC12A1	-4.76331	9.02649e-05	0.172737
ARFGEF3	-5.12697	0.000147148	0.194088
BPI	-1.62311	0.000129893	0.194088
DDX11	-1.72857	0.000159404	0.196237
DEFA3	-2.02716	0.000223397	0.242662
PLEKHH2	-2.95051	0.000416763	0.248256
SPDYE6	-1.19505	0.000409978	0.248256
NFXL1	-1.52885	0.000386106	0.248256
DPY19L1P1	-1.4926	0.000380136	0.248256
SH3RF1	-1.03585	0.000357297	0.248256
FAM84B	-0.857521	0.00035655	0.248256
HSPG2	-1.28092	0.000350862	0.248256
MYB	-1.17746	0.000338318	0.248256
NPIPB4	-1.17607	0.000328352	0.248256
ANAPC1P1	-2.25531	0.000437713	0.252588
ZNF528	-0.860809	0.000628736	0.31379
ACSL6	-1.18765	0.000745194	0.335628
PXDN	-2.50057	0.000815753	0.358659
ITGA6	-0.701747	0.000882909	0.37751
NBPF8	-0.895113	0.00103798	0.406211
FAM153C	-1.54372	0.00115325	0.425917
MUC20	-1.61831	0.00115248	0.425917
FUT4	-0.587187	0.00135306	0.462697
ZNF714	-1.30387	0.00133248	0.462697
UGT2A3	-4.77989	0.00132135	0.462697
ZNF497	-1.51077	0.00143764	0.474061
SDK1	-2.11118	0.0014183	0.474061
P2RX6	-2.63225	0.00188725	0.562096
LOC100288162	-1.25229	0.00216623	0.579734
CD24	-1.53121	0.00215078	0.579734
MPO	-1.44775	0.00213804	0.579734
MIR3176	-2.57532	0.00211975	0.579734
CHRNB2	-1.9765	0.00203678	0.579734
EGR1	-1.52417	0.00202142	0.579734
LTF	-1.6351	0.002224	0.583136
USP53	-1.25802	0.00236649	0.606938
ARL17A	-0.99099	0.00270554	0.647975
LRRN3	-1.28546	0.00302605	0.665227
LPO	-3.24278	0.00295036	0.665227
DCHS1	-0.925385	0.00370885	0.66587
EPHA4	-1.20289	0.00352044	0.66587
ZNF431	-0.658429	0.00351558	0.66587
PIWIL4	-0.610761	0.00349499	0.66587
HTRA3	-2.11233	0.00333873	0.66587
FBLN2	-1.30133	0.00332551	0.66587
URB1	-0.647391	0.0032246	0.66587
PTRF	-1.79092	0.00436227	0.678789
ME3	-1.33565	0.00433101	0.678789
LINC00883	-1.6045	0.00431262	0.678789
TARBP1	-0.638058	0.00430403	0.678789
FZD6	-1.10163	0.00419443	0.678789
CABP5	-1.06959	0.00419151	0.678789
RPS6KA2	-0.954035	0.00417657	0.678789
PLS1	-1.43948	0.00397045	0.678789
CAPN3	-0.680505	0.00462853	0.684731
NOG	-1.60766	0.00527852	0.706328
OBSCN	-0.790329	0.00520336	0.706328
RCAN3	-0.739367	0.00628446	0.711956
FBLN5	-1.01622	0.00622058	0.711956
CDCA7L	-0.824959	0.00619334	0.711956
ZNF793	-1.12978	0.00618895	0.711956
DZIP3	-0.679471	0.00613437	0.711956
LLPH-AS1	-4.48145	0.00611016	0.711956
CD200R1	-1.0132	0.00602169	0.711956
ZNF681	-0.887072	0.00598081	0.711956
LINC01534	-1.23716	0.00597419	0.711956
CYP2B7P	-1.86887	0.00595376	0.711956
IRS1	-0.907016	0.00593342	0.711956
NAV2	-1.62485	0.00590817	0.711956
ANKAR	-0.805577	0.00588191	0.711956
FGFR2	-1.94968	0.00569797	0.711956
CEACAM6	-1.51595	0.00564799	0.711956
LINC00200	-4.4896	0.00550768	0.711956
ICA1	-0.710627	0.00635318	0.715352
PDGFB	-0.847659	0.00639698	0.715919
USP44	-1.12848	0.00779233	0.726986
RASGRF2	-0.677092	0.0077064	0.726986
TXLNB	-0.981892	0.00763532	0.726986
ANGPT1	-1.2483	0.00762329	0.726986
TEC	-0.643434	0.00752555	0.726986
MLLT4	-1.20318	0.00752281	0.726986
TMEM56	-1.60579	0.00727475	0.726986
ROBO1	-1.59671	0.00705975	0.726986
ANLN	-1.60166	0.00699863	0.726986
LOC100506985	-0.654177	0.00686527	0.726986
CRTAM	-0.733561	0.00802149	0.73694
MIR4674	-2.66582	0.0146033	0.744931
LOC221946	-3.28172	0.0145947	0.744931
ASIC1	-1.55594	0.0144172	0.744931
SNHG4	-1.22724	0.0142422	0.744931
ADGRG6	-1.51265	0.0142273	0.744931
ITGA9	-1.5196	0.0142	0.744931
CDH2	-1.28258	0.0141855	0.744931
DOCK3	-0.862416	0.0141017	0.744931
ZNF567	-0.657818	0.0140932	0.744931
FAM153A	-1.21284	0.013973	0.744931
TMEM220	-0.749711	0.0138807	0.744931
HIST2H2AB	-2.56712	0.0132107	0.744931
PTK7	-0.891974	0.0131402	0.744931
EVPL	-2.21678	0.0131293	0.744931
WWC1	-1.43208	0.012892	0.744931
AZU1	-1.24081	0.0128012	0.744931
ZNF835	-1.50586	0.0125292	0.744931
ORC1	-0.980388	0.0124917	0.744931
LRP6	-0.898185	0.0123103	0.744931
FBN1	-1.56975	0.0122761	0.744931
PTPRF	-1.61347	0.0120036	0.744931
COL17A1	-1.48276	0.0117466	0.744931
CDK1	-1.48535	0.0117079	0.744931
TBC1D4	-0.716899	0.0116846	0.744931
SLC35E2	-1.06501	0.0115148	0.744931
ERG	-1.59462	0.0115082	0.744931
HBG2	-2.17557	0.0113948	0.744931
LCN2	-1.36817	0.0113213	0.744931
PTPRK	-0.869459	0.0112709	0.744931
CEP41	-0.64836	0.0110971	0.744931
MED12L	-1.19704	0.0110637	0.744931
LOC100294362	-1.28095	0.0107674	0.744931
C15orf54	-1.77412	0.0107057	0.744931
NBEA	-0.921313	0.0107022	0.744931
CNTNAP1	-0.861719	0.010533	0.744931
MICALL2	-0.883703	0.0105071	0.744931
UBE2Q2P2	-1.47948	0.0104045	0.744931
SVIP	-0.587363	0.0103969	0.744931
IFNG-AS1	-1.43389	0.0103484	0.744931
MMP1	-2.13902	0.0102997	0.744931
RAD51AP1	-1.04887	0.0100951	0.744931
ELANE	-1.23203	0.0100511	0.744931
LINC00664	-1.38147	0.00982269	0.744931
NRCAM	-1.30604	0.00974189	0.744931
LEF1	-0.743408	0.00966756	0.744931
SLC7A5P2	-1.04867	0.00960652	0.744931
EML5	-0.778131	0.00957247	0.744931
TBC1D32	-1.01879	0.00950649	0.744931
HJURP	-1.32822	0.0094506	0.744931
H1F0	-1.0121	0.0092102	0.744931
SYDE2	-1.07917	0.00882084	0.744931
TUSC3	-4.25479	0.00865253	0.744931
ADAM23	-1.20136	0.0085581	0.744931
ZC3H12C	-1.07139	0.00846264	0.744931
FBXL22	-2.14847	0.00835421	0.744931
DENND2C	-1.19527	0.00832406	0.744931
SHANK3	-2.97234	0.014958	0.747252
PRRT4	-1.26502	0.0149118	0.747252
ZNF80	-0.953005	0.0148708	0.747252
NELL2	-0.849501	0.0152823	0.755267
SLC28A3	-1.3699	0.0155047	0.760052
NPAS2	-0.987774	0.0157846	0.767047
GPR157	-1.02062	0.0163624	0.768823
CLIC6	-3.4726	0.0163411	0.768823
NUP210L	-2.88799	0.016206	0.768823
ANKRD61	-1.27313	0.0169241	0.769754
CRISP3	-1.26583	0.0168963	0.769754
DNAH10	-1.08848	0.0167886	0.769754
ZNF471	-1.43441	0.0167675	0.769754
CCDC152	-1.0313	0.0167532	0.769754
TTK	-1.3851	0.0166533	0.769754
NPTXR	-0.736739	0.0166316	0.769754
TOP2A	-1.26324	0.0172208	0.77042
THNSL1	-0.785592	0.0170769	0.77042
INPP4B	-0.773252	0.0173764	0.773188
FBXW8	-0.67312	0.0177965	0.775072
SV2A	-0.644897	0.0177646	0.775072
CD248	-1.1815	0.0179483	0.776191
ZNF702P	-1.2898	0.0180236	0.777625
S100B	-0.892152	0.0181896	0.779325
PI4KAP1	-1.25971	0.0239506	0.785715
PMFBP1	-1.38434	0.0239272	0.785715
CACNA1H	-0.854256	0.0238695	0.785715
PWARSN	-0.827974	0.0238653	0.785715
LINC00997	-0.885418	0.0238247	0.785715
NIPAL1	-2.55025	0.0238083	0.785715
CAMK4	-0.790234	0.0235762	0.785715
PTX3	-1.18748	0.0234009	0.785715
NCAPG2	-0.61789	0.0233518	0.785715
STAG3L3	-0.702513	0.0230867	0.785715
FAM184A	-1.16904	0.0229455	0.785715
GPNMB	-1.30312	0.022541	0.785715
ABCD2	-0.695583	0.0221424	0.785715
TIPIN	-0.771176	0.0219277	0.785715
CD28	-0.62935	0.0217725	0.785715
TARP	-0.797662	0.0216955	0.785715
RGCC	-0.768464	0.0215566	0.785715
A2M	-1.40034	0.0211691	0.785715
LOC729732	-1.11197	0.021142	0.785715
LOC101929076	-2.15899	0.0209949	0.785715
LMO7	-0.71809	0.0208981	0.785715
ZNF677	-1.06461	0.0207179	0.785715
PRKXP1	-0.860278	0.020244	0.785715
NUF2	-1.15099	0.0202197	0.785715
RBM24	-3.58216	0.0200458	0.785715
CORIN	-1.60792	0.0199848	0.785715
ATP1B1	-0.923287	0.019978	0.785715
SLC9A5	-1.39419	0.0199497	0.785715
SKA1	-1.22865	0.0197529	0.785715
ADAMTS6	-1.29665	0.0196137	0.785715
SMG1P3	-1.06307	0.0195862	0.785715
PRSS57	-1.19842	0.0193414	0.785715
SLC4A10	-0.850482	0.019013	0.785715
MYEF2	-0.871985	0.0189531	0.785715
DEPDC1	-1.67171	0.0188754	0.785715
NPIPA1	-0.855566	0.0187275	0.785715
DNAJC6	-1.3487	0.0240447	0.785856
LOC101929224	-3.58612	0.024817	0.790218
BCL2L15	-1.20655	0.0248057	0.790218
SCD	-0.950673	0.0247706	0.790218
RP1L1	-2.02186	0.0247475	0.790218
VSTM1	-0.91031	0.0245666	0.790218
NPHP3	-0.814865	0.0245341	0.790218
PGAP1	-0.74838	0.0244723	0.790218
EPS8	-0.826599	0.0251346	0.790691
RNF217	-0.602311	0.0251066	0.790691
C9orf24	-3.10765	0.0250959	0.790691
IQGAP3	-1.54299	0.0250943	0.790691
GPRC5B	-1.28927	0.025	0.790691
ITPK1-AS1	-2.30011	0.0251905	0.791101
MLNR	-1.53088	0.0252934	0.791639
ZNF551	-0.603348	0.0252919	0.791639
CEBPE	-1.27022	0.0255966	0.795734
TMEM52B	-1.37056	0.0256835	0.795943
LOC100190986	-1.00979	0.0261805	0.799089
SNHG5	-0.753502	0.0261642	0.799089
TNXB	-0.909265	0.0260497	0.799089
E2F8	-1.51409	0.0265981	0.806505
HTR2B	-3.10872	0.0268053	0.808801
CFAP44	-0.605921	0.027426	0.811615
C9orf41-AS1	-2.74973	0.0273265	0.811615
GCNT4	-0.998347	0.0275397	0.812378
GP5	-0.867359	0.0276561	0.813212
MCF2L	-0.63846	0.0276391	0.813212
WDR76	-0.714311	0.0284147	0.825011
ARHGEF35	-1.09507	0.0283964	0.825011
NRXN1	-1.56985	0.0283163	0.825011
SNORA4	-1.41298	0.0282781	0.825011
FAM171A1	-0.699775	0.0295326	0.827867
ZNF550	-0.656793	0.0295136	0.827867
SNORA70G	-2.73867	0.0294799	0.827867
ERVH48-1	-2.21859	0.029309	0.827867
MCPH1-AS1	-1.12736	0.0292366	0.827867
DDX11L1	-2.00038	0.0291518	0.827867
GTSE1	-1.00764	0.0288658	0.827867
FOSB	-2.42547	0.0288035	0.827867
KIF2C	-0.875739	0.0297095	0.828724
INADL	-0.60476	0.0298202	0.830557
TECTA	-1.452	0.0312726	0.832761
LINC01252	-1.40485	0.0311926	0.832761
RAP1GAP	-1.56934	0.0309871	0.832761
MMP8	-1.52397	0.0309058	0.832761
ACSBG2	-2.72722	0.0306334	0.832761
ARL6	-0.997008	0.0306017	0.832761
ASCL5	-2.73186	0.0305305	0.832761
AXIN2	-0.765843	0.0314769	0.832979
CEP70	-0.858271	0.0313721	0.832979
PWAR5	-1.12023	0.032863	0.835276
MKI67	-1.17038	0.0326215	0.835276
MAP2	-1.53329	0.0325162	0.835276
ZNRF2P1	-1.60351	0.032513	0.835276
IKZF2	-0.826181	0.0323445	0.835276
FNDC8	-1.05588	0.0320609	0.835276
ZNF229	-1.09935	0.0320573	0.835276
TCTEX1D1	-1.21815	0.0319118	0.835276
TMOD1	-1.42953	0.0318651	0.835276
DEPDC1B	-1.20743	0.0316614	0.835276
LINC00638	-1.9134	0.0332344	0.838397
MKL2	-0.669661	0.0332333	0.838397
MDGA1	-2.47144	0.0335213	0.840195
RAB44	-0.755513	0.0340482	0.845074
MYCBPAP	-0.934629	0.0341911	0.846261
PLXNA4	-0.947581	0.0344798	0.848938
IGSF9B	-0.816854	0.0344503	0.848938
WNT4	-1.91509	0.0347461	0.851958
FERMT1	-2.63146	0.0379487	0.852443
LGSN	-3.04722	0.0378445	0.852443
CRHR1-IT1	-0.827179	0.0378079	0.852443
AQP1	-2.00953	0.0377817	0.852443
MEX3B	-0.83089	0.0376243	0.852443
ZNF415	-1.2317	0.037607	0.852443
LOC100996385	-1.21669	0.0374427	0.852443
PHOSPHO2	-1.13943	0.0373389	0.852443
LOC102724050	-1.89449	0.0371672	0.852443
MBLAC2	-0.59958	0.0366465	0.852443
RPL21P44	-1.38659	0.0363669	0.852443
SNORA38	-2.83437	0.0363179	0.852443
NCAPG	-0.999995	0.0361817	0.852443
ARL10	-0.888123	0.0360532	0.852443
NSG1	-0.744637	0.0360418	0.852443
FOXM1	-0.795734	0.0358078	0.852443
RHOV	-3.1098	0.0354724	0.852443
CEP72	-0.628852	0.0352579	0.852443
TMOD2	-0.65248	0.0352364	0.852443
ITPKA	-2.04433	0.035045	0.852443
LINC01132	-3.4531	0.0382457	0.853085
SLC14A1	-0.981153	0.039292	0.854818
RBM11	-0.871666	0.0391848	0.854818
RPS6KL1	-1.06417	0.0389458	0.854818
IRAIN	-1.3596	0.0395353	0.855501
FAM64A	-2.50897	0.0395007	0.855501
LOC100131347	-1.97159	0.0396887	0.856181
LOC339059	-3.12759	0.0397825	0.857204
MINOS1P1	-2.99693	0.0405327	0.860319
IGFBP2	-1.19169	0.0404637	0.860319
TMEM191B	-1.59669	0.0402957	0.860319
RIC3	-0.690021	0.040085	0.860319
TRIP13	-1.18085	0.0405901	0.860548
CASC5	-1.08713	0.0407333	0.861604
TCN1	-1.05028	0.0406997	0.861604
PLCL1	-0.768962	0.0411835	0.86272
PRLR	-0.832685	0.0429795	0.867715
PLK1	-0.903413	0.0429741	0.867715
HPCAL4	-0.608716	0.042763	0.867715
PLEKHG6	-0.819353	0.0425697	0.867715
ZGRF1	-0.675737	0.0433634	0.868983
ZNF749	-0.602951	0.0441604	0.869504
CENPF	-1.03121	0.0439669	0.869504
OLR1	-1.69943	0.0438979	0.869504
GSTM2	-0.635508	0.0438634	0.869504
ANKRD36	-0.716462	0.0450819	0.870798
SNORD26	-1.6154	0.0450578	0.870798
CEACAM8	-1.4974	0.0450308	0.870798
SMC2	-0.645609	0.0448452	0.870798
BUB1	-1.01138	0.0446233	0.870798
CDYL2	-0.693745	0.044499	0.870798
LOC101929162	-1.31502	0.0443906	0.870798
FAM172BP	-2.53745	0.0454781	0.87163
PRICKLE2	-2.63149	0.0453974	0.87163
TWIST2	-1.65535	0.0453219	0.87163
CTSG	-1.13152	0.046496	0.872555
SLC22A20	-0.85656	0.0464705	0.872555
LOC101928694	-1.27107	0.0463783	0.872555
DNASE1L3	-1.33847	0.0462569	0.872555
EDAR	-0.871254	0.0460681	0.872555
ADGRA2	-0.684704	0.0458775	0.872555
MPL	-0.906841	0.0469395	0.876426
HYAL3	-0.920213	0.0499284	0.881272
DLK2	-0.671767	0.0499	0.881272
ADGRE4P	-0.95683	0.0495008	0.881272
RAVER2	-0.806307	0.0494388	0.881272
TPX2	-0.928456	0.0493835	0.881272
ANTXRL	-1.495	0.0493405	0.881272
IQCA1	-2.99395	0.0491178	0.881272
POLE2	-1.37151	0.0489903	0.881272
LOC100996255	-0.658338	0.0487097	0.881272
MYBPC2	-2.48681	0.0486344	0.881272
LOC101927686	-3.05567	0.0485866	0.881272
DAB2IP	-0.896509	0.0485501	0.881272
MS4A3	-1.11535	0.0481791	0.881272
ALDH5A1	-0.667646	0.048155	0.881272
PROM1	-2.14819	0.0480786	0.881272
ZNF470	-0.93294	0.0479555	0.881272
VWA5A	-0.747894	0.0477352	0.881272
MCM2	-0.598922	0.0473198	0.881272
