# Supplementary material for: The combination of DNA methylome and transcriptome revealed the intergenerational inheritance on the influence of advanced maternal age
Source: Clin Transl Med. 2022 Sep 14;12(9):e990. doi: 10.1002/ctm2.990 (PMC9473489; doi:10.1002/ctm2.990)
Supplement: Supplementary file 13 — Supporting Information [file CTM2-12-e990-s009.xlsx]

## Sheet: paternal_AMA_related_DMRs
Supplementary Table S4. The list of AMA related DMRs for paternal RRBS samples. DMRs: 200bp bins with |differential DNA methylation value|>15% and q-value <0.05.
seqnames	start	end	width	strand	annotation	distanceToTSS	geneStrand	transcriptId	geneId	ENSEMBL	SYMBOL	GENENAME
chr1	10560002	10560200	199	*	Intron (ENST00000356607.9/5195, intron 3 of 8)	24114	1	ENST00000492696.1	5195	ENSG00000142655	PEX14	peroxisomal biogenesis factor 14
chr1	10580202	10580400	199	*	Intron (ENST00000356607.9/5195, intron 3 of 8)	44314	1	ENST00000492696.1	5195	ENSG00000142655	PEX14	peroxisomal biogenesis factor 14
chr1	109102602	109102800	199	*	Promoter (2-3kb)	2409	1	ENST00000602755.1	677766	ENSG00000278249	SCARNA2	small Cajal body-specific RNA 2
chr1	109711602	109711800	199	*	Promoter (<=1kb)	0	1	ENST00000647711.1	2949	ENSG00000134201	GSTM5	glutathione S-transferase mu 5
chr1	146933002	146933200	199	*	Distal Intergenic	-5544	1	ENST00000617931.4	149013	ENSG00000268043	NBPF12	NBPF member 12
chr1	147077202	147077400	199	*	Distal Intergenic	7356	2	ENST00000651973.1	101447996	ENSG00000286172	RNVU1-8	RNA, variant U1 small nuclear 8
chr1	147077402	147077600	199	*	Distal Intergenic	7156	2	ENST00000651973.1	101447996	ENSG00000286172	RNVU1-8	RNA, variant U1 small nuclear 8
chr1	147078002	147078200	199	*	Distal Intergenic	6556	2	ENST00000651973.1	101447996	ENSG00000286172	RNVU1-8	RNA, variant U1 small nuclear 8
chr1	147078202	147078400	199	*	Distal Intergenic	6356	2	ENST00000651973.1	101447996	ENSG00000286172	RNVU1-8	RNA, variant U1 small nuclear 8
chr1	147079002	147079200	199	*	Distal Intergenic	5556	2	ENST00000651973.1	101447996	ENSG00000286172	RNVU1-8	RNA, variant U1 small nuclear 8
chr1	167863802	167864000	199	*	Intron (ENST00000367851.9/55811, intron 14 of 32)	-15313	2	ENST00000485964.5	55811	ENSG00000143199	ADCY10	adenylate cyclase 10
chr1	17707602	17707800	199	*	Distal Intergenic	13555	1	ENST00000495593.1	55160	ENSG00000074964	ARHGEF10L	Rho guanine nucleotide exchange factor 10 like
chr1	202370802	202371000	199	*	Intron (ENST00000608999.6/4660, intron 1 of 23)	22074	1	ENST00000476364.5	4660	ENSG00000077157	PPP1R12B	protein phosphatase 1 regulatory subunit 12B
chr1	203276402	203276600	199	*	Intron (ENST00000666545.1/100506775, intron 1 of 3)	3181	1	ENST00000666545.1	100506775	ENSG00000231507	LINC01353	long intergenic non-protein coding RNA 1353
chr1	226619002	226619200	199	*	Distal Intergenic	40470	2	ENST00000443422.1	100506443	NA	ITPKB-IT1	ITPKB intronic transcript 1
chr1	226758602	226758800	199	*	Distal Intergenic	-19279	2	ENST00000366784.1	3707	ENSG00000143772	ITPKB	inositol-trisphosphate 3-kinase B
chr1	227202002	227202200	199	*	Intron (ENST00000366767.7/8476, intron 3 of 34)	51955	2	ENST00000462553.2	8476	ENSG00000143776	CDC42BPA	CDC42 binding protein kinase alpha
chr1	230399202	230399400	199	*	Intron (ENST00000391860.7/79605, intron 1 of 6)	-21557	2	ENST00000525115.1	79605	ENSG00000177614	PGBD5	piggyBac transposable element derived 5
chr1	237232602	237232800	199	*	Intron (ENST00000366574.7/6262, intron 1 of 104)	-37697	1	ENST00000360064.7	6262	ENSG00000198626	RYR2	ryanodine receptor 2
chr1	2435002	2435200	199	*	Intron (ENST00000609981.5/9651, intron 2 of 3)	9022	1	ENST00000609981.5	9651	ENSG00000149527	PLCH2	phospholipase C eta 2
chr1	30047802	30048000	199	*	Distal Intergenic	-10190	2	ENST00000445180.2	101929406	ENSG00000233399	LINC01648	long intergenic non-protein coding RNA 1648
chr1	43899802	43900000	199	*	Promoter (<=1kb)	214	1	ENST00000490502.1	6487	ENSG00000126091	ST3GAL3	ST3 beta-galactoside alpha-2,3-sialyltransferase 3
chr1	45512002	45512200	199	*	3' UTR	9654	2	ENST00000372079.1	5052	ENSG00000117450	PRDX1	peroxiredoxin 1
chr1	52479802	52480000	199	*	Intron (ENST00000257177.9/23318, intron 11 of 29)	-11312	2	ENST00000481133.1	23318	ENSG00000134744	TUT4	terminal uridylyl transferase 4
chr1	53091002	53091200	199	*	Promoter (<=1kb)	-20	2	ENST00000488036.5	6512	ENSG00000162383	SLC1A7	solute carrier family 1 member 7
chr1	53321802	53322000	199	*	Intron (ENST00000306052.12/7804, intron 2 of 18)	5399	2	ENST00000658404.1	7804	ENSG00000157193	LRP8	LDL receptor related protein 8
chr1	53385202	53385400	199	*	Distal Intergenic	54169	2	ENST00000562700.1	163742	ENSG00000236253	SLC25A3P1	solute carrier family 25 member 3 pseudogene 1
chr1	54641202	54641400	199	*	Promoter (<=1kb)	-354	1	ENST00000339553.9	100527960	ENSG00000271723	MROH7-TTC4	MROH7-TTC4 readthrough (NMD candidate)
chr1	632002	632200	199	*	Promoter (<=1kb)	-798	2	ENST00000641296.1	101928626	ENSG00000230021	LOC101928626	uncharacterized LOC101928626
chr1	77497202	77497400	199	*	Intron (ENST00000354567.7/26289, intron 10 of 13)	-34707	1	ENST00000478255.1	26289	ENSG00000154027	AK5	adenylate kinase 5
chr1	89394202	89394400	199	*	Exon (ENST00000401029.3/ENST00000401029.3, exon 1 of 1)	-13279	1	ENST00000513638.5	400759	ENSG00000225492	GBP1P1	guanylate binding protein 1 pseudogene 1
chr10	107661202	107661400	199	*	Distal Intergenic	379299	2	ENST00000622852.1	103695365	ENSG00000229981	LINC01435	long intergenic non-protein coding RNA 1435
chr10	113563202	113563400	199	*	Intron (ENST00000542051.5/3026, intron 1 of 12)	-4084	1	ENST00000460714.1	3026	ENSG00000148702	HABP2	hyaluronan binding protein 2
chr10	114876602	114876800	199	*	Intron (ENST00000369250.7/57700, intron 16 of 16)	15811	1	ENST00000411414.1	57700	ENSG00000151553	FAM160B1	family with sequence similarity 160 member B1
chr10	114876802	114877000	199	*	Intron (ENST00000369250.7/57700, intron 16 of 16)	16011	1	ENST00000411414.1	57700	ENSG00000151553	FAM160B1	family with sequence similarity 160 member B1
chr10	1186402	1186600	199	*	Promoter (<=1kb)	0	2	ENST00000474762.5	105	ENSG00000185736	ADARB2	adenosine deaminase RNA specific B2 (inactive)
chr10	118774202	118774400	199	*	Distal Intergenic	-18953	2	ENST00000493518.5	143384	ENSG00000151893	CACUL1	CDK2 associated cullin domain 1
chr10	12309002	12309200	199	*	Distal Intergenic	-40282	1	ENST00000619168.4	57118	ENSG00000183049	CAMK1D	calcium/calmodulin dependent protein kinase ID
chr10	124119602	124119800	199	*	Distal Intergenic	-26004	2	ENST00000435907.6	51363	ENSG00000182022	CHST15	carbohydrate sulfotransferase 15
chr10	126995402	126995600	199	*	Intron (ENST00000280333.9/1793, intron 6 of 51)	89946	1	ENST00000623213.1	1793	ENSG00000150760	DOCK1	dedicator of cytokinesis 1
chr10	128278802	128279000	199	*	Intron (ENST00000626518.2/101927381, intron 1 of 3)	97666	1	ENST00000630252.1	101927381	ENSG00000280953	LINC01163	long intergenic non-protein coding RNA 1163
chr10	130300602	130300800	199	*	Intron (ENST00000648275.1/ENST00000648275.1, intron 1 of 1)	121228	1	ENST00000496195.1	10539	ENSG00000108010	GLRX3	glutaredoxin 3
chr10	130301402	130301600	199	*	Intron (ENST00000648275.1/ENST00000648275.1, intron 1 of 1)	122028	1	ENST00000496195.1	10539	ENSG00000108010	GLRX3	glutaredoxin 3
chr10	130301802	130302000	199	*	Intron (ENST00000648275.1/ENST00000648275.1, intron 1 of 1)	122428	1	ENST00000496195.1	10539	ENSG00000108010	GLRX3	glutaredoxin 3
chr10	130862002	130862200	199	*	Distal Intergenic	100468	2	ENST00000578683.1	100422867	ENSG00000264803	MIR378C	microRNA 378c
chr10	132964802	132965000	199	*	Promoter (<=1kb)	289	2	ENST00000443633.1	101927590	ENSG00000232903	LINC01166	long intergenic non-protein coding RNA 1166
chr10	132965002	132965200	199	*	Promoter (<=1kb)	89	2	ENST00000443633.1	101927590	ENSG00000232903	LINC01166	long intergenic non-protein coding RNA 1166
chr10	133261002	133261200	199	*	Promoter (2-3kb)	2665	2	ENST00000559018.1	101	ENSG00000151651	ADAM8	ADAM metallopeptidase domain 8
chr10	14693002	14693200	199	*	Intron (ENST00000181796.6/83641, intron 1 of 4)	-80450	2	ENST00000442012.5	83641	ENSG00000065809	FAM107B	family with sequence similarity 107 member B
chr10	28326802	28327000	199	*	Intron (ENST00000441595.2/143098, intron 2 of 11)	7486	2	ENST00000441595.2	143098	ENSG00000150054	MPP7	membrane palmitoylated protein 7
chr10	3730002	3730200	199	*	Distal Intergenic	50017	2	ENST00000461124.1	1316	ENSG00000067082	KLF6	Kruppel like factor 6
chr10	4110002	4110200	199	*	Distal Intergenic	58276	1	ENST00000455199.1	101927964	ENSG00000236990	LOC101927964	uncharacterized LOC101927964
chr10	46953602	46953800	199	*	Intron (ENST00000374342.6/26095, intron 2 of 3)	13020	1	ENST00000437863.2	26095	ENSG00000204179	PTPN20	protein tyrosine phosphatase non-receptor type 20
chr10	6889402	6889600	199	*	Intron (ENST00000665216.1/ENST00000665216.1, intron 2 of 4)	94662	1	ENST00000649029.1	100507127	ENSG00000238266	LINC00707	long intergenic non-protein coding RNA 707
chr10	79599802	79600000	199	*	Distal Intergenic	-10939	1	ENST00000398636.7	653509	ENSG00000122852	SFTPA1	surfactant protein A1
chr10	93292602	93292800	199	*	Distal Intergenic	30875	2	ENST00000474161.1	26509	ENSG00000138119	MYOF	myoferlin
chr11	11009002	11009200	199	*	Distal Intergenic	143741	1	ENST00000530344.1	729013	ENSG00000247271	ZBED5-AS1	ZBED5 antisense RNA 1
chr11	116636402	116636600	199	*	Promoter (2-3kb)	-2822	1	ENST00000444123.5	101929011	ENSG00000237937	LINC02702	long intergenic non-protein coding RNA 2702
chr11	119555202	119555400	199	*	Distal Intergenic	120269	2	ENST00000524429.2	5818	ENSG00000110400	NECTIN1	nectin cell adhesion molecule 1
chr11	122519202	122519400	199	*	Intron (ENST00000533109.6/399959, intron 3 of 6)	37321	2	ENST00000533109.6	399959	ENSG00000255248	MIR100HG	mir-100-let-7a-2-mir-125b-1 cluster host gene
chr11	125952802	125953000	199	*	Promoter (<=1kb)	936	1	ENST00000640497.1	338667	NA	VSIG10L2	V-set and immunoglobulin domain containing 10 like 2
chr11	129344402	129344600	199	*	Distal Intergenic	-31248	1	ENST00000281437.6	8538	ENSG00000043039	BARX2	BARX homeobox 2
chr11	133082002	133082200	199	*	Intron (ENST00000524381.5/4978, intron 1 of 7)	-138234	2	ENST00000374778.4	4978	ENSG00000183715	OPCML	opioid binding protein/cell adhesion molecule like
chr11	1495602	1495800	199	*	Intron (ENST00000526462.5/81532, intron 1 of 4)	5447	2	ENST00000526462.5	81532	ENSG00000182208	MOB2	MOB kinase activator 2
chr11	1558602	1558800	199	*	Promoter (<=1kb)	643	2	ENST00000528778.1	1850	ENSG00000184545	DUSP8	dual specificity phosphatase 8
chr11	15651202	15651400	199	*	Intron (ENST00000532242.2/102724957, intron 2 of 3)	45718	1	ENST00000532242.2	102724957	ENSG00000254695	LOC102724957	uncharacterized LOC102724957
chr11	2796002	2796200	199	*	Intron (ENST00000155840.11/3784, intron 15 of 15)	18427	1	ENST00000526095.2	3784	ENSG00000053918	KCNQ1	potassium voltage-gated channel subfamily Q member 1
chr11	30912402	30912600	199	*	Intron (ENST00000444572.6/341019, intron 5 of 20)	-3298	2	ENST00000429306.2	341019	ENSG00000170959	DCDC1	doublecortin domain containing 1
chr11	33819202	33819400	199	*	Intron (ENST00000525320.2/ENST00000525320.2, intron 2 of 2)	44497	1	ENST00000530352.1	101928440	ENSG00000254508	FBXO3-DT	FBXO3 divergent transcript
chr11	40030402	40030600	199	*	Distal Intergenic	211283	2	ENST00000533474.1	57689	ENSG00000148948	LRRC4C	leucine rich repeat containing 4C
chr11	43274802	43275000	199	*	Distal Intergenic	-5409	2	ENST00000533565.1	399881	ENSG00000251557	HNRNPKP3	heterogeneous nuclear ribonucleoprotein K pseudogene 3
chr11	66020002	66020200	199	*	Promoter (1-2kb)	1014	2	ENST00000529244.1	117144	ENSG00000175294	CATSPER1	cation channel sperm associated 1
chr11	69597202	69597400	199	*	Distal Intergenic	-43687	1	ENST00000227507.2	595	ENSG00000110092	CCND1	cyclin D1
chr11	82403802	82404000	199	*	Promoter (<=1kb)	0	2	ENST00000659248.1	101928989	ENSG00000245832	MIR4300HG	MIR4300 host gene
chr12	105032202	105032400	199	*	Promoter (<=1kb)	-267	2	ENST00000548418.1	160428	ENSG00000136010	ALDH1L2	aldehyde dehydrogenase 1 family member L2
chr12	113801402	113801600	199	*	Distal Intergenic	-27676	2	ENST00000655514.1	100506465	ENSG00000249550	LINC01234	long intergenic non-protein coding RNA 1234
chr12	113801802	113802000	199	*	Distal Intergenic	-28076	2	ENST00000655514.1	100506465	ENSG00000249550	LINC01234	long intergenic non-protein coding RNA 1234
chr12	11547602	11547800	199	*	Promoter (<=1kb)	-230	1	ENST00000499291.6	338817	ENSG00000247157	LINC01252	long intergenic non-protein coding RNA 1252
chr12	116442202	116442400	199	*	Distal Intergenic	-13884	2	ENST00000582069.1	100616309	ENSG00000264037	MIR4472-2	microRNA 4472-2
chr12	116611402	116611600	199	*	Distal Intergenic	52021	1	ENST00000556529.4	643246	ENSG00000258102	MAP1LC3B2	microtubule associated protein 1 light chain 3 beta 2
chr12	116631002	116631200	199	*	Distal Intergenic	71621	1	ENST00000556529.4	643246	ENSG00000258102	MAP1LC3B2	microtubule associated protein 1 light chain 3 beta 2
chr12	121199202	121199400	199	*	Distal Intergenic	-10457	1	ENST00000337233.8	5025	ENSG00000135124	P2RX4	purinergic receptor P2X 4
chr12	122161002	122161200	199	*	Distal Intergenic	-6538	1	ENST00000537729.5	254050	ENSG00000158113	LRRC43	leucine rich repeat containing 43
chr12	126326402	126326600	199	*	Intron (ENST00000642569.1/105370059, intron 2 of 9)	78928	2	ENST00000536422.1	283435	NA	LOC283435	uncharacterized LOC283435
chr12	126357202	126357400	199	*	Intron (ENST00000642569.1/105370059, intron 2 of 9)	48128	2	ENST00000536422.1	283435	NA	LOC283435	uncharacterized LOC283435
chr12	130637602	130637800	199	*	Intron (ENST00000643940.1/23504, intron 1 of 21)	-3741	2	ENST00000541840.2	23504	ENSG00000060709	RIMBP2	RIMS binding protein 2
chr12	131827202	131827400	199	*	Promoter (<=1kb)	-993	1	ENST00000360564.5	4326	ENSG00000198598	MMP17	matrix metallopeptidase 17
chr12	131851402	131851600	199	*	Promoter (1-2kb)	1567	1	ENST00000535271.1	4326	ENSG00000198598	MMP17	matrix metallopeptidase 17
chr12	14336402	14336600	199	*	Distal Intergenic	-29032	1	ENST00000261168.8	55729	ENSG00000171681	ATF7IP	activating transcription factor 7 interacting protein
chr12	14441802	14442000	199	*	Intron (ENST00000261168.8/55729, intron 5 of 14)	18041	1	ENST00000540793.5	55729	ENSG00000171681	ATF7IP	activating transcription factor 7 interacting protein
chr12	2097802	2098000	199	*	Intron (ENST00000543114.1/775, intron 1 of 1)	44239	1	ENST00000406454.7	775	ENSG00000151067	CACNA1C	calcium voltage-gated channel subunit alpha1 C
chr12	27714602	27714800	199	*	Exon (ENST00000081029.8/60488, exon 2 of 8)	3715	1	ENST00000542199.1	60488	ENSG00000061794	MRPS35	mitochondrial ribosomal protein S35
chr12	28842802	28843000	199	*	Distal Intergenic	-306103	1	ENST00000551451.5	55711	ENSG00000064763	FAR2	fatty acyl-CoA reductase 2
chr12	31804602	31804800	199	*	Distal Intergenic	-12304	2	ENST00000340398.5	440093	ENSG00000188375	H3F3C	H3 histone family member 3C
chr12	3182402	3182600	199	*	Intron (ENST00000537971.5/10867, intron 1 of 7)	-17384	1	ENST00000640568.1	10867	ENSG00000011105	TSPAN9	tetraspanin 9
chr12	38935402	38935600	199	*	Distal Intergenic	-27972	2	ENST00000360449.3	144402	ENSG00000139117	CPNE8	copine 8
chr12	45516002	45516200	199	*	Intron (ENST00000551229.3/ENST00000551229.3, intron 4 of 5)	180453	1	ENST00000551667.1	196527	ENSG00000177119	ANO6	anoctamin 6
chr12	8227802	8228000	199	*	Promoter (<=1kb)	-184	2	ENST00000538603.6	55138	ENSG00000171847	FAM90A1	family with sequence similarity 90 member A1
chr12	95542602	95542800	199	*	Intron (ENST00000258499.8/84101, intron 1 of 5)	5472	2	ENST00000537435.2	84101	ENSG00000136014	USP44	ubiquitin specific peptidase 44
chr12	9943202	9943400	199	*	Promoter (<=1kb)	10	2	ENST00000667501.1	100506159	ENSG00000225231	LINC02470	long intergenic non-protein coding RNA 2470
chr12	9943402	9943600	199	*	Promoter (<=1kb)	0	2	ENST00000667501.1	100506159	ENSG00000225231	LINC02470	long intergenic non-protein coding RNA 2470
chr12	9943602	9943800	199	*	Promoter (<=1kb)	-107	2	ENST00000412084.1	100506159	ENSG00000225231	LINC02470	long intergenic non-protein coding RNA 2470
chr13	100529402	100529600	199	*	Intron (ENST00000376279.7/5095, intron 22 of 22)	4053	2	ENST00000464500.5	87769	ENSG00000134864	GGACT	gamma-glutamylamine cyclotransferase
chr13	109372402	109372600	199	*	Distal Intergenic	-28096	1	ENST00000439008.1	104326054	ENSG00000229792	LINC00399	long intergenic non-protein coding RNA 399
chr13	113736602	113736800	199	*	3' UTR	10116	1	ENST00000545304.1	6011	ENSG00000185974	GRK1	G protein-coupled receptor kinase 1
chr13	18276402	18276600	199	*	Distal Intergenic	64443	1	ENST00000651051.1	26080	ENSG00000279516	FAM230C	family with sequence similarity 230 member C
chr13	22736402	22736600	199	*	Distal Intergenic	159877	2	ENST00000669934.1	100996930	NA	LINC00621	long intergenic non-protein coding RNA 621
chr13	23766802	23767000	199	*	Intron (ENST00000382172.4/4285, intron 16 of 18)	-6229	2	ENST00000433710.2	4285	ENSG00000027001	MIPEP	mitochondrial intermediate peptidase
chr13	25006802	25007000	199	*	Distal Intergenic	-38315	2	ENST00000429698.1	646405	NA	TPTE2P1	transmembrane phosphoinositide 3-phosphatase and tensin homolog 2 pseudogene 1
chr13	34390802	34391000	199	*	Intron (ENST00000664334.1/105370158, intron 1 of 2)	42759	1	ENST00000605909.1	105370158	NA	LINC02343	long intergenic non-protein coding RNA 2343
chr13	39638202	39638400	199	*	Distal Intergenic	-17227	1	ENST00000416691.5	57511	ENSG00000133103	COG6	component of oligomeric golgi complex 6
chr13	84962402	84962600	199	*	Distal Intergenic	116320	2	ENST00000433074.1	104355140	ENSG00000226370	LINC00375	long intergenic non-protein coding RNA 375
chr13	97607602	97607800	199	*	Distal Intergenic	173131	1	ENST00000476869.1	5911	ENSG00000125249	RAP2A	RAP2A, member of RAS oncogene family
chr13	98087202	98087400	199	*	Distal Intergenic	-55162	1	ENST00000595437.5	10160	ENSG00000152767	FARP1	FERM, ARH/RhoGEF and pleckstrin domain protein 1
chr14	100318602	100318800	199	*	Distal Intergenic	-4539	1	ENST00000361529.5	283600	ENSG00000140107	SLC25A47	solute carrier family 25 member 47
chr14	101371602	101371800	199	*	Distal Intergenic	36122	2	ENST00000556987.1	338002	ENSG00000259023	LINC00524	long intergenic non-protein coding RNA 524
chr14	102515202	102515400	199	*	Distal Intergenic	-5403	2	ENST00000560748.5	122416	ENSG00000156381	ANKRD9	ankyrin repeat domain 9
chr14	103232602	103232800	199	*	Distal Intergenic	-43574	2	ENST00000514902.2	100131366	ENSG00000251533	LINC00605	long intergenic non-protein coding RNA 605
chr14	20212202	20212400	199	*	Distal Intergenic	-11310	1	ENST00000315519.3	122748	ENSG00000176219	OR11H6	olfactory receptor family 11 subfamily H member 6
chr14	28590802	28591000	199	*	Distal Intergenic	139791	2	ENST00000654854.1	103695363	NA	FOXG1-AS1	FOXG1 antisense RNA 1
chr14	34630602	34630800	199	*	Promoter (<=1kb)	-442	2	ENST00000652385.1	58533	ENSG00000129515	SNX6	sorting nexin 6
chr14	35369802	35370000	199	*	Distal Intergenic	33238	2	ENST00000555371.1	4792	ENSG00000100906	NFKBIA	NFKB inhibitor alpha
chr14	35370002	35370200	199	*	Distal Intergenic	33038	2	ENST00000555371.1	4792	ENSG00000100906	NFKBIA	NFKB inhibitor alpha
chr14	42017802	42018000	199	*	Distal Intergenic	318375	1	ENST00000554171.1	145581	ENSG00000165379	LRFN5	leucine rich repeat and fibronectin type III domain containing 5
chr14	47106402	47106600	199	*	Intron (ENST00000399232.8/161357, intron 5 of 16)	25238	2	ENST00000554762.5	161357	ENSG00000139915	MDGA2	MAM domain containing glycosylphosphatidylinositol anchor 2
chr14	48262802	48263000	199	*	Intron (ENST00000670345.1/ENST00000670345.1, intron 1 of 1)	-467500	2	ENST00000555985.6	100506433	ENSG00000259129	LINC00648	long intergenic non-protein coding RNA 648
chr14	49862602	49862800	199	*	Promoter (<=1kb)	49	2	ENST00000490232.3	378706	ENSG00000274012	RN7SL2	RNA component of signal recognition particle 7SL2
chr14	65235802	65236000	199	*	Distal Intergenic	-13359	2	ENST00000662606.1	100128233	ENSG00000255002	LINC02324	long intergenic non-protein coding RNA 2324
chr14	66309602	66309800	199	*	Intron (ENST00000556361.1/ENST00000556361.1, intron 1 of 3)	-101904	1	ENST00000641761.1	440184	ENSG00000196553	CCDC196	coiled-coil domain containing 196
chr14	66371402	66371600	199	*	Intron (ENST00000556361.1/ENST00000556361.1, intron 1 of 3)	-40104	1	ENST00000641761.1	440184	ENSG00000196553	CCDC196	coiled-coil domain containing 196
chr14	80358802	80359000	199	*	Exon (ENST00000553979.1/100628307, exon 3 of 9)	28757	2	ENST00000554188.5	1734	ENSG00000211448	DIO2	iodothyronine deiodinase 2
chr14	92932802	92933000	199	*	Promoter (1-2kb)	1125	1	ENST00000556876.1	1113	ENSG00000100604	CHGA	chromogranin A
chr14	93138602	93138800	199	*	Distal Intergenic	-22282	2	ENST00000557309.1	3705	ENSG00000100605	ITPK1	inositol-tetrakisphosphate 1-kinase
chr14	93165002	93165200	199	*	Distal Intergenic	19697	2	ENST00000298894.5	64112	ENSG00000165943	MOAP1	modulator of apoptosis 1
chr15	100544602	100544800	199	*	Promoter (<=1kb)	0	2	ENST00000284382.8	204219	ENSG00000154227	CERS3	ceramide synthase 3
chr15	101398802	101399000	199	*	Intron (ENST00000398185.6/5046, intron 5 of 18)	-16596	2	ENST00000558154.1	5046	ENSG00000140479	PCSK6	proprotein convertase subtilisin/kexin type 6
chr15	24253802	24254000	199	*	Intron (ENST00000650870.1/101928840, intron 2 of 5)	-83854	2	ENST00000567246.1	791115	ENSG00000260551	PWRN2	Prader-Willi region non-protein coding RNA 2
chr15	27679802	27680000	199	*	Distal Intergenic	159830	1	ENST00000451330.2	2567	ENSG00000182256	GABRG3	gamma-aminobutyric acid type A receptor gamma3 subunit
chr15	27680202	27680400	199	*	Distal Intergenic	160230	1	ENST00000451330.2	2567	ENSG00000182256	GABRG3	gamma-aminobutyric acid type A receptor gamma3 subunit
chr15	29019002	29019200	199	*	Intron (ENST00000561069.5/321, intron 3 of 14)	-25124	1	ENST00000558358.1	321	ENSG00000034053	APBA2	amyloid beta precursor protein binding family A member 2
chr15	34106202	34106400	199	*	3' UTR	4119	1	ENST00000397766.4	161779	ENSG00000182405	PGBD4	piggyBac transposable element derived 4
chr15	36471402	36471600	199	*	Distal Intergenic	-108026	1	ENST00000566621.6	84529	ENSG00000186073	C15orf41	chromosome 15 open reading frame 41
chr15	39976602	39976800	199	*	Exon (ENST00000263791.10/440275, exon 12 of 39)	-14366	1	ENST00000558629.5	440275	ENSG00000128829	EIF2AK4	eukaryotic translation initiation factor 2 alpha kinase 4
chr15	62407802	62408000	199	*	Intron (ENST00000561322.1/ENST00000561322.1, intron 1 of 1)	64773	1	ENST00000618314.1	102464834	ENSG00000275451	MIR6085	microRNA 6085
chr15	67064002	67064200	199	*	Promoter (<=1kb)	239	1	ENST00000559460.5	4088	ENSG00000166949	SMAD3	SMAD family member 3
chr15	67064202	67064400	199	*	Promoter (<=1kb)	439	1	ENST00000559460.5	4088	ENSG00000166949	SMAD3	SMAD family member 3
chr15	79075202	79075400	199	*	Intron (ENST00000558480.6/5923, intron 1 of 26)	-10539	2	ENST00000560334.5	5923	ENSG00000058335	RASGRF1	Ras protein specific guanine nucleotide releasing factor 1
chr15	89030802	89031000	199	*	Distal Intergenic	-56459	1	ENST00000569411.5	11057	ENSG00000140526	ABHD2	abhydrolase domain containing 2
chr15	89031002	89031200	199	*	Distal Intergenic	-56259	1	ENST00000569411.5	11057	ENSG00000140526	ABHD2	abhydrolase domain containing 2
chr15	93368802	93369000	199	*	Intron (ENST00000667030.1/ENST00000667030.1, intron 2 of 8)	-279598	2	ENST00000329082.11	56963	ENSG00000182175	RGMA	repulsive guidance molecule BMP co-receptor a
chr15	93612602	93612800	199	*	Intron (ENST00000554318.2/ENST00000554318.2, intron 3 of 3)	-222690	1	ENST00000663183.1	101927153	NA	LINC02207	long intergenic non-protein coding RNA 2207
chr16	11225202	11225400	199	*	Distal Intergenic	-24249	1	ENST00000572173.1	116028	ENSG00000175643	RMI2	RecQ mediated genome instability 2
chr16	11671002	11671200	199	*	Promoter (2-3kb)	2547	1	ENST00000329565.6	8303	ENSG00000184602	SNN	stannin
chr16	1509202	1509400	199	*	Promoter (2-3kb)	2668	1	ENST00000568240.1	9894	ENSG00000100726	TELO2	telomere maintenance 2
chr16	17222602	17222800	199	*	Intron (ENST00000261381.7/64131, intron 3 of 11)	36228	2	ENST00000575674.1	64131	ENSG00000103489	XYLT1	xylosyltransferase 1
chr16	23679602	23679800	199	*	Promoter (<=1kb)	0	1	ENST00000568568.1	5347	ENSG00000166851	PLK1	polo like kinase 1
chr16	72875402	72875600	199	*	Intron (ENST00000268489.10/463, intron 4 of 9)	14234	2	ENST00000563625.1	463	ENSG00000140836	ZFHX3	zinc finger homeobox 3
chr16	74393402	74393600	199	*	Distal Intergenic	15524	1	ENST00000429990.1	440348	ENSG00000196436	NPIPB15	nuclear pore complex interacting protein family member B15
chr16	74419202	74419400	199	*	Promoter (1-2kb)	1992	2	ENST00000339953.9	497190	ENSG00000140839	CLEC18B	C-type lectin domain family 18 member B
chr16	77776802	77777000	199	*	Distal Intergenic	-11564	1	ENST00000302536.3	57687	ENSG00000171724	VAT1L	vesicle amine transport 1 like
chr16	82330002	82330200	199	*	Distal Intergenic	-159778	2	ENST00000258169.9	10200	ENSG00000135698	MPHOSPH6	M-phase phosphoprotein 6
chr16	84359602	84359800	199	*	Distal Intergenic	-8727	1	ENST00000262429.8	9914	ENSG00000064270	ATP2C2	ATPase secretory pathway Ca2+ transporting 2
chr16	85356602	85356800	199	*	Intron (ENST00000637419.1/23199, intron 1 of 2)	-50277	2	ENST00000583199.1	100847022	ENSG00000266307	MIR5093	microRNA 5093
chr16	85549802	85550000	199	*	Intron (ENST00000637419.1/23199, intron 2 of 2)	-5967	1	ENST00000635906.1	23199	ENSG00000131149	GSE1	Gse1 coiled-coil protein
chr17	13296202	13296400	199	*	Downstream (2-3kb)	10360	2	ENST00000440522.1	105371541	ENSG00000234634	LINC02093	long intergenic non-protein coding RNA 2093
chr17	15614002	15614200	199	*	Promoter (1-2kb)	1494	2	ENST00000261644.8	374286	ENSG00000241322	CDRT1	CMT1A duplicated region transcript 1
chr17	17501002	17501200	199	*	Distal Intergenic	-4607	2	ENST00000579152.1	51655	ENSG00000108551	RASD1	ras related dexamethasone induced 1
chr17	17501202	17501400	199	*	Distal Intergenic	-4807	2	ENST00000579152.1	51655	ENSG00000108551	RASD1	ras related dexamethasone induced 1
chr17	17722602	17722800	199	*	Intron (ENST00000353383.6/10743, intron 1 of 5)	40107	1	ENST00000471135.2	10743	ENSG00000108557	RAI1	retinoic acid induced 1
chr17	17722802	17723000	199	*	Intron (ENST00000353383.6/10743, intron 1 of 5)	40307	1	ENST00000471135.2	10743	ENSG00000108557	RAI1	retinoic acid induced 1
chr17	18739202	18739400	199	*	Distal Intergenic	-4626	1	ENST00000308799.8	10517	ENSG00000171931	FBXW10	F-box and WD repeat domain containing 10
chr17	19607602	19607800	199	*	Distal Intergenic	34805	1	ENST00000581558.1	55244	ENSG00000142494	SLC47A1	solute carrier family 47 member 1
chr17	215602	215800	199	*	Promoter (<=1kb)	133	2	ENST00000572965.1	9501	ENSG00000181031	RPH3AL	rabphilin 3A like (without C2 domains)
chr17	21707002	21707200	199	*	Distal Intergenic	14479	1	ENST00000567955.3	100134444	ENSG00000260458	KCNJ18	potassium voltage-gated channel subfamily J member 18
chr17	2547202	2547400	199	*	Distal Intergenic	-35311	2	ENST00000571669.6	79066	ENSG00000127804	METTL16	methyltransferase like 16
chr17	2981602	2981800	199	*	Intron (ENST00000637138.1/23108, intron 11 of 25)	-9545	1	ENST00000574515.1	23108	ENSG00000132359	RAP1GAP2	RAP1 GTPase activating protein 2
chr17	36883402	36883600	199	*	Intron (ENST00000616341.1/102723471, intron 1 of 2)	49643	2	ENST00000664845.1	102723471	ENSG00000277268	LHX1-DT	LHX1 divergent transcript
chr17	40779802	40780000	199	*	Promoter (1-2kb)	-1782	2	ENST00000540723.1	342574	ENSG00000171446	KRT27	keratin 27
chr17	41836802	41837000	199	*	Promoter (<=1kb)	-542	2	ENST00000521789.5	115024	ENSG00000141698	NT5C3B	5'-nucleotidase, cytosolic IIIB
chr17	4750802	4751000	199	*	Distal Intergenic	7055	1	ENST00000571782.1	84225	ENSG00000141497	ZMYND15	zinc finger MYND-type containing 15
chr17	55434202	55434400	199	*	Distal Intergenic	-12278	2	ENST00000571578.1	23531	ENSG00000108960	MMD	monocyte to macrophage differentiation associated
chr17	68389202	68389400	199	*	Intron (ENST00000448504.6/22901, intron 9 of 11)	-10756	1	ENST00000578554.1	22901	ENSG00000141337	ARSG	arylsulfatase G
chr17	72660002	72660200	199	*	Intron (ENST00000255559.7/201266, intron 7 of 9)	-19530	2	ENST00000581549.2	400619	ENSG00000227036	LINC00511	long intergenic non-protein coding RNA 511
chr17	73256602	73256800	199	*	Intron (ENST00000344935.8/642843, intron 3 of 5)	5080	2	ENST00000344935.8	642843	ENSG00000187959	CPSF4L	cleavage and polyadenylation specific factor 4 like
chr17	73365802	73366000	199	*	Intron (ENST00000392650.8/54549, intron 37 of 44)	3213	2	ENST00000410094.5	54549	ENSG00000069188	SDK2	sidekick cell adhesion molecule 2
chr17	75501202	75501400	199	*	Promoter (2-3kb)	2540	2	ENST00000580021.1	57513	ENSG00000177303	CASKIN2	CASK interacting protein 2
chr17	77540402	77540600	199	*	Distal Intergenic	-6340	1	ENST00000592651.1	100507351	NA	LOC100507351	uncharacterized LOC100507351
chr17	79284602	79284800	199	*	Intron (ENST00000583458.5/146713, intron 2 of 13)	23027	2	ENST00000582344.1	146713	ENSG00000167281	RBFOX3	RNA binding fox-1 homolog 3
chr17	79287602	79287800	199	*	Intron (ENST00000583458.5/146713, intron 2 of 13)	20027	2	ENST00000582344.1	146713	ENSG00000167281	RBFOX3	RNA binding fox-1 homolog 3
chr18	31549802	31550000	199	*	Intron (ENST00000583706.5/100652770, intron 3 of 5)	6876	2	ENST00000657343.1	100652770	ENSG00000264859	DSG2-AS1	DSG2 antisense RNA 1
chr18	3405002	3405200	199	*	Distal Intergenic	-6408	1	ENST00000552383.5	7050	ENSG00000177426	TGIF1	TGFB induced factor homeobox 1
chr18	70245202	70245400	199	*	Distal Intergenic	-39476	2	ENST00000581583.1	25914	ENSG00000176225	RTTN	rotatin
chr18	706802	707000	199	*	Promoter (<=1kb)	-13	2	ENST00000579053.5	55556	ENSG00000132199	ENOSF1	enolase superfamily member 1
chr18	7103202	7103400	199	*	Intron (ENST00000389658.4/284217, intron 1 of 62)	14359	2	ENST00000579014.5	284217	ENSG00000101680	LAMA1	laminin subunit alpha 1
chr18	74197802	74198000	199	*	Distal Intergenic	42627	1	ENST00000579071.1	29090	ENSG00000075336	TIMM21	translocase of inner mitochondrial membrane 21
chr18	79465602	79465800	199	*	Exon (ENST00000651685.1/ENST00000651685.1, exon 1 of 3)	14523	1	ENST00000591089.1	4772	ENSG00000131196	NFATC1	nuclear factor of activated T cells 1
chr18	79589002	79589200	199	*	Exon (ENST00000589723.1/284240, exon 4 of 4)	10939	1	ENST00000589723.1	284240	NA	LOC284240	uncharacterized LOC284240
chr19	12766202	12766400	199	*	Promoter (<=1kb)	123	2	ENST00000592259.1	29911	ENSG00000095066	HOOK2	hook microtubule tethering protein 2
chr19	12766402	12766600	199	*	Promoter (<=1kb)	0	2	ENST00000592259.1	29911	ENSG00000095066	HOOK2	hook microtubule tethering protein 2
chr19	12873202	12873400	199	*	Promoter (<=1kb)	0	1	ENST00000585791.1	22983	ENSG00000105613	MAST1	microtubule associated serine/threonine kinase 1
chr19	13806402	13806600	199	*	Promoter (1-2kb)	1341	1	ENST00000590508.5	65249	ENSG00000132003	ZSWIM4	zinc finger SWIM-type containing 4
chr19	13999602	13999800	199	*	Intron (ENST00000254325.9/5989, intron 1 of 20)	6462	2	ENST00000588885.1	5989	ENSG00000132005	RFX1	regulatory factor X1
chr19	21345002	21345200	199	*	Distal Intergenic	-13730	1	ENST00000311015.7	148203	ENSG00000172687	ZNF738	zinc finger protein 738
chr19	22760602	22760800	199	*	Intron (ENST00000596209.4/7652, intron 3 of 3)	9182	2	ENST00000397104.5	7652	ENSG00000213973	ZNF99	zinc finger protein 99
chr19	29183802	29184000	199	*	Distal Intergenic	29151	2	ENST00000304863.6	7386	ENSG00000169021	UQCRFS1	ubiquinol-cytochrome c reductase, Rieske iron-sulfur polypeptide 1
chr19	29697602	29697800	199	*	Downstream (1-2kb)	10840	2	ENST00000591243.1	83636	ENSG00000131943	C19orf12	chromosome 19 open reading frame 12
chr19	29927802	29928000	199	*	Intron (ENST00000360605.8/8725, intron 1 of 10)	4068	1	ENST00000585655.1	8725	ENSG00000105176	URI1	URI1 prefoldin like chaperone
chr19	30404602	30404800	199	*	Intron (ENST00000585628.5/9745, intron 3 of 5)	32218	1	ENST00000355537.4	9745	ENSG00000198597	ZNF536	zinc finger protein 536
chr19	32961002	32961200	199	*	Promoter (1-2kb)	-1050	2	ENST00000591698.5	84902	ENSG00000121289	CEP89	centrosomal protein 89
chr19	34499002	34499200	199	*	Intron (ENST00000590071.7/126374, intron 7 of 7)	16474	1	ENST00000585928.1	126374	ENSG00000142279	WTIP	WT1 interacting protein
chr19	38184002	38184200	199	*	Intron (ENST00000222345.11/23094, intron 16 of 21)	10376	1	ENST00000601054.1	23094	ENSG00000105738	SIPA1L3	signal induced proliferation associated 1 like 3
chr19	422402	422600	199	*	Promoter (<=1kb)	228	2	ENST00000588376.5	25759	ENSG00000129946	SHC2	SHC adaptor protein 2
chr19	438202	438400	199	*	Promoter (<=1kb)	867	2	ENST00000590113.4	25759	ENSG00000129946	SHC2	SHC adaptor protein 2
chr19	49832202	49832400	199	*	Promoter (<=1kb)	184	1	ENST00000614963.1	102465480	ENSG00000284114	MIR6800	microRNA 6800
chr19	5332802	5333000	199	*	Intron (ENST00000588552.5/5802, intron 1 of 30)	7803	2	ENST00000588552.5	5802	ENSG00000105426	PTPRS	protein tyrosine phosphatase receptor type S
chr19	54505402	54505600	199	*	Promoter (2-3kb)	2495	1	ENST00000351841.2	3904	ENSG00000167618	LAIR2	leukocyte associated immunoglobulin like receptor 2
chr19	55159802	55160000	199	*	Promoter (<=1kb)	659	2	ENST00000587789.2	352909	ENSG00000167646	DNAAF3	dynein axonemal assembly factor 3
chr19	55202402	55202600	199	*	Intron (ENST00000376350.8/5794, intron 5 of 19)	4639	2	ENST00000586310.1	5794	ENSG00000080031	PTPRH	protein tyrosine phosphatase receptor type H
chr19	7527402	7527600	199	*	Promoter (1-2kb)	1021	1	ENST00000598406.1	57192	ENSG00000090674	MCOLN1	mucolipin 1
chr19	8138802	8139000	199	*	Intron (ENST00000651877.1/84467, intron 8 of 63)	8497	2	ENST00000651877.1	84467	ENSG00000142449	FBN3	fibrillin 3
chr2	113448802	113449000	199	*	Intron (ENST00000259199.9/150472, intron 4 of 14)	5040	1	ENST00000490446.1	150472	ENSG00000136682	CBWD2	COBW domain containing 2
chr2	120621602	120621800	199	*	Distal Intergenic	-113823	1	ENST00000482119.5	2736	ENSG00000074047	GLI2	GLI family zinc finger 2
chr2	120644602	120644800	199	*	Distal Intergenic	-90823	1	ENST00000482119.5	2736	ENSG00000074047	GLI2	GLI family zinc finger 2
chr2	127695402	127695600	199	*	Distal Intergenic	-5897	1	ENST00000310981.6	84826	ENSG00000173349	SFT2D3	SFT2 domain containing 3
chr2	127695602	127695800	199	*	Distal Intergenic	-5697	1	ENST00000310981.6	84826	ENSG00000173349	SFT2D3	SFT2 domain containing 3
chr2	127695802	127696000	199	*	Distal Intergenic	-5497	1	ENST00000310981.6	84826	ENSG00000173349	SFT2D3	SFT2 domain containing 3
chr2	130037602	130037800	199	*	Promoter (2-3kb)	-2166	2	ENST00000428123.1	440905	ENSG00000286058	FAR2P1	fatty acyl-CoA reductase 2 pseudogene 1
chr2	131776002	131776200	199	*	Distal Intergenic	17971	1	ENST00000481510.1	29798	ENSG00000274392	C2orf27A	chromosome 2 open reading frame 27A
chr2	150955202	150955400	199	*	Distal Intergenic	306378	2	ENST00000409092.1	375287	ENSG00000184898	RBM43	RNA binding motif protein 43
chr2	164046202	164046400	199	*	Intron (ENST00000429636.1/ENST00000429636.1, intron 2 of 4)	-310190	2	ENST00000409634.5	55137	ENSG00000182263	FIGN	fidgetin, microtubule severing factor
chr2	211483802	211484000	199	*	Intron (ENST00000402597.6/2066, intron 19 of 25)	181354	2	ENST00000463121.1	2066	ENSG00000178568	ERBB4	erb-b2 receptor tyrosine kinase 4
chr2	216509602	216509800	199	*	Intron (ENST00000600880.5/6168, intron 3 of 3)	10462	1	ENST00000441179.2	6168	ENSG00000197756	RPL37A	ribosomal protein L37a
chr2	218350802	218351000	199	*	Intron (ENST00000411433.1/103689911, intron 2 of 3)	-5857	1	ENST00000289388.4	375307	ENSG00000158428	CATIP	ciliogenesis associated TTC17 interacting protein
chr2	218404002	218404200	199	*	Promoter (1-2kb)	1356	1	ENST00000362251.4	407017	ENSG00000199121	MIR26B	microRNA 26b
chr2	219446202	219446400	199	*	Promoter (<=1kb)	575	1	ENST00000485813.5	10290	ENSG00000072195	SPEG	striated muscle enriched protein kinase
chr2	224886002	224886200	199	*	Promoter (<=1kb)	54	2	ENST00000543715.1	55619	ENSG00000135905	DOCK10	dedicator of cytokinesis 10
chr2	226309402	226309600	199	*	Distal Intergenic	349193	2	ENST00000582265.1	100847053	ENSG00000263363	MIR5702	microRNA 5702
chr2	230944002	230944200	199	*	Intron (ENST00000392039.2/9290, intron 1 of 1)	16866	2	ENST00000392039.2	9290	ENSG00000135898	GPR55	G protein-coupled receptor 55
chr2	237590802	237591000	199	*	Promoter (<=1kb)	-22	2	ENST00000409822.1	64284	ENSG00000124839	RAB17	RAB17, member RAS oncogene family
chr2	237906002	237906200	199	*	Intron (ENST00000404910.6/10267, intron 2 of 2)	46026	1	ENST00000403885.1	10267	ENSG00000132329	RAMP1	receptor activity modifying protein 1
chr2	237906202	237906400	199	*	Intron (ENST00000404910.6/10267, intron 2 of 2)	46226	1	ENST00000403885.1	10267	ENSG00000132329	RAMP1	receptor activity modifying protein 1
chr2	241852402	241852600	199	*	Promoter (<=1kb)	286	2	ENST00000343705.3	5133	ENSG00000188389	PDCD1	programmed cell death 1
chr2	29548402	29548600	199	*	Intron (ENST00000389048.8/238, intron 3 of 28)	169100	2	ENST00000618119.4	238	ENSG00000171094	ALK	ALK receptor tyrosine kinase
chr2	29548602	29548800	199	*	Intron (ENST00000389048.8/238, intron 3 of 28)	168900	2	ENST00000618119.4	238	ENSG00000171094	ALK	ALK receptor tyrosine kinase
chr2	42060002	42060200	199	*	Distal Intergenic	5045	1	ENST00000480099.1	91461	ENSG00000162878	PKDCC	protein kinase domain containing, cytoplasmic
chr2	42467002	42467200	199	*	Intron (ENST00000306078.2/170850, intron 1 of 1)	26777	2	ENST00000394973.4	170850	ENSG00000171126	KCNG3	potassium voltage-gated channel modifier subfamily G member 3
chr2	4871802	4872000	199	*	Distal Intergenic	-215304	2	ENST00000412134.6	727982	ENSG00000231532	LINC01249	long intergenic non-protein coding RNA 1249
chr2	52027002	52027200	199	*	Intron (ENST00000440698.1/730100, intron 7 of 10)	-343402	1	ENST00000435357.2	105374596	ENSG00000225444	LINC01867	long intergenic non-protein coding RNA 1867
chr2	53758202	53758400	199	*	Intron (ENST00000406053.5/100302652, intron 1 of 9)	7149	2	ENST00000406053.5	100302652	ENSG00000270898	GPR75-ASB3	GPR75-ASB3 readthrough
chr2	57399402	57399600	199	*	Distal Intergenic	-508029	1	ENST00000648897.1	7444	ENSG00000028116	VRK2	VRK serine/threonine kinase 2
chr2	58807802	58808000	199	*	Intron (ENST00000422723.5/400955, intron 3 of 5)	-117609	1	ENST00000671194.1	400955	ENSG00000233723	LINC01122	long intergenic non-protein coding RNA 1122
chr2	64332802	64333000	199	*	Distal Intergenic	-7759	1	ENST00000637652.1	100616265	ENSG00000283222	MIR4433A	microRNA 4433a
chr2	71728802	71729000	199	*	Distal Intergenic	118023	1	ENST00000468173.1	8291	ENSG00000135636	DYSF	dysferlin
chr2	77089002	77089200	199	*	Intron (ENST00000409911.5/80059, intron 2 of 2)	103037	1	ENST00000445178.1	101927907	ENSG00000234653	LOC101927907	uncharacterized LOC101927907
chr2	79111202	79111400	199	*	Distal Intergenic	-8962	1	ENST00000488524.1	5967	ENSG00000115386	REG1A	regenerating family member 1 alpha
chr2	84915202	84915400	199	*	Distal Intergenic	-8194	2	ENST00000474298.5	129293	ENSG00000186854	TRABD2A	TraB domain containing 2A
chr2	91745002	91745200	199	*	Exon (ENST00000445234.1/ENST00000445234.1, exon 3 of 6)	-30744	1	ENST00000418938.2	645367	NA	GGT8P	gamma-glutamyltransferase 8 pseudogene
chr20	20856602	20856800	199	*	Distal Intergenic	-143958	2	ENST00000202677.12	57186	ENSG00000188559	RALGAPA2	Ral GTPase activating protein catalytic alpha subunit 2
chr20	36977002	36977200	199	*	Distal Intergenic	-25101	2	ENST00000646673.1	25939	ENSG00000101347	SAMHD1	SAM and HD domain containing deoxynucleoside triphosphate triphosphohydrolase 1
chr20	40986002	40986200	199	*	Distal Intergenic	-42622	1	ENST00000361337.3	7150	ENSG00000198900	TOP1	DNA topoisomerase I
chr20	41770802	41771000	199	*	Distal Intergenic	-152418	2	ENST00000482596.1	84181	ENSG00000124177	CHD6	chromodomain helicase DNA binding protein 6
chr20	42843202	42843400	199	*	Intron (ENST00000356100.6/11122, intron 2 of 30)	-51735	2	ENST00000620410.1	11122	ENSG00000196090	PTPRT	protein tyrosine phosphatase receptor type T
chr20	47205802	47206000	199	*	Distal Intergenic	38835	1	ENST00000584070.1	100500814	ENSG00000264901	MIR3616	microRNA 3616
chr20	48213802	48214000	199	*	Distal Intergenic	-145884	1	ENST00000666125.1	284749	ENSG00000235621	LINC00494	long intergenic non-protein coding RNA 494
chr20	51671002	51671200	199	*	Exon (ENST00000311637.9/10079, exon 7 of 23)	61387	2	ENST00000477492.1	10079	ENSG00000054793	ATP9A	ATPase phospholipid transporting 9A (putative)
chr20	53181802	53182000	199	*	Intron (ENST00000371497.10/128553, intron 1 of 2)	-3283	1	ENST00000603338.2	128553	ENSG00000182463	TSHZ2	teashirt zinc finger homeobox 2
chr20	54133202	54133400	199	*	Distal Intergenic	23898	2	ENST00000460643.1	1591	ENSG00000019186	CYP24A1	cytochrome P450 family 24 subfamily A member 1
chr20	61829802	61830000	199	*	Intron (ENST00000614565.5/1002, intron 4 of 15)	-110054	2	ENST00000317652.1	100128310	ENSG00000179253	LOC100128310	uncharacterized LOC100128310
chr20	62719602	62719800	199	*	Intron (ENST00000370501.4/4923, intron 1 of 3)	10766	1	ENST00000370501.4	4923	ENSG00000101188	NTSR1	neurotensin receptor 1
chr20	62905402	62905600	199	*	3' UTR	8806	2	ENST00000370366.1	11083	ENSG00000101191	DIDO1	death inducer-obliterator 1
chr20	64141202	64141400	199	*	Intron (ENST00000644172.2/4661, intron 1 of 2)	-10391	1	ENST00000360149.9	4661	ENSG00000196132	MYT1	myelin transcription factor 1
chr21	13906802	13907000	199	*	Downstream (2-3kb)	28655	2	ENST00000442192.4	110091776	NA	LOC110091776	ankyrin repeat domain 18B pseudogene
chr21	29024002	29024200	199	*	Promoter (<=1kb)	-429	1	ENST00000399975.7	10600	ENSG00000156256	USP16	ubiquitin specific peptidase 16
chr21	31061602	31061800	199	*	Exon (ENST00000429033.1/ENST00000429033.1, exon 1 of 2)	-23126	2	ENST00000382822.2	728299	ENSG00000206102	KRTAP19-8	keratin associated protein 19-8
chr21	33102002	33102200	199	*	Distal Intergenic	19885	2	ENST00000655501.1	101928107	ENSG00000226527	LOC101928107	uncharacterized LOC101928107
chr21	33206802	33207000	199	*	Distal Intergenic	-22901	1	ENST00000382264.7	3455	ENSG00000159110	IFNAR2	interferon alpha and beta receptor subunit 2
chr21	33290402	33290600	199	*	Promoter (2-3kb)	2269	1	ENST00000637650.1	3588	ENSG00000243646	IL10RB	interleukin 10 receptor subunit beta
chr21	34991202	34991400	199	*	Intron (ENST00000437180.5/861, intron 2 of 8)	57870	2	ENST00000416754.1	861	ENSG00000159216	RUNX1	RUNX family transcription factor 1
chr21	37631802	37632000	199	*	Intron (ENST00000667151.1/ENST00000667151.1, intron 1 of 2)	130476	1	ENST00000646351.1	1859	ENSG00000157540	DYRK1A	dual specificity tyrosine phosphorylation regulated kinase 1A
chr21	39892202	39892400	199	*	Intron (ENST00000328619.10/5121, intron 1 of 2)	-6076	1	ENST00000467565.1	5121	ENSG00000183036	PCP4	Purkinje cell protein 4
chr21	41598802	41599000	199	*	Distal Intergenic	-67686	2	ENST00000454499.5	7113	ENSG00000184012	TMPRSS2	transmembrane serine protease 2
chr21	42542002	42542200	199	*	Promoter (1-2kb)	-1317	1	ENST00000487951.1	54020	ENSG00000160190	SLC37A1	solute carrier family 37 member 1
chr21	42569802	42570000	199	*	Intron (ENST00000398341.7/54020, intron 18 of 20)	3975	1	ENST00000496416.1	54020	ENSG00000160190	SLC37A1	solute carrier family 37 member 1
chr21	45257402	45257600	199	*	Promoter (<=1kb)	-322	1	ENST00000670960.1	114042	ENSG00000182586	LINC00334	long intergenic non-protein coding RNA 334
chr21	45512402	45512600	199	*	3' UTR	3168	2	ENST00000460174.1	6573	ENSG00000173638	SLC19A1	solute carrier family 19 member 1
chr22	18039002	18039200	199	*	Distal Intergenic	9617	1	ENST00000443243.1	100192420	ENSG00000235295	LINC01634	long intergenic non-protein coding RNA 1634
chr22	25089202	25089400	199	*	Intron (ENST00000406486.8/85379, intron 7 of 13)	19233	1	ENST00000401395.1	85379	ENSG00000197077	KIAA1671	KIAA1671
chr22	30574602	30574800	199	*	Promoter (<=1kb)	0	2	ENST00000406361.6	9514	ENSG00000128242	GAL3ST1	galactose-3-O-sulfotransferase 1
chr22	30922602	30922800	199	*	Promoter (<=1kb)	153	1	ENST00000441558.1	150291	ENSG00000235989	MORC2-AS1	MORC2 antisense RNA 1
chr22	31922002	31922200	199	*	Intron (ENST00000646701.1/9681, intron 20 of 20)	16196	2	ENST00000667186.1	25775	ENSG00000128254	C22orf24	chromosome 22 open reading frame 24
chr22	32324602	32324800	199	*	Distal Intergenic	-30085	1	ENST00000397468.5	10738	ENSG00000128276	RFPL3	ret finger protein like 3
chr22	35597002	35597200	199	*	Distal Intergenic	18513	2	ENST00000401702.5	4151	ENSG00000198125	MB	myoglobin
chr22	44442202	44442400	199	*	Promoter (<=1kb)	-927	1	ENST00000415702.1	101927526	ENSG00000232655	LINC01656	long intergenic non-protein coding RNA 1656
chr22	44589402	44589600	199	*	Distal Intergenic	18359	1	ENST00000666755.1	388910	ENSG00000187012	LINC00207	long intergenic non-protein coding RNA 207
chr3	112045202	112045400	199	*	Promoter (2-3kb)	2224	1	ENST00000460599.1	344805	ENSG00000176040	TMPRSS7	transmembrane serine protease 7
chr3	126483402	126483600	199	*	Exon (ENST00000290868.7/131669, exon 19 of 20)	-7511	2	ENST00000389709.8	79364	ENSG00000070476	ZXDC	ZXD family zinc finger C
chr3	126493002	126493200	199	*	Intron (ENST00000290868.7/131669, intron 15 of 19)	-17111	2	ENST00000389709.8	79364	ENSG00000070476	ZXDC	ZXD family zinc finger C
chr3	127038202	127038400	199	*	Distal Intergenic	6347	1	ENST00000505278.1	5361	ENSG00000114554	PLXNA1	plexin A1
chr3	128457202	128457400	199	*	Distal Intergenic	-6194	1	ENST00000471626.1	285224	ENSG00000242049	DNAJB8-AS1	DNAJB8 antisense RNA 1
chr3	129931802	129932000	199	*	Distal Intergenic	29951	1	ENST00000604747.1	100507032	ENSG00000271270	TMCC1-AS1	TMCC1 antisense RNA 1 (head to head)
chr3	13148202	13148400	199	*	Intron (ENST00000648114.1/9922, intron 2 of 15)	-74773	2	ENST00000613206.2	9922	ENSG00000144711	IQSEC1	IQ motif and Sec7 domain 1
chr3	13653002	13653200	199	*	Promoter (2-3kb)	2269	1	ENST00000665476.1	285375	ENSG00000224514	LINC00620	long intergenic non-protein coding RNA 620
chr3	140533002	140533200	199	*	Intron (ENST00000458420.7/64084, intron 9 of 16)	-24213	2	ENST00000513309.1	101927808	ENSG00000250433	CLSTN2-AS1	CLSTN2 antisense RNA 1
chr3	150471002	150471200	199	*	Distal Intergenic	14051	1	ENST00000460316.1	9819	ENSG00000196428	TSC22D2	TSC22 domain family member 2
chr3	163954002	163954200	199	*	Distal Intergenic	217356	2	ENST00000408324.1	100302148	ENSG00000221251	MIR1263	microRNA 1263
chr3	170253602	170253800	199	*	Intron (ENST00000295797.5/5584, intron 2 of 17)	-26345	1	ENST00000488541.1	5584	ENSG00000163558	PRKCI	protein kinase C iota
chr3	181390402	181390600	199	*	Intron (ENST00000626948.2/347689, intron 4 of 6)	30917	1	ENST00000630150.2	347689	NA	SOX2-OT	SOX2 overlapping transcript
chr3	187047002	187047200	199	*	Intron (ENST00000169298.8/6480, intron 4 of 7)	3259	1	ENST00000442023.1	6480	ENSG00000073849	ST6GAL1	ST6 beta-galactoside alpha-2,6-sialyltransferase 1
chr3	195762402	195762600	199	*	Intron (ENST00000308466.12/4585, intron 11 of 22)	7088	2	ENST00000486425.1	4585	ENSG00000145113	MUC4	mucin 4, cell surface associated
chr3	195786402	195786600	199	*	Exon (ENST00000478156.5/4585, exon 2 of 24)	-7592	2	ENST00000448861.5	4585	ENSG00000145113	MUC4	mucin 4, cell surface associated
chr3	197338402	197338600	199	*	Intron (ENST00000669801.1/ENST00000669801.1, intron 2 of 3)	37827	1	ENST00000657499.1	100507086	ENSG00000227375	DLG1-AS1	DLG1 antisense RNA 1
chr3	30093402	30093600	199	*	Distal Intergenic	105329	1	ENST00000497274.1	27303	ENSG00000144642	RBMS3	RNA binding motif single stranded interacting protein 3
chr3	31535402	31535600	199	*	Promoter (1-2kb)	1777	1	ENST00000462235.5	201595	ENSG00000163527	STT3B	STT3 oligosaccharyltransferase complex catalytic subunit B
chr3	31917002	31917200	199	*	Promoter (2-3kb)	2300	2	ENST00000467955.5	114884	ENSG00000144645	OSBPL10	oxysterol binding protein like 10
chr3	31962202	31962400	199	*	Promoter (1-2kb)	-1866	2	ENST00000466604.5	114884	ENSG00000144645	OSBPL10	oxysterol binding protein like 10
chr3	39134002	39134200	199	*	Promoter (1-2kb)	1027	1	ENST00000481734.1	199223	ENSG00000168026	TTC21A	tetratricopeptide repeat domain 21A
chr3	47771602	47771800	199	*	Intron (ENST00000254480.10/6599, intron 2 of 27)	10081	2	ENST00000454240.1	6599	ENSG00000173473	SMARCC1	SWI/SNF related, matrix associated, actin dependent regulator of chromatin subfamily c member 1
chr3	59970802	59971000	199	*	Intron (ENST00000492590.6/2272, intron 7 of 9)	43150	2	ENST00000341848.5	2272	ENSG00000189283	FHIT	fragile histidine triad
chr3	61527402	61527600	199	*	Distal Intergenic	-33969	1	ENST00000495879.1	5793	ENSG00000144724	PTPRG	protein tyrosine phosphatase receptor type G
chr3	61629402	61629600	199	*	Intron (ENST00000495879.1/5793, intron 1 of 2)	67491	1	ENST00000295874.14	5793	ENSG00000144724	PTPRG	protein tyrosine phosphatase receptor type G
chr3	65954002	65954200	199	*	Promoter (<=1kb)	358	2	ENST00000460754.1	151877	ENSG00000272610	MAGI1-IT1	MAGI1 intronic transcript 1
chr3	71428802	71429000	199	*	Intron (ENST00000318789.9/27086, intron 3 of 20)	-37238	2	ENST00000648944.1	27086	ENSG00000114861	FOXP1	forkhead box P1
chr3	8679402	8679600	199	*	Promoter (1-2kb)	-1994	2	ENST00000455157.6	51066	ENSG00000125046	SSUH2	ssu-2 homolog
chr3	87573202	87573400	199	*	Distal Intergenic	-296618	2	ENST00000350375.7	5449	ENSG00000064835	POU1F1	POU class 1 homeobox 1
chr3	95885002	95885200	199	*	Distal Intergenic	-201809	2	ENST00000494840.1	100287639	ENSG00000244681	MTHFD2P1	methylenetetrahydrofolate dehydrogenase (NADP+ dependent) 2, methenyltetrahydrofolate cyclohydrolase pseudogene 1
chr4	110526002	110526200	199	*	Intron (ENST00000265162.10/2028, intron 10 of 19)	12513	1	ENST00000509344.1	2028	ENSG00000138792	ENPEP	glutamyl aminopeptidase
chr4	155332802	155333000	199	*	Intron (ENST00000630664.2/102724776, intron 2 of 4)	-6969	1	ENST00000608544.5	102724776	ENSG00000250910	LOC102724776	uncharacterized LOC102724776
chr4	16037402	16037600	199	*	Promoter (<=1kb)	414	2	ENST00000502943.1	8842	ENSG00000007062	PROM1	prominin 1
chr4	16062002	16062200	199	*	Intron (ENST00000447510.6/8842, intron 1 of 26)	13578	2	ENST00000511153.5	8842	ENSG00000007062	PROM1	prominin 1
chr4	161521402	161521600	199	*	Intron (ENST00000306100.10/56884, intron 10 of 15)	-21328	2	ENST00000511999.1	56884	ENSG00000168843	FSTL5	follistatin like 5
chr4	178413202	178413400	199	*	Distal Intergenic	437380	1	ENST00000667514.1	285501	ENSG00000231171	LINC01098	long intergenic non-protein coding RNA 1098
chr4	183592602	183592800	199	*	Distal Intergenic	63296	2	ENST00000506467.1	201965	ENSG00000182552	RWDD4	RWD domain containing 4
chr4	184508202	184508400	199	*	Promoter (1-2kb)	1288	2	ENST00000604660.1	105377585	ENSG00000271538	LINC02427	long intergenic non-protein coding RNA 2427
chr4	184546402	184546600	199	*	Distal Intergenic	-8776	2	ENST00000605270.6	105377585	ENSG00000271538	LINC02427	long intergenic non-protein coding RNA 2427
chr4	188419202	188419400	199	*	Intron (ENST00000512839.5/401164, intron 1 of 4)	18466	1	ENST00000513313.5	401164	ENSG00000249378	LINC01060	long intergenic non-protein coding RNA 1060
chr4	21109402	21109600	199	*	Intron (ENST00000382152.7/80333, intron 1 of 8)	-125361	2	ENST00000382149.9	80333	ENSG00000185774	KCNIP4	potassium voltage-gated channel interacting protein 4
chr4	25252602	25252800	199	*	Intron (ENST00000512921.4/55300, intron 2 of 9)	18569	1	ENST00000264864.8	55300	ENSG00000038210	PI4K2B	phosphatidylinositol 4-kinase type 2 beta
chr4	25428002	25428200	199	*	Distal Intergenic	12850	1	ENST00000506973.1	29945	ENSG00000053900	ANAPC4	anaphase promoting complex subunit 4
chr4	25428202	25428400	199	*	Distal Intergenic	13050	1	ENST00000506973.1	29945	ENSG00000053900	ANAPC4	anaphase promoting complex subunit 4
chr4	3372802	3373000	199	*	Promoter (2-3kb)	2616	1	ENST00000506998.5	6002	ENSG00000159788	RGS12	regulator of G protein signaling 12
chr4	37820202	37820400	199	*	Distal Intergenic	-6260	1	ENST00000625312.2	55276	ENSG00000169299	PGM2	phosphoglucomutase 2
chr4	48170602	48170800	199	*	Intron (ENST00000381501.8/7006, intron 4 of 17)	-14736	2	ENST00000511471.2	7006	ENSG00000135605	TEC	tec protein tyrosine kinase
chr4	53712402	53712600	199	*	Intron (ENST00000507166.5/5156, intron 12 of 23)	-10997	2	ENST00000513421.5	84708	ENSG00000072201	LNX1	ligand of numb-protein X 1
chr4	72751002	72751200	199	*	Distal Intergenic	-181781	2	ENST00000286657.10	9508	ENSG00000156140	ADAMTS3	ADAM metallopeptidase with thrombospondin type 1 motif 3
chr4	8334002	8334200	199	*	Distal Intergenic	13826	1	ENST00000509453.1	105374374	ENSG00000249145	LINC02517	long intergenic non-protein coding RNA 2517
chr4	923802	924000	199	*	Intron (ENST00000314167.9/2580, intron 1 of 27)	-8046	2	ENST00000510022.5	2580	ENSG00000178950	GAK	cyclin G associated kinase
chr5	104089802	104090000	199	*	Intron (ENST00000662211.1/ENST00000662211.1, intron 3 of 5)	-527012	2	ENST00000508889.1	83594	ENSG00000112874	NUDT12	nudix hydrolase 12
chr5	110267802	110268000	199	*	Distal Intergenic	162101	2	ENST00000507188.6	642987	ENSG00000186952	TMEM232	transmembrane protein 232
chr5	111586402	111586600	199	*	Intron (ENST00000666013.1/100505678, intron 1 of 4)	-73812	2	ENST00000502322.5	134429	ENSG00000164211	STARD4	StAR related lipid transfer domain containing 4
chr5	132056602	132056800	199	*	Distal Intergenic	-3855	1	ENST00000296870.3	3562	ENSG00000164399	IL3	interleukin 3
chr5	132819402	132819600	199	*	Downstream (2-3kb)	4205	2	ENST00000488072.1	134549	ENSG00000164403	SHROOM1	shroom family member 1
chr5	137231002	137231200	199	*	Intron (ENST00000394945.6/6695, intron 3 of 10)	35855	2	ENST00000282223.11	6695	ENSG00000152377	SPOCK1	SPARC (osteonectin), cwcv and kazal like domains proteoglycan 1
chr5	13754802	13755000	199	*	Intron (ENST00000265104.4/1767, intron 61 of 78)	16282	2	ENST00000504001.3	1767	ENSG00000039139	DNAH5	dynein axonemal heavy chain 5
chr5	170713602	170713800	199	*	Promoter (<=1kb)	749	1	ENST00000616807.1	30820	ENSG00000182132	KCNIP1	potassium voltage-gated channel interacting protein 1
chr5	170861602	170861800	199	*	Promoter (<=1kb)	-70	1	ENST00000443155.5	64901	ENSG00000204764	RANBP17	RAN binding protein 17
chr5	172104202	172104400	199	*	Promoter (2-3kb)	2398	2	ENST00000517527.1	6793	ENSG00000072786	STK10	serine/threonine kinase 10
chr5	179693402	179693600	199	*	Intron (ENST00000514383.5/821, intron 1 of 4)	-4806	1	ENST00000502296.5	821	ENSG00000127022	CANX	calnexin
chr5	28927802	28928000	199	*	Promoter (<=1kb)	773	1	ENST00000412374.2	729862	NA	LSP1P3	LSP1 pseudogene 3
chr5	30874402	30874600	199	*	Distal Intergenic	-319086	1	ENST00000265071.3	1004	ENSG00000113361	CDH6	cadherin 6
chr5	32321402	32321600	199	*	Distal Intergenic	-8415	2	ENST00000505419.5	54545	ENSG00000150712	MTMR12	myotubularin related protein 12
chr5	3286202	3286400	199	*	Distal Intergenic	108339	1	ENST00000652864.1	102467074	ENSG00000249808	LINC01377	long intergenic non-protein coding RNA 1377
chr5	561602	561800	199	*	Distal Intergenic	-25720	2	ENST00000582112.1	100616381	ENSG00000264233	MIR4456	microRNA 4456
chr5	565802	566000	199	*	Distal Intergenic	-29920	2	ENST00000582112.1	100616381	ENSG00000264233	MIR4456	microRNA 4456
chr5	65598602	65598800	199	*	Intron (ENST00000231524.14/373, intron 7 of 10)	12074	2	ENST00000508808.1	373	ENSG00000113595	TRIM23	tripartite motif containing 23
chr5	6575802	6576000	199	*	Distal Intergenic	-6136	1	ENST00000513844.2	255167	ENSG00000250056	LINC01018	long intergenic non-protein coding RNA 1018
chr5	77049602	77049800	199	*	Intron (ENST00000312916.12/55109, intron 8 of 13)	18700	1	ENST00000646704.1	55109	ENSG00000164252	AGGF1	angiogenic factor with G-patch and FHA domains 1
chr5	79784602	79784800	199	*	Intron (ENST00000446378.3/202333, intron 9 of 12)	25849	1	ENST00000505466.1	202333	ENSG00000164309	CMYA5	cardiomyopathy associated 5
chr5	85152602	85152800	199	*	Distal Intergenic	-767722	2	ENST00000296591.10	10085	ENSG00000164176	EDIL3	EGF like repeats and discoidin domains 3
chr6	1134402	1134600	199	*	Distal Intergenic	-33002	2	ENST00000664781.1	285768	NA	LINC01622	long intergenic non-protein coding RNA 1622
chr6	117101602	117101800	199	*	Distal Intergenic	-163758	1	ENST00000326274.6	245806	ENSG00000170162	VGLL2	vestigial like family member 2
chr6	11901002	11901200	199	*	Distal Intergenic	-93956	2	ENST00000379415.6	84830	ENSG00000111863	ADTRP	androgen dependent TFPI regulating protein
chr6	11901202	11901400	199	*	Distal Intergenic	-94156	2	ENST00000379415.6	84830	ENSG00000111863	ADTRP	androgen dependent TFPI regulating protein
chr6	11901402	11901600	199	*	Distal Intergenic	-94356	2	ENST00000379415.6	84830	ENSG00000111863	ADTRP	androgen dependent TFPI regulating protein
chr6	122885202	122885400	199	*	Distal Intergenic	95910	1	ENST00000487215.1	10924	ENSG00000172594	SMPDL3A	sphingomyelin phosphodiesterase acid like 3A
chr6	140963002	140963200	199	*	Distal Intergenic	279188	1	ENST00000583434.1	100616180	ENSG00000264390	MIR4465	microRNA 4465
chr6	144740802	144741000	199	*	Intron (ENST00000367545.7/7402, intron 53 of 73)	-13714	1	ENST00000480333.1	7402	ENSG00000152818	UTRN	utrophin
chr6	147665802	147666000	199	*	Intron (ENST00000566741.1/389432, intron 1 of 1)	156576	1	ENST00000566741.1	389432	ENSG00000203727	SAMD5	sterile alpha motif domain containing 5
chr6	149719002	149719200	199	*	Promoter (<=1kb)	-897	2	ENST00000392273.7	9113	ENSG00000131023	LATS1	large tumor suppressor kinase 1
chr6	150323602	150323800	199	*	Distal Intergenic	-45092	1	ENST00000229447.9	389434	ENSG00000009765	IYD	iodotyrosine deiodinase
chr6	15207602	15207800	199	*	Distal Intergenic	-38269	1	ENST00000341776.7	3720	ENSG00000008083	JARID2	jumonji and AT-rich interaction domain containing 2
chr6	160778802	160779000	199	*	Intron (ENST00000619095.1/ENST00000619095.1, intron 1 of 1)	39634	1	ENST00000461414.2	5340	ENSG00000122194	PLG	plasminogen
chr6	162556602	162556800	199	*	Intron (ENST00000366898.6/5071, intron 1 of 11)	-26815	2	ENST00000648830.1	5071	ENSG00000185345	PRKN	parkin RBR E3 ubiquitin protein ligase
chr6	18141802	18142000	199	*	Intron (ENST00000309983.5/7172, intron 4 of 8)	13077	2	ENST00000309983.5	7172	ENSG00000137364	TPMT	thiopurine S-methyltransferase
chr6	28885202	28885400	199	*	Distal Intergenic	-11130	1	ENST00000444986.1	414760	ENSG00000224157	HCG14	HLA complex group 14
chr6	32221202	32221400	199	*	Promoter (2-3kb)	2657	2	ENST00000473562.1	4855	ENSG00000204301	NOTCH4	notch receptor 4
chr6	33555802	33556000	199	*	Intron (ENST00000612409.1/449520, intron 2 of 5)	15756	1	ENST00000612409.1	449520	ENSG00000204188	GGNBP1	gametogenetin binding protein 1 (pseudogene)
chr6	40691202	40691400	199	*	Distal Intergenic	-103838	2	ENST00000338305.7	57497	ENSG00000156564	LRFN2	leucine rich repeat and fibronectin type III domain containing 2
chr6	57810802	57811000	199	*	Distal Intergenic	119291	2	ENST00000423899.1	375513	NA	GUSBP4	GUSB pseudogene 4
chr6	6453002	6453200	199	*	Intron (ENST00000649026.1/ENST00000649026.1, intron 1 of 3)	-131989	2	ENST00000414279.5	2162	ENSG00000124491	F13A1	coagulation factor XIII A chain
chr6	6733402	6733600	199	*	Intron (ENST00000656346.1/ENST00000656346.1, intron 1 of 3)	-110631	2	ENST00000669477.1	285780	ENSG00000216863	LY86-AS1	LY86 antisense RNA 1
chr6	7032802	7033000	199	*	Distal Intergenic	-74597	1	ENST00000379933.7	6239	ENSG00000124782	RREB1	ras responsive element binding protein 1
chr6	98530602	98530800	199	*	Distal Intergenic	-303774	1	ENST00000328345.8	5454	ENSG00000184486	POU3F2	POU class 3 homeobox 2
chr7	102446002	102446200	199	*	Intron (ENST00000356387.6/80228, intron 3 of 3)	9703	1	ENST00000473939.1	80228	ENSG00000160991	ORAI2	ORAI calcium release-activated calcium modulator 2
chr7	130880402	130880600	199	*	Promoter (2-3kb)	-2863	2	ENST00000385015.1	407024	ENSG00000283797	MIR29B1	microRNA 29b-1
chr7	138260202	138260400	199	*	Distal Intergenic	136444	1	ENST00000639714.1	100616226	ENSG00000284028	MIR4468	microRNA 4468
chr7	155532402	155532600	199	*	Promoter (1-2kb)	1238	2	ENST00000406197.5	285888	ENSG00000146910	CNPY1	canopy FGF signaling regulator 1
chr7	159090202	159090400	199	*	Intron (ENST00000262178.7/7434, intron 4 of 12)	6804	2	ENST00000377633.7	7434	ENSG00000106018	VIPR2	vasoactive intestinal peptide receptor 2
chr7	1914602	1914800	199	*	Intron (ENST00000265854.11/8379, intron 15 of 16)	25749	2	ENST00000437877.1	8379	ENSG00000002822	MAD1L1	mitotic arrest deficient 1 like 1
chr7	1944402	1944600	199	*	Intron (ENST00000265854.11/8379, intron 14 of 16)	-3853	2	ENST00000437877.1	8379	ENSG00000002822	MAD1L1	mitotic arrest deficient 1 like 1
chr7	22097802	22098000	199	*	Distal Intergenic	38072	2	ENST00000488366.1	9771	ENSG00000136237	RAPGEF5	Rap guanine nucleotide exchange factor 5
chr7	2650402	2650600	199	*	Promoter (2-3kb)	-2225	1	ENST00000498454.1	80727	ENSG00000136295	TTYH3	tweety family member 3
chr7	26643402	26643600	199	*	Intron (ENST00000409974.7/285941, intron 3 of 3)	4945	1	ENST00000614528.3	285941	ENSG00000222004	C7orf71	chromosome 7 open reading frame 71
chr7	31479202	31479400	199	*	Distal Intergenic	-34671	1	ENST00000615280.4	223075	ENSG00000180347	ITPRID1	ITPR interacting domain containing 1
chr7	36119002	36119200	199	*	Distal Intergenic	23688	1	ENST00000647646.1	101928618	ENSG00000261184	LOC101928618	uncharacterized LOC101928618
chr7	36183202	36183400	199	*	Intron (ENST00000242108.9/80820, intron 2 of 7)	29934	1	ENST00000534978.1	80820	ENSG00000122547	EEPD1	endonuclease/exonuclease/phosphatase family domain containing 1
chr7	38660402	38660600	199	*	Distal Intergenic	26437	2	ENST00000409072.3	340286	ENSG00000164556	FAM183BP	acyloxyacyl hydrolase (neutrophil)
chr7	43879602	43879800	199	*	Promoter (2-3kb)	2096	2	ENST00000467410.1	55665	ENSG00000106608	URGCP	upregulator of cell proliferation
chr7	5126402	5126600	199	*	Promoter (1-2kb)	1195	2	ENST00000530367.5	645700	ENSG00000159904	ZNF890P	zinc finger protein 890, pseudogene
chr7	56265402	56265600	199	*	Distal Intergenic	-148985	2	ENST00000329309.4	389493	ENSG00000185290	NUPR2	nuclear protein 2, transcriptional regulator
chr7	64574802	64575000	199	*	Distal Intergenic	-7733	1	ENST00000414815.1	641746	NA	LOC641746	glycine cleavage system protein H (aminomethyl carrier) pseudogene
chr7	64575202	64575400	199	*	Distal Intergenic	-7333	1	ENST00000414815.1	641746	NA	LOC641746	glycine cleavage system protein H (aminomethyl carrier) pseudogene
chr7	64639002	64639200	199	*	Distal Intergenic	26467	1	ENST00000662124.1	100128885	NA	LOC100128885	uncharacterized LOC100128885
chr7	67478002	67478200	199	*	Distal Intergenic	142026	1	ENST00000430244.1	101929736	ENSG00000106610	LINC01372	long intergenic non-protein coding RNA 1372
chr7	67609402	67609600	199	*	Distal Intergenic	273426	1	ENST00000430244.1	101929736	ENSG00000106610	LINC01372	long intergenic non-protein coding RNA 1372
chr7	72846802	72847000	199	*	Distal Intergenic	17146	1	ENST00000453858.1	155370	ENSG00000225648	SBDSP1	SBDS pseudogene 1
chr7	74308802	74309000	199	*	Intron (ENST00000361545.9/7461, intron 1 of 15)	-8547	1	ENST00000395060.5	7461	ENSG00000106665	CLIP2	CAP-Gly domain containing linker protein 2
chr7	95941602	95941800	199	*	Intron (ENST00000537881.5/1780, intron 6 of 16)	-90867	1	ENST00000497626.1	1780	ENSG00000158560	DYNC1I1	dynein cytoplasmic 1 intermediate chain 1
chr7	9822402	9822600	199	*	Distal Intergenic	-880076	1	ENST00000422697.1	100131472	NA	LOC100131472	uncharacterized LOC100131472
chr7	99167402	99167600	199	*	Distal Intergenic	-23302	2	ENST00000361125.1	57154	ENSG00000198742	SMURF1	SMAD specific E3 ubiquitin protein ligase 1
chr7	99955202	99955400	199	*	Distal Intergenic	12193	2	ENST00000483612.1	563	ENSG00000160862	AZGP1	alpha-2-glycoprotein 1, zinc-binding
chr8	103001402	103001600	199	*	Exon (ENST00000659614.1/100506753, exon 6 of 6)	-19463	1	ENST00000518857.5	528	ENSG00000155097	ATP6V1C1	ATPase H+ transporting V1 subunit C1
chr8	12720002	12720200	199	*	Promoter (<=1kb)	870	1	ENST00000582551.2	100847038	ENSG00000264512	MIR5692A2	microRNA 5692a-2
chr8	132170002	132170200	199	*	Intron (ENST00000621976.1/3786, intron 9 of 15)	17013	2	ENST00000621976.1	3786	ENSG00000184156	KCNQ3	potassium voltage-gated channel subfamily Q member 3
chr8	140259602	140259800	199	*	Promoter (2-3kb)	2930	2	ENST00000518839.1	83696	ENSG00000167632	TRAPPC9	trafficking protein particle complex 9
chr8	141166402	141166600	199	*	Intron (ENST00000262585.6/22898, intron 12 of 22)	-6905	1	ENST00000523066.1	22898	ENSG00000105339	DENND3	DENN domain containing 3
chr8	141520202	141520400	199	*	Distal Intergenic	-12972	2	ENST00000430863.5	389690	ENSG00000226807	MROH5	maestro heat like repeat family member 5 (gene/pseudogene)
chr8	143161802	143162000	199	*	Promoter (1-2kb)	-1091	2	ENST00000414417.6	4062	ENSG00000176956	LY6H	lymphocyte antigen 6 family member H
chr8	143224602	143224800	199	*	Distal Intergenic	11384	1	ENST00000622500.2	338328	ENSG00000277494	GPIHBP1	glycosylphosphatidylinositol anchored high density lipoprotein binding protein 1
chr8	143542002	143542200	199	*	Promoter (<=1kb)	-555	2	ENST00000262577.6	23144	ENSG00000014164	ZC3H3	zinc finger CCCH-type containing 3
chr8	143547202	143547400	199	*	Intron (ENST00000530600.1/ENST00000530600.1, intron 1 of 1)	-5755	2	ENST00000262577.6	23144	ENSG00000014164	ZC3H3	zinc finger CCCH-type containing 3
chr8	143847602	143847800	199	*	Distal Intergenic	-6629	2	ENST00000442628.7	340371	ENSG00000185189	NRBP2	nuclear receptor binding protein 2
chr8	28227002	28227200	199	*	Intron (ENST00000505195.1/ENST00000505195.1, intron 1 of 1)	68404	1	ENST00000517975.1	55140	ENSG00000134014	ELP3	elongator acetyltransferase complex subunit 3
chr8	30731202	30731400	199	*	Promoter (<=1kb)	-847	1	ENST00000620074.4	7993	ENSG00000104691	UBXN8	UBX domain protein 8
chr8	32447202	32447400	199	*	Intron (ENST00000519301.6/3084, intron 1 of 10)	6456	1	ENST00000519023.1	100874286	ENSG00000254049	NRG1-IT3	NRG1 intronic transcript 3
chr8	650002	650200	199	*	Intron (ENST00000522706.5/157697, intron 3 of 3)	-9370	2	ENST00000519909.1	157697	ENSG00000104714	ERICH1	glutamate rich 1
chr8	80394402	80394600	199	*	Intron (ENST00000656157.1/ENST00000656157.1, intron 2 of 3)	-91019	1	ENST00000379091.8	65986	ENSG00000205189	ZBTB10	zinc finger and BTB domain containing 10
chr8	89574002	89574200	199	*	Distal Intergenic	148150	2	ENST00000523995.1	101929709	ENSG00000251136	LOC101929709	uncharacterized LOC101929709
chr8	98125602	98125800	199	*	Intron (ENST00000401707.7/10940, intron 2 of 15)	7762	1	ENST00000349693.3	10940	ENSG00000104356	POP1	POP1 homolog, ribonuclease P/MRP subunit
chr9	110042002	110042200	199	*	Intron (ENST00000374530.7/445815, intron 7 of 10)	-6398	1	ENST00000434623.6	445815	ENSG00000157654	PALM2-AKAP2	PALM2-AKAP2 readthrough
chr9	111687602	111687800	199	*	Intron (ENST00000394777.8/158401, intron 22 of 22)	25997	1	ENST00000374293.5	2790	ENSG00000242616	GNG10	G protein subunit gamma 10
chr9	125479002	125479200	199	*	Intron (ENST00000373511.6/79109, intron 8 of 10)	5301	2	ENST00000444226.1	79109	ENSG00000119487	MAPKAP1	MAPK associated protein 1
chr9	125991802	125992000	199	*	Distal Intergenic	126531	1	ENST00000428092.1	5090	ENSG00000167081	PBX3	PBX homeobox 3
chr9	126563002	126563200	199	*	Distal Intergenic	-51243	1	ENST00000526117.5	4010	ENSG00000136944	LMX1B	LIM homeobox transcription factor 1 beta
chr9	127184802	127185000	199	*	Intron (ENST00000424082.6/9649, intron 11 of 17)	-25503	1	ENST00000467325.2	9649	ENSG00000136828	RALGPS1	Ral GEF with PH domain and SH3 binding motif 1
chr9	127198802	127199000	199	*	Intron (ENST00000424082.6/9649, intron 12 of 17)	-11503	1	ENST00000467325.2	9649	ENSG00000136828	RALGPS1	Ral GEF with PH domain and SH3 binding motif 1
chr9	128016002	128016200	199	*	Distal Intergenic	-35013	2	ENST00000373095.6	399665	ENSG00000167106	FAM102A	family with sequence similarity 102 member A
chr9	131563602	131563800	199	*	Distal Intergenic	18088	1	ENST00000636672.1	642515	ENSG00000283526	PRRT1B	proline rich transmembrane protein 1B
chr9	133924402	133924600	199	*	Intron (ENST00000406606.7/7410, intron 2 of 26)	14701	2	ENST00000472905.1	7410	ENSG00000160293	VAV2	vav guanine nucleotide exchange factor 2
chr9	135613802	135614000	199	*	Intron (ENST00000637501.1/ENST00000637501.1, intron 2 of 4)	25540	2	ENST00000371763.6	360203	ENSG00000204007	GLT6D1	glycosyltransferase 6 domain containing 1
chr9	135939202	135939400	199	*	Intron (ENST00000371756.4/10422, intron 8 of 9)	5663	2	ENST00000489050.5	10422	ENSG00000130560	UBAC1	UBA domain containing 1
chr9	136746002	136746200	199	*	Promoter (<=1kb)	0	2	ENST00000476567.1	158062	ENSG00000267206	LCN6	lipocalin 6
chr9	16187202	16187400	199	*	Distal Intergenic	65707	2	ENST00000380683.6	100129385	ENSG00000205549	C9orf92	chromosome 9 open reading frame 92
chr9	20555202	20555400	199	*	Intron (ENST00000380338.9/4300, intron 2 of 10)	-52860	2	ENST00000579189.1	100616441	ENSG00000264941	MIR4474	microRNA 4474
chr9	38583802	38584000	199	*	Intron (ENST00000602295.5/253650, intron 4 of 7)	-6595	2	ENST00000637556.1	100289137	ENSG00000283486	FAM95C	family with sequence similarity 95 member C
chr9	41237202	41237400	199	*	Distal Intergenic	3447	1	ENST00000612572.1	100616184	ENSG00000276029	MIR4477A	microRNA 4477a
chr9	69987002	69987200	199	*	Distal Intergenic	-56648	1	ENST00000377182.5	256691	ENSG00000165072	MAMDC2	MAM domain containing 2
chr9	70665002	70665200	199	*	Intron (ENST00000377110.7/80036, intron 9 of 24)	144884	2	ENST00000385200.3	406987	ENSG00000207935	MIR204	microRNA 204
chr9	83055002	83055200	199	*	3' UTR	7942	2	ENST00000376447.4	158158	ENSG00000165105	RASEF	RAS and EF-hand domain containing
chr9	84367602	84367800	199	*	Intron (ENST00000650453.1/ENST00000650453.1, intron 1 of 6)	-26844	2	ENST00000376238.5	64078	ENSG00000197506	SLC28A3	solute carrier family 28 member 3
chr9	87944802	87945000	199	*	Exon (ENST00000427728.1/ENST00000427728.1, exon 1 of 1)	29487	2	ENST00000375871.8	23552	ENSG00000156345	CDK20	cyclin dependent kinase 20
chr9	90098402	90098600	199	*	Distal Intergenic	-56903	2	ENST00000426593.1	286370	ENSG00000227555	MIR4290HG	MIR4290 host gene
chr9	92999602	92999800	199	*	Intron (ENST00000375482.8/89846, intron 3 of 17)	-15851	1	ENST00000494553.1	89846	ENSG00000127084	FGD3	FYVE, RhoGEF and PH domain containing 3
chr9	93683202	93683400	199	*	Distal Intergenic	88361	1	ENST00000637016.1	100847045	ENSG00000283146	MIR548AU	microRNA 548au
chr9	95062002	95062200	199	*	Intron (ENST00000297979.9/84909, intron 12 of 14)	-3150	1	ENST00000613785.1	102466518	ENSG00000274115	MIR6081	microRNA 6081

## Sheet: maternal_AMA_related_DMRs
Supplementary Table S4. The list of AMA related DMRs for maternal RRBS samples. DMRs: 200bp bins with |differential DNA methylation value|>15% and q-value <0.05.
seqnames	start	end	width	strand	annotation	distanceToTSS	geneStrand	transcriptId	geneId	ENSEMBL	SYMBOL	GENENAME
chr1	109102602	109102800	199	*	Promoter (2-3kb)	2409	1	ENST00000602755.1	677766	ENSG00000278249	SCARNA2	small Cajal body-specific RNA 2
chr1	117277002	117277200	199	*	Intron (ENST00000664471.1/104355292, intron 1 of 2)	4820	1	ENST00000664471.1	104355292	ENSG00000235202	LINC01525	long intergenic non-protein coding RNA 1525
chr1	121051402	121051600	199	*	Promoter (<=1kb)	567	2	ENST00000612313.1	101929798	ENSG00000275585	LOC101929798	phosphodiesterase 4D interacting protein pseudogene
chr1	12602002	12602200	199	*	Intron (ENST00000616661.5/9249, intron 1 of 5)	-5694	2	ENST00000430996.2	9249	ENSG00000162496	DHRS3	dehydrogenase/reductase 3
chr1	148379602	148379800	199	*	Intron (ENST00000638958.1/ENST00000638958.1, intron 1 of 6)	-8482	1	ENST00000619691.1	102466225	ENSG00000278596	MIR6077	microRNA 6077
chr1	148379802	148380000	199	*	Intron (ENST00000638958.1/ENST00000638958.1, intron 1 of 6)	-8282	1	ENST00000619691.1	102466225	ENSG00000278596	MIR6077	microRNA 6077
chr1	151577602	151577800	199	*	Intron (ENST00000392712.7/7286, intron 7 of 10)	11680	1	ENST00000490156.1	7286	ENSG00000143367	TUFT1	tuftelin 1
chr1	153639002	153639200	199	*	Promoter (<=1kb)	660	1	ENST00000368686.1	26097	ENSG00000160679	CHTOP	chromatin target of PRMT1
chr1	161262002	161262200	199	*	Intron (ENST00000504449.2/654790, intron 1 of 2)	3257	1	ENST00000504449.2	654790	ENSG00000248485	PCP4L1	Purkinje cell protein 4 like 1
chr1	165367802	165368000	199	*	Distal Intergenic	-11087	2	ENST00000342310.7	4009	ENSG00000162761	LMX1A	LIM homeobox transcription factor 1 alpha
chr1	17796802	17797000	199	*	Intron (ENST00000375406.2/81569, intron 1 of 2)	-25982	1	ENST00000617065.1	81569	ENSG00000117148	ACTL8	actin like 8
chr1	183010402	183010600	199	*	Distal Intergenic	-12820	1	ENST00000258341.5	3915	ENSG00000135862	LAMC1	laminin subunit gamma 1
chr1	183011802	183012000	199	*	Distal Intergenic	-11420	1	ENST00000258341.5	3915	ENSG00000135862	LAMC1	laminin subunit gamma 1
chr1	18784002	18784200	199	*	Distal Intergenic	75482	2	ENST00000375371.3	80834	ENSG00000179002	TAS1R2	taste 1 receptor member 2
chr1	18784202	18784400	199	*	Distal Intergenic	75282	2	ENST00000375371.3	80834	ENSG00000179002	TAS1R2	taste 1 receptor member 2
chr1	201705202	201705400	199	*	Intron (ENST00000367302.5/89796, intron 3 of 29)	-14108	1	ENST00000577455.1	100847050	ENSG00000264802	MIR5191	microRNA 5191
chr1	207510002	207510200	199	*	Intron (ENST00000367050.8/1378, intron 3 of 12)	13661	1	ENST00000529814.1	1378	ENSG00000203710	CR1	complement C3b/C4b receptor 1 (Knops blood group)
chr1	226540402	226540600	199	*	Intron (ENST00000671364.1/ENST00000671364.1, intron 2 of 2)	-8164	1	ENST00000366788.8	375057	ENSG00000203685	STUM	stum, mechanosensory transduction mediator homolog
chr1	227036402	227036600	199	*	Promoter (1-2kb)	-1685	2	ENST00000429440.5	8476	ENSG00000143776	CDC42BPA	CDC42 binding protein kinase alpha
chr1	230187802	230188000	199	*	Intron (ENST00000494106.1/2590, intron 2 of 6)	-67358	1	ENST00000485438.1	2590	ENSG00000143641	GALNT2	polypeptide N-acetylgalactosaminyltransferase 2
chr1	230712802	230713000	199	*	Promoter (1-2kb)	1122	2	ENST00000366667.5	183	ENSG00000135744	AGT	angiotensinogen
chr1	236379602	236379800	199	*	Intron (ENST00000637660.1/128178, intron 1 of 5)	-14478	1	ENST00000334232.8	128178	ENSG00000186197	EDARADD	EDAR associated death domain
chr1	236499202	236499400	199	*	Intron (ENST00000642595.1/128178, intron 7 of 7)	-18600	1	ENST00000481485.5	3964	ENSG00000116977	LGALS8	galectin 8
chr1	242220402	242220600	199	*	Intron (ENST00000536534.6/200150, intron 4 of 9)	44833	2	ENST00000474177.1	200150	ENSG00000180287	PLD5	phospholipase D family member 5
chr1	29555402	29555600	199	*	Distal Intergenic	-205288	2	ENST00000417651.1	101928460	ENSG00000230523	LINC01756	long intergenic non-protein coding RNA 1756
chr1	33226602	33226800	199	*	Distal Intergenic	-29692	1	ENST00000539719.6	149076	ENSG00000160094	ZNF362	zinc finger protein 362
chr1	40887402	40887600	199	*	Distal Intergenic	-25039	2	ENST00000372638.4	163732	ENSG00000179862	CITED4	Cbp/p300 interacting transactivator with Glu/Asp rich carboxy-terminal domain 4
chr1	41770202	41770400	199	*	Intron (ENST00000372584.5/59269, intron 1 of 7)	99230	2	ENST00000479350.1	59269	ENSG00000127124	HIVEP3	human immunodeficiency virus type I enhancer binding protein 3
chr1	41770402	41770600	199	*	Intron (ENST00000372584.5/59269, intron 1 of 7)	99030	2	ENST00000479350.1	59269	ENSG00000127124	HIVEP3	human immunodeficiency virus type I enhancer binding protein 3
chr1	44044402	44044600	199	*	Exon (ENST00000630871.2/ENST00000630871.2, exon 1 of 3)	-12935	2	ENST00000492434.6	6536	ENSG00000196517	SLC6A9	solute carrier family 6 member 9
chr1	46360002	46360200	199	*	Intron (ENST00000474844.5/387338, intron 4 of 5)	15990	1	ENST00000475281.1	387338	ENSG00000117481	NSUN4	NOP2/Sun RNA methyltransferase 4
chr1	47143602	47143800	199	*	Exon (ENST00000485117.1/284541, exon 6 of 11)	6139	1	ENST00000620131.1	284541	ENSG00000162365	CYP4A22	cytochrome P450 family 4 subfamily A member 22
chr1	47342802	47343000	199	*	Intron (ENST00000371873.9/51727, intron 1 of 5)	8861	1	ENST00000371870.3	51727	ENSG00000162368	CMPK1	cytidine/uridine monophosphate kinase 1
chr1	52479802	52480000	199	*	Intron (ENST00000257177.9/23318, intron 11 of 29)	-11312	2	ENST00000481133.1	23318	ENSG00000134744	TUT4	terminal uridylyl transferase 4
chr1	5726802	5727000	199	*	Distal Intergenic	135741	2	ENST00000582517.1	100616421	ENSG00000264101	MIR4689	microRNA 4689
chr1	6072002	6072200	199	*	Promoter (1-2kb)	-1215	1	ENST00000663671.1	8514	ENSG00000069424	KCNAB2	potassium voltage-gated channel subfamily A regulatory beta subunit 2
chr1	6133802	6134000	199	*	Promoter (2-3kb)	-2063	2	ENST00000377999.5	26038	ENSG00000116254	CHD5	chromodomain helicase DNA binding protein 5
chr1	65127402	65127600	199	*	Distal Intergenic	-19949	1	ENST00000497030.5	205	ENSG00000162433	AK4	adenylate kinase 4
chr1	67546402	67546600	199	*	Distal Intergenic	-115987	2	ENST00000370994.8	26135	ENSG00000142864	SERBP1	SERPINE1 mRNA binding protein 1
chr1	77687602	77687800	199	*	Distal Intergenic	-4183	2	ENST00000370798.5	26009	ENSG00000036549	ZZZ3	zinc finger ZZ-type containing 3
chr1	7913202	7913400	199	*	Downstream (2-3kb)	21700	2	ENST00000474475.1	3604	ENSG00000049249	TNFRSF9	TNF receptor superfamily member 9
chr1	89728002	89728200	199	*	Intron (ENST00000479252.1/84230, intron 2 of 3)	-92814	1	ENST00000525774.5	55144	ENSG00000171492	LRRC8D	leucine rich repeat containing 8 VRAC subunit D
chr1	9315002	9315200	199	*	Intron (ENST00000328089.11/80176, intron 1 of 2)	20474	1	ENST00000450402.1	80176	ENSG00000171621	SPSB1	splA/ryanodine receptor domain and SOCS box containing 1
chr10	102574802	102575000	199	*	Intron (ENST00000369902.7/51684, intron 3 of 11)	-15809	1	ENST00000471000.1	51684	ENSG00000107882	SUFU	SUFU negative regulator of hedgehog signaling
chr10	102740002	102740200	199	*	3' UTR	-3748	1	ENST00000448841.7	54838	ENSG00000166272	WBP1L	WW domain binding protein 1 like
chr10	102895402	102895600	199	*	Intron (ENST00000299353.6/100528007, intron 14 of 14)	-22694	1	ENST00000369878.9	54805	ENSG00000148842	CNNM2	cyclin and CBS domain divalent metal cation transport mediator 2
chr10	106206802	106207000	199	*	Distal Intergenic	22417	1	ENST00000426752.2	105378470	ENSG00000229775	LINC02624	long intergenic non-protein coding RNA 2624
chr10	116057002	116057200	199	*	3' UTR	147651	1	ENST00000449616.2	26033	ENSG00000107518	ATRNL1	attractin like 1
chr10	116098202	116098400	199	*	Intron (ENST00000369236.5/2674, intron 4 of 8)	173882	2	ENST00000369236.5	2674	ENSG00000151892	GFRA1	GDNF family receptor alpha 1
chr10	124084602	124084800	199	*	Intron (ENST00000346248.7/51363, intron 1 of 7)	7614	2	ENST00000628426.1	51363	ENSG00000182022	CHST15	carbohydrate sulfotransferase 15
chr10	128278802	128279000	199	*	Intron (ENST00000626518.2/101927381, intron 1 of 3)	97666	1	ENST00000630252.1	101927381	ENSG00000280953	LINC01163	long intergenic non-protein coding RNA 1163
chr10	12842802	12843000	199	*	Distal Intergenic	82226	1	ENST00000615792.1	57118	ENSG00000183049	CAMK1D	calcium/calmodulin dependent protein kinase ID
chr10	130301402	130301600	199	*	Intron (ENST00000648275.1/ENST00000648275.1, intron 1 of 1)	122028	1	ENST00000496195.1	10539	ENSG00000108010	GLRX3	glutaredoxin 3
chr10	131360002	131360200	199	*	Distal Intergenic	-48281	2	ENST00000368642.4	256536	ENSG00000176769	TCERG1L	transcription elongation regulator 1 like
chr10	131659002	131659200	199	*	Distal Intergenic	118202	2	ENST00000667493.1	399827	ENSG00000189275	LINC01164	long intergenic non-protein coding RNA 1164
chr10	133261002	133261200	199	*	Promoter (2-3kb)	2665	2	ENST00000559018.1	101	ENSG00000151651	ADAM8	ADAM metallopeptidase domain 8
chr10	15165002	15165200	199	*	Intron (ENST00000378165.9/9397, intron 1 of 11)	3428	2	ENST00000378150.1	9397	ENSG00000152465	NMT2	N-myristoyltransferase 2
chr10	1803002	1803200	199	*	Distal Intergenic	-65477	2	ENST00000381312.6	105	ENSG00000185736	ADARB2	adenosine deaminase RNA specific B2 (inactive)
chr10	20154002	20154200	199	*	Intron (ENST00000377242.7/84898, intron 5 of 12)	110682	1	ENST00000377238.2	84898	ENSG00000120594	PLXDC2	plexin domain containing 2
chr10	20819202	20819400	199	*	Promoter (<=1kb)	80	2	ENST00000481592.5	10529	ENSG00000078114	NEBL	nebulette
chr10	28326802	28327000	199	*	Intron (ENST00000441595.2/143098, intron 2 of 11)	7486	2	ENST00000441595.2	143098	ENSG00000150054	MPP7	membrane palmitoylated protein 7
chr10	3818602	3818800	199	*	Distal Intergenic	-15150	1	ENST00000413339.1	105376365	ENSG00000230573	LINC02639	long intergenic non-protein coding RNA 2639
chr10	46309202	46309400	199	*	3' UTR	11798	1	ENST00000614267.1	195977	ENSG00000274209	ANTXRL	ANTXR like
chr10	52233602	52233800	199	*	Intron (ENST00000401604.8/5592, intron 9 of 17)	79678	2	ENST00000658196.1	100506939	NA	PRKG1-AS1	PRKG1 antisense RNA 1
chr10	6044402	6044600	199	*	Intron (ENST00000379959.7/3559, intron 1 of 7)	17690	2	ENST00000256876.10	3559	ENSG00000134460	IL2RA	interleukin 2 receptor subunit alpha
chr10	68599402	68599600	199	*	Intron (ENST00000373644.5/80312, intron 2 of 11)	39065	1	ENST00000373644.5	80312	ENSG00000138336	TET1	tet methylcytosine dioxygenase 1
chr10	68599602	68599800	199	*	Intron (ENST00000373644.5/80312, intron 2 of 11)	39265	1	ENST00000373644.5	80312	ENSG00000138336	TET1	tet methylcytosine dioxygenase 1
chr10	70505802	70506000	199	*	Intron (ENST00000263563.7/27143, intron 1 of 19)	27035	1	ENST00000263563.7	27143	ENSG00000107719	PALD1	phosphatase domain containing paladin 1
chr10	71999202	71999400	199	*	Intron (ENST00000373115.5/9469, intron 1 of 2)	34807	1	ENST00000373115.5	9469	ENSG00000122863	CHST3	carbohydrate sulfotransferase 3
chr10	76116602	76116800	199	*	Intron (ENST00000611255.5/83938, intron 5 of 6)	80596	1	ENST00000611306.1	83938	ENSG00000148655	LRMDA	leucine rich melanocyte differentiation associated
chr10	82007202	82007400	199	*	Intron (ENST00000372141.7/10718, intron 1 of 8)	129241	1	ENST00000556918.5	10718	ENSG00000185737	NRG3	neuregulin 3
chr10	86461002	86461200	199	*	Exon (ENST00000298767.10/23063, exon 10 of 19)	6306	2	ENST00000372075.2	23063	ENSG00000062650	WAPL	WAPL cohesin release factor
chr10	86654802	86655000	199	*	Promoter (<=1kb)	185	1	ENST00000443292.1	94233	ENSG00000122375	OPN4	opsin 4
chr10	93292602	93292800	199	*	Distal Intergenic	30875	2	ENST00000474161.1	26509	ENSG00000138119	MYOF	myoferlin
chr11	103526802	103527000	199	*	Distal Intergenic	58413	1	ENST00000527252.1	79659	ENSG00000187240	DYNC2H1	dynein cytoplasmic 2 heavy chain 1
chr11	114355202	114355400	199	*	Intron (ENST00000544925.1/ENST00000544925.1, intron 1 of 2)	24645	2	ENST00000534904.2	101928940	ENSG00000256195	LOC101928940	uncharacterized LOC101928940
chr11	11604802	11605000	199	*	Intron (ENST00000227756.5/374378, intron 1 of 10)	16758	2	ENST00000526064.1	374378	ENSG00000110328	GALNT18	polypeptide N-acetylgalactosaminyltransferase 18
chr11	117745402	117745600	199	*	Intron (ENST00000651296.2/57453, intron 3 of 32)	51491	2	ENST00000527706.5	57453	ENSG00000177103	DSCAML1	DS cell adhesion molecule like 1
chr11	123288402	123288600	199	*	Distal Intergenic	-69828	1	ENST00000638157.1	57476	ENSG00000023171	GRAMD1B	GRAM domain containing 1B
chr11	123322602	123322800	199	*	Distal Intergenic	-35628	1	ENST00000638157.1	57476	ENSG00000023171	GRAMD1B	GRAM domain containing 1B
chr11	1392002	1392200	199	*	Promoter (1-2kb)	1717	1	ENST00000526678.5	9024	ENSG00000174672	BRSK2	BR serine/threonine kinase 2
chr11	1436602	1436800	199	*	Intron (ENST00000308219.13/9024, intron 2 of 19)	-3999	1	ENST00000529951.5	9024	ENSG00000174672	BRSK2	BR serine/threonine kinase 2
chr11	19880002	19880200	199	*	Exon (ENST00000360655.8/89797, exon 5 of 38)	-51565	1	ENST00000528008.1	89797	ENSG00000166833	NAV2	neuron navigator 2
chr11	2099802	2100000	199	*	Distal Intergenic	34209	2	ENST00000385070.3	619552	ENSG00000207805	MIR483	microRNA 483
chr11	2157202	2157400	199	*	Promoter (<=1kb)	936	2	ENST00000476874.1	723961	ENSG00000129965	INS-IGF2	INS-IGF2 readthrough
chr11	2796002	2796200	199	*	Intron (ENST00000155840.11/3784, intron 15 of 15)	18427	1	ENST00000526095.2	3784	ENSG00000053918	KCNQ1	potassium voltage-gated channel subfamily Q member 1
chr11	39095202	39095400	199	*	Intron (ENST00000649415.1/ENST00000649415.1, intron 2 of 2)	446344	1	ENST00000534756.1	101928536	ENSG00000254562	LINC01493	long intergenic non-protein coding RNA 1493
chr11	3978602	3978800	199	*	Intron (ENST00000525403.5/6786, intron 2 of 4)	-10362	1	ENST00000526771.5	6786	ENSG00000167323	STIM1	stromal interaction molecule 1
chr11	44597402	44597600	199	*	Promoter (<=1kb)	546	1	ENST00000530601.1	3732	ENSG00000085117	CD82	CD82 molecule
chr11	47773602	47773800	199	*	Distal Intergenic	-6159	2	ENST00000542975.1	23360	ENSG00000109920	FNBP4	formin binding protein 4
chr11	62321602	62321800	199	*	Distal Intergenic	-15648	1	ENST00000415229.6	80150	ENSG00000162174	ASRGL1	asparaginase like 1
chr11	62371202	62371400	199	*	Exon (ENST00000526625.2/ENST00000526625.2, exon 1 of 3)	14149	1	ENST00000528206.1	80150	ENSG00000162174	ASRGL1	asparaginase like 1
chr11	6270802	6271000	199	*	Promoter (<=1kb)	26	1	ENST00000532396.1	887	ENSG00000110148	CCKBR	cholecystokinin B receptor
chr11	63915402	63915600	199	*	Promoter (1-2kb)	1564	2	ENST00000301459.5	283248	ENSG00000167771	RCOR2	REST corepressor 2
chr11	63915602	63915800	199	*	Promoter (1-2kb)	1364	2	ENST00000301459.5	283248	ENSG00000167771	RCOR2	REST corepressor 2
chr11	65478602	65478800	199	*	Distal Intergenic	-18888	1	ENST00000619449.2	378938	ENSG00000251562	MALAT1	metastasis associated lung adenocarcinoma transcript 1
chr11	69597202	69597400	199	*	Distal Intergenic	-43687	1	ENST00000227507.2	595	ENSG00000110092	CCND1	cyclin D1
chr11	70570602	70570800	199	*	Exon (ENST00000445654.2/22941, exon 3 of 4)	-55641	1	ENST00000663650.1	100874198	ENSG00000226627	SHANK2-AS1	SHANK2 antisense RNA 1
chr11	71086802	71087000	199	*	Intron (ENST00000601538.5/22941, intron 7 of 24)	5477	2	ENST00000618363.4	22941	ENSG00000162105	SHANK2	SH3 and multiple ankyrin repeat domains 2
chr11	71459802	71460000	199	*	Exon (ENST00000527538.5/55191, exon 4 of 4)	4677	1	ENST00000525200.5	55191	ENSG00000172890	NADSYN1	NAD synthetase 1
chr11	78072202	78072400	199	*	Intron (ENST00000528251.1/100532726, intron 1 of 1)	7373	2	ENST00000612612.5	100532726	ENSG00000259112	NDUFC2-KCTD14	NDUFC2-KCTD14 readthrough
chr11	783602	783800	199	*	Exon (ENST00000530083.1/171391, exon 2 of 2)	5994	1	ENST00000525941.1	171391	ENSG00000255284	LOC171391	uncharacterized LOC171391
chr11	80097602	80097800	199	*	Distal Intergenic	-656572	2	ENST00000278550.12	26011	ENSG00000149256	TENM4	teneurin transmembrane protein 4
chr11	82403802	82404000	199	*	Promoter (<=1kb)	0	2	ENST00000659248.1	101928989	ENSG00000245832	MIR4300HG	MIR4300 host gene
chr12	106258402	106258600	199	*	Intron (ENST00000552828.5/10970, intron 2 of 2)	-10382	2	ENST00000378026.5	10970	ENSG00000136026	CKAP4	cytoskeleton associated protein 4
chr12	112083602	112083800	199	*	Intron (ENST00000261745.9/80018, intron 4 of 23)	24943	2	ENST00000547133.1	80018	ENSG00000111300	NAA25	N(alpha)-acetyltransferase 25, NatB auxiliary subunit
chr12	117206602	117206800	199	*	Downstream (1-2kb)	-16071	2	ENST00000622495.4	23014	ENSG00000135108	FBXO21	F-box protein 21
chr12	121199202	121199400	199	*	Distal Intergenic	-10457	1	ENST00000337233.8	5025	ENSG00000135124	P2RX4	purinergic receptor P2X 4
chr12	127683002	127683200	199	*	Distal Intergenic	-46514	2	ENST00000544251.6	101927637	ENSG00000256022	LINC02411	long intergenic non-protein coding RNA 2411
chr12	128292002	128292200	199	*	Promoter (1-2kb)	-1892	1	ENST00000579753.1	100500817	ENSG00000265635	MIR3612	microRNA 3612
chr12	130761202	130761400	199	*	Distal Intergenic	40060	2	ENST00000540889.1	2054	ENSG00000111450	STX2	syntaxin 2
chr12	15343602	15343800	199	*	Intron (ENST00000281171.9/5800, intron 1 of 26)	4798	2	ENST00000393736.3	85004	ENSG00000134533	RERG	RAS like estrogen regulated growth inhibitor
chr12	15415402	15415600	199	*	Intron (ENST00000281171.9/5800, intron 1 of 26)	-66804	2	ENST00000393736.3	85004	ENSG00000134533	RERG	RAS like estrogen regulated growth inhibitor
chr12	30603802	30604000	199	*	Distal Intergenic	33149	2	ENST00000535598.1	10526	ENSG00000133704	IPO8	importin 8
chr12	3182402	3182600	199	*	Intron (ENST00000537971.5/10867, intron 1 of 7)	-17384	1	ENST00000640568.1	10867	ENSG00000011105	TSPAN9	tetraspanin 9
chr12	50042202	50042400	199	*	Distal Intergenic	-9066	2	ENST00000548247.1	29127	ENSG00000161800	RACGAP1	Rac GTPase activating protein 1
chr12	51512202	51512400	199	*	3' UTR	10374	1	ENST00000546875.1	9498	ENSG00000050438	SLC4A8	solute carrier family 4 member 8
chr12	52347602	52347800	199	*	Intron (ENST00000620027.6/ENST00000620027.6, intron 4 of 8)	16822	2	ENST00000544265.1	3891	ENSG00000135443	KRT85	keratin 85
chr12	631202	631400	199	*	Promoter (<=1kb)	311	1	ENST00000537514.1	100049716	ENSG00000177406	LOC100049716	uncharacterized LOC100049716
chr12	93604602	93604800	199	*	Distal Intergenic	31927	1	ENST00000551556.2	8835	ENSG00000120833	SOCS2	suppressor of cytokine signaling 2
chr12	94566402	94566600	199	*	Downstream (<1kb)	4613	1	ENST00000582250.1	100847031	ENSG00000266099	MIR5700	microRNA 5700
chr12	9943202	9943400	199	*	Promoter (<=1kb)	10	2	ENST00000667501.1	100506159	ENSG00000225231	LINC02470	long intergenic non-protein coding RNA 2470
chr12	9943402	9943600	199	*	Promoter (<=1kb)	0	2	ENST00000667501.1	100506159	ENSG00000225231	LINC02470	long intergenic non-protein coding RNA 2470
chr12	9943602	9943800	199	*	Promoter (<=1kb)	-107	2	ENST00000412084.1	100506159	ENSG00000225231	LINC02470	long intergenic non-protein coding RNA 2470
chr13	100975802	100976000	199	*	Intron (ENST00000457843.1/100885778, intron 2 of 7)	-31249	2	ENST00000667834.1	100874161	NA	LINC00411	long intergenic non-protein coding RNA 411
chr13	109731802	109732000	199	*	Distal Intergenic	3520	1	ENST00000416090.1	101409253	ENSG00000234854	LINC00676	long intergenic non-protein coding RNA 676
chr13	113803002	113803200	199	*	Promoter (<=1kb)	0	1	ENST00000467169.1	348013	ENSG00000184497	TMEM255B	transmembrane protein 255B
chr13	113976402	113976600	199	*	Promoter (2-3kb)	-2326	2	ENST00000636427.3	100507747	ENSG00000283199	C13orf46	chromosome 13 open reading frame 46
chr13	114099202	114099400	199	*	Intron (ENST00000334062.8/22821, intron 1 of 23)	33223	2	ENST00000334062.8	22821	ENSG00000185989	RASA3	RAS p21 protein activator 3
chr13	114134402	114134600	199	*	Promoter (1-2kb)	-1779	2	ENST00000334062.8	22821	ENSG00000185989	RASA3	RAS p21 protein activator 3
chr13	114134602	114134800	199	*	Promoter (1-2kb)	-1979	2	ENST00000334062.8	22821	ENSG00000185989	RASA3	RAS p21 protein activator 3
chr13	114200202	114200400	199	*	Exon (ENST00000635974.1/ENST00000635974.1, exon 3 of 4)	-34487	1	ENST00000360383.7	8881	ENSG00000130177	CDC16	cell division cycle 16
chr13	21927802	21928000	199	*	Distal Intergenic	-49546	2	ENST00000669854.1	100874182	ENSG00000226722	LINC00424	long intergenic non-protein coding RNA 424
chr13	23439802	23440000	199	*	Distal Intergenic	-6062	2	ENST00000423156.2	26278	ENSG00000151835	SACS	sacsin molecular chaperone
chr13	24630002	24630200	199	*	Distal Intergenic	42778	1	ENST00000450973.1	374491	NA	TPTE2P6	transmembrane phosphoinositide 3-phosphatase and tensin homolog 2 pseudogene 6
chr13	26942202	26942400	199	*	Distal Intergenic	153306	2	ENST00000612674.1	219333	ENSG00000152484	USP12	ubiquitin specific peptidase 12
chr13	32608002	32608200	199	*	Intron (ENST00000315596.15/23047, intron 1 of 34)	21433	1	ENST00000466078.1	23047	ENSG00000083642	PDS5B	PDS5 cohesin associated factor B
chr13	33243802	33244000	199	*	Intron (ENST00000628131.2/100874241, intron 2 of 5)	-27379	1	ENST00000609233.5	100874241	ENSG00000236581	STARD13-AS	STARD13 antisense RNA
chr13	45477802	45478000	199	*	Intron (ENST00000349995.10/83548, intron 2 of 22)	12738	1	ENST00000476702.1	83548	ENSG00000136152	COG3	component of oligomeric golgi complex 3
chr13	56826202	56826400	199	*	Distal Intergenic	-314518	1	ENST00000377931.1	729250	ENSG00000234278	PRR20E	proline rich 20E
chr13	79233602	79233800	199	*	Distal Intergenic	107412	2	ENST00000449987.6	64062	ENSG00000139746	RBM26	RNA binding motif protein 26
chr13	98998202	98998400	199	*	Intron (ENST00000448493.7/23348, intron 1 of 52)	17380	2	ENST00000339416.7	23348	ENSG00000088387	DOCK9	dedicator of cytokinesis 9
chr14	100603202	100603400	199	*	Distal Intergenic	-15789	2	ENST00000554140.1	57596	ENSG00000183092	BEGAIN	brain enriched guanylate kinase associated
chr14	100774002	100774200	199	*	Distal Intergenic	-5210	1	ENST00000556407.5	55384	ENSG00000214548	MEG3	maternally expressed 3
chr14	105561202	105561400	199	*	Distal Intergenic	32578	1	ENST00000431372.1	80757	ENSG00000184986	TMEM121	transmembrane protein 121
chr14	106010602	106010800	199	*	Distal Intergenic	-38333	2	ENST00000606026.2	8755	ENSG00000271968	ADAM6	ADAM metallopeptidase domain 6 (pseudogene)
chr14	21595002	21595200	199	*	Distal Intergenic	-24258	2	ENST00000303532.1	26533	ENSG00000169208	OR10G3	olfactory receptor family 10 subfamily G member 3
chr14	39296802	39297000	199	*	Intron (ENST00000553728.1/4253, intron 12 of 27)	-16401	1	ENST00000556593.1	4253	ENSG00000150527	MIA2	MIA SH3 domain ER export factor 2
chr14	40603802	40604000	199	*	Distal Intergenic	-350693	1	ENST00000651006.1	644919	NA	LINC02315	long intergenic non-protein coding RNA 2315
chr14	60703202	60703400	199	*	Distal Intergenic	19765	2	ENST00000554079.1	51804	ENSG00000100625	SIX4	SIX homeobox 4
chr14	67595802	67596000	199	*	Promoter (1-2kb)	-1884	2	ENST00000558987.5	5283	ENSG00000100564	PIGH	phosphatidylinositol glycan anchor biosynthesis class H
chr14	72843002	72843200	199	*	Intron (ENST00000556509.5/8110, intron 1 of 10)	-6519	2	ENST00000556902.5	8110	ENSG00000205683	DPF3	double PHD fingers 3
chr14	77646202	77646400	199	*	Distal Intergenic	-29429	2	ENST00000216484.6	9517	ENSG00000100596	SPTLC2	serine palmitoyltransferase long chain base subunit 2
chr14	78021402	78021600	199	*	Distal Intergenic	98170	1	ENST00000555217.1	57143	ENSG00000063761	ADCK1	aarF domain containing kinase 1
chr14	89371202	89371400	199	*	Intron (ENST00000345097.8/1112, intron 2 of 6)	-19881	2	ENST00000557261.1	1112	ENSG00000053254	FOXN3	forkhead box N3
chr14	90630202	90630400	199	*	Intron (ENST00000328459.11/145567, intron 15 of 19)	-12179	2	ENST00000555894.5	145567	ENSG00000165914	TTC7B	tetratricopeptide repeat domain 7B
chr14	90843802	90844000	199	*	Distal Intergenic	-27323	2	ENST00000553948.1	145567	ENSG00000165914	TTC7B	tetratricopeptide repeat domain 7B
chr14	91033402	91033600	199	*	Intron (ENST00000614987.5/9252, intron 1 of 16)	26534	2	ENST00000536315.6	9252	ENSG00000100784	RPS6KA5	ribosomal protein S6 kinase A5
chr14	92864602	92864800	199	*	Distal Intergenic	31476	1	ENST00000554700.1	9950	ENSG00000066455	GOLGA5	golgin A5
chr14	92934202	92934400	199	*	Promoter (2-3kb)	2525	1	ENST00000556876.1	1113	ENSG00000100604	CHGA	chromogranin A
chr15	100430202	100430400	199	*	Intron (ENST00000560643.1/102723320, intron 3 of 3)	30327	1	ENST00000560643.1	102723320	NA	CERS3-AS1	CERS3 antisense RNA 1
chr15	100889802	100890000	199	*	Intron (ENST00000561338.5/220, intron 3 of 4)	-8060	1	ENST00000558869.1	220	ENSG00000184254	ALDH1A3	aldehyde dehydrogenase 1 family member A3
chr15	101397002	101397200	199	*	Intron (ENST00000398185.6/5046, intron 6 of 18)	-14796	2	ENST00000558154.1	5046	ENSG00000140479	PCSK6	proprotein convertase subtilisin/kexin type 6
chr15	101398802	101399000	199	*	Intron (ENST00000398185.6/5046, intron 5 of 18)	-16596	2	ENST00000558154.1	5046	ENSG00000140479	PCSK6	proprotein convertase subtilisin/kexin type 6
chr15	28723802	28724000	199	*	Intron (ENST00000563213.1/653720, intron 1 of 5)	-11479	2	ENST00000563027.1	653720	ENSG00000188626	GOLGA8M	golgin A8 family member M
chr15	29019002	29019200	199	*	Intron (ENST00000561069.5/321, intron 3 of 14)	-25124	1	ENST00000558358.1	321	ENSG00000034053	APBA2	amyloid beta precursor protein binding family A member 2
chr15	30734802	30735000	199	*	Intron (ENST00000602616.6/100288637, intron 2 of 4)	76062	1	ENST00000562954.1	100288637	ENSG00000187951	LOC100288637	OTU deubiquitinase 7A pseudogene
chr15	39732402	39732600	199	*	Intron (ENST00000350221.4/161835, intron 8 of 11)	14847	2	ENST00000559692.1	161835	ENSG00000150667	FSIP1	fibrous sheath interacting protein 1
chr15	40030202	40030400	199	*	Promoter (<=1kb)	0	1	ENST00000558823.1	440275	ENSG00000128829	EIF2AK4	eukaryotic translation initiation factor 2 alpha kinase 4
chr15	42520402	42520600	199	*	Intron (ENST00000561526.5/8773, intron 6 of 6)	5165	1	ENST00000563830.2	8773	ENSG00000092531	SNAP23	synaptosome associated protein 23
chr15	62422802	62423000	199	*	Intron (ENST00000561322.1/ENST00000561322.1, intron 1 of 1)	79773	1	ENST00000618314.1	102464834	ENSG00000275451	MIR6085	microRNA 6085
chr15	78779002	78779200	199	*	Intron (ENST00000388820.5/11173, intron 8 of 23)	-13889	2	ENST00000569934.1	11173	ENSG00000136378	ADAMTS7	ADAM metallopeptidase with thrombospondin type 1 motif 7
chr15	87033602	87033800	199	*	Distal Intergenic	-45176	2	ENST00000558587.1	102724452	ENSG00000259620	LOC102724452	uncharacterized LOC102724452
chr15	92763402	92763600	199	*	Exon (ENST00000554322.2/ENST00000554322.2, exon 2 of 2)	-32047	1	ENST00000557146.1	728619	NA	ASB9P1	ankyrin repeat and SOCS box containing 9 pseudogene 1
chr15	98655802	98656000	199	*	Intron (ENST00000649865.1/3480, intron 1 of 20)	6220	1	ENST00000559925.5	3480	ENSG00000140443	IGF1R	insulin like growth factor 1 receptor
chr15	99951602	99951800	199	*	Distal Intergenic	24479	2	ENST00000557896.1	170691	ENSG00000140470	ADAMTS17	ADAM metallopeptidase with thrombospondin type 1 motif 17
chr16	12699402	12699600	199	*	Intron (ENST00000381774.9/55313, intron 3 of 3)	-20721	1	ENST00000580978.1	100616195	ENSG00000264733	MIR4718	microRNA 4718
chr16	13409002	13409200	199	*	Intron (ENST00000653029.1/ENST00000653029.1, intron 2 of 4)	326622	1	ENST00000566106.1	729993	ENSG00000237515	SHISA9	shisa family member 9
chr16	25073602	25073800	199	*	Exon (ENST00000657697.1/283887, exon 3 of 3)	6025	1	ENST00000660807.1	283887	ENSG00000262155	LINC02175	long intergenic non-protein coding RNA 2175
chr16	2867802	2868000	199	*	Intron (ENST00000662388.1/ENST00000662388.1, intron 1 of 2)	-9632	2	ENST00000161006.8	64063	ENSG00000005001	PRSS22	serine protease 22
chr16	3974002	3974200	199	*	Intron (ENST00000576936.5/115, intron 5 of 5)	14800	2	ENST00000576936.5	115	ENSG00000162104	ADCY9	adenylate cyclase 9
chr16	4561002	4561200	199	*	Exon (ENST00000563704.1/ENST00000563704.1, exon 1 of 1)	4512	1	ENST00000444310.4	342346	ENSG00000205832	C16orf96	chromosome 16 open reading frame 96
chr16	462602	462800	199	*	Intron (ENST00000262305.9/9727, intron 2 of 13)	-12050	1	ENST00000450428.5	9727	ENSG00000090565	RAB11FIP3	RAB11 family interacting protein 3
chr16	4747402	4747600	199	*	Exon (ENST00000590191.1/146562, exon 9 of 10)	4965	2	ENST00000588099.1	26048	ENSG00000103199	ZNF500	zinc finger protein 500
chr16	58775802	58776000	199	*	Intron (ENST00000568134.6/ENST00000568134.6, intron 3 of 3)	-41460	2	ENST00000564400.5	2806	ENSG00000125166	GOT2	glutamic-oxaloacetic transaminase 2
chr16	63249402	63249600	199	*	Distal Intergenic	-1212367	2	ENST00000584506.1	1006	ENSG00000150394	CDH8	cadherin 8
chr16	67837002	67837200	199	*	Promoter (1-2kb)	-1664	2	ENST00000440851.6	80152	ENSG00000102901	CENPT	centromere protein T
chr16	72728802	72729000	199	*	Exon (ENST00000565278.1/ENST00000565278.1, exon 1 of 1)	-63788	2	ENST00000659470.1	101927957	ENSG00000261008	LINC01572	long intergenic non-protein coding RNA 1572
chr16	74393402	74393600	199	*	Distal Intergenic	15524	1	ENST00000429990.1	440348	ENSG00000196436	NPIPB15	nuclear pore complex interacting protein family member B15
chr16	75326802	75327000	199	*	Intron (ENST00000283882.4/10428, intron 5 of 6)	-20257	2	ENST00000570103.5	10428	ENSG00000153774	CFDP1	craniofacial development protein 1
chr16	85411402	85411600	199	*	Intron (ENST00000637419.1/23199, intron 2 of 2)	-105077	2	ENST00000583199.1	100847022	ENSG00000266307	MIR5093	microRNA 5093
chr16	85549802	85550000	199	*	Intron (ENST00000637419.1/23199, intron 2 of 2)	-5967	1	ENST00000635906.1	23199	ENSG00000131149	GSE1	Gse1 coiled-coil protein
chr16	85729802	85730000	199	*	Intron (ENST00000602758.1/404550, intron 1 of 1)	11700	2	ENST00000636955.1	100302261	ENSG00000283416	MIR1910	microRNA 1910
chr16	85848602	85848800	199	*	Distal Intergenic	43533	1	ENST00000562929.1	1327	ENSG00000131143	COX4I1	cytochrome c oxidase subunit 4I1
chr16	88143802	88144000	199	*	Distal Intergenic	-42605	1	ENST00000665557.1	101928880	ENSG00000260420	LINC02182	long intergenic non-protein coding RNA 2182
chr16	88144002	88144200	199	*	Distal Intergenic	-42405	1	ENST00000665557.1	101928880	ENSG00000260420	LINC02182	long intergenic non-protein coding RNA 2182
chr16	89102202	89102400	199	*	Promoter (<=1kb)	0	1	ENST00000544543.5	197322	ENSG00000176715	ACSF3	acyl-CoA synthetase family member 3
chr16	89178202	89178400	199	*	Intron (ENST00000289746.3/1013, intron 1 of 13)	6435	1	ENST00000524089.1	1013	ENSG00000129910	CDH15	cadherin 15
chr17	11316602	11316800	199	*	Intron (ENST00000441885.8/388336, intron 2 of 5)	74661	1	ENST00000343478.7	388336	ENSG00000188803	SHISA6	shisa family member 6
chr17	15412202	15412400	199	*	Intron (ENST00000580422.1/ENST00000580422.1, intron 2 of 3)	40220	2	ENST00000519354.1	284040	ENSG00000239704	CDRT4	CMT1A duplicated region transcript 4
chr17	17501002	17501200	199	*	Distal Intergenic	-4607	2	ENST00000579152.1	51655	ENSG00000108551	RASD1	ras related dexamethasone induced 1
chr17	17501202	17501400	199	*	Distal Intergenic	-4807	2	ENST00000579152.1	51655	ENSG00000108551	RASD1	ras related dexamethasone induced 1
chr17	2311002	2311200	199	*	Intron (ENST00000572709.5/63826, intron 1 of 2)	3966	1	ENST00000570662.2	63826	ENSG00000167720	SRR	serine racemase
chr17	31512602	31512800	199	*	Intron (ENST00000621161.5/84440, intron 3 of 14)	-8106	1	ENST00000585058.1	84440	ENSG00000131242	RAB11FIP4	RAB11 family interacting protein 4
chr17	3572802	3573000	199	*	Intron (ENST00000399759.7/7442, intron 13 of 15)	4888	2	ENST00000570742.1	7442	ENSG00000196689	TRPV1	transient receptor potential cation channel subfamily V member 1
chr17	38847202	38847400	199	*	Downstream (<1kb)	3261	2	ENST00000584583.1	9349	ENSG00000125691	RPL23	ribosomal protein L23
chr17	40808402	40808600	199	*	Intron (ENST00000582101.1/ENST00000582101.1, intron 2 of 2)	-8443	2	ENST00000306658.8	162605	ENSG00000173908	KRT28	keratin 28
chr17	43535202	43535400	199	*	Intron (ENST00000650571.1/1659, intron 23 of 24)	-4768	2	ENST00000586826.1	2118	ENSG00000175832	ETV4	ETS variant 4
chr17	43541202	43541400	199	*	Intron (ENST00000650571.1/1659, intron 24 of 24)	4002	2	ENST00000590236.5	2118	ENSG00000175832	ETV4	ETS variant 4
chr17	4479802	4480000	199	*	Intron (ENST00000355530.7/201305, intron 9 of 11)	-5017	1	ENST00000575796.1	201305	ENSG00000182557	SPNS3	sphingolipid transporter 3 (putative)
chr17	50036802	50037000	199	*	Distal Intergenic	18739	2	ENST00000499842.1	284080	ENSG00000246640	PICART1	p53 inducible cancer associated RNA transcript 1
chr17	55434202	55434400	199	*	Distal Intergenic	-12278	2	ENST00000571578.1	23531	ENSG00000108960	MMD	monocyte to macrophage differentiation associated
chr17	5771002	5771200	199	*	Promoter (1-2kb)	-1034	1	ENST00000563763.5	339166	ENSG00000284837	LOC339166	uncharacterized LOC339166
chr17	59205202	59205400	199	*	Intron (ENST00000577660.1/55181, intron 2 of 2)	-4000	1	ENST00000543872.6	55181	ENSG00000167447	SMG8	SMG8 nonsense mediated mRNA decay factor
chr17	6654802	6655000	199	*	Promoter (<=1kb)	-449	1	ENST00000636586.1	100616466	ENSG00000283301	MIR4520-2	microRNA 4520-2
chr17	6655002	6655200	199	*	Promoter (<=1kb)	-249	1	ENST00000636586.1	100616466	ENSG00000283301	MIR4520-2	microRNA 4520-2
chr17	6655402	6655600	199	*	Promoter (<=1kb)	0	2	ENST00000582609.1	100616401	ENSG00000264468	MIR4520-1	microRNA 4520-1
chr17	7024002	7024200	199	*	Promoter (<=1kb)	525	1	ENST00000573503.1	255877	ENSG00000161940	BCL6B	BCL6B transcription repressor
chr17	72350602	72350800	199	*	Intron (ENST00000664653.1/146795, intron 2 of 4)	7662	1	ENST00000577573.1	146795	ENSG00000264026	LINC02003	long intergenic non-protein coding RNA 2003
chr17	76614002	76614200	199	*	Distal Intergenic	12191	2	ENST00000585633.1	55808	ENSG00000070526	ST6GALNAC1	ST6 N-acetylgalactosaminide alpha-2,6-sialyltransferase 1
chr17	77494802	77495000	199	*	Promoter (2-3kb)	-2075	1	ENST00000589246.1	10801	ENSG00000184640	SEPTIN9	septin 9
chr17	77804602	77804800	199	*	Distal Intergenic	-76043	2	ENST00000593118.1	100132174	ENSG00000267790	LINC01987	long intergenic non-protein coding RNA 1987
chr17	7864402	7864600	199	*	Exon (ENST00000624171.1/ENST00000624171.1, exon 1 of 1)	6117	1	ENST00000574196.1	124637	ENSG00000182224	CYB5D1	cytochrome b5 domain containing 1
chr17	79152202	79152400	199	*	Intron (ENST00000583458.5/146713, intron 3 of 13)	31072	2	ENST00000580508.1	146713	ENSG00000167281	RBFOX3	RNA binding fox-1 homolog 3
chr17	79365602	79365800	199	*	Intron (ENST00000583458.5/146713, intron 1 of 13)	-57775	2	ENST00000582344.1	146713	ENSG00000167281	RBFOX3	RNA binding fox-1 homolog 3
chr17	79586802	79587000	199	*	Distal Intergenic	-70654	2	ENST00000580155.5	146713	ENSG00000167281	RBFOX3	RNA binding fox-1 homolog 3
chr17	80845202	80845400	199	*	Intron (ENST00000574767.5/57521, intron 9 of 11)	-39570	2	ENST00000570335.1	101928855	ENSG00000262833	LOC101928855	uncharacterized LOC101928855
chr17	8104402	8104600	199	*	Promoter (<=1kb)	-887	2	ENST00000583808.1	59344	ENSG00000179148	ALOXE3	arachidonate lipoxygenase 3
chr17	82396802	82397000	199	*	Exon (ENST00000583445.5/79701, exon 5 of 5)	-3585	2	ENST00000578287.1	79701	ENSG00000181396	OGFOD3	2-oxoglutarate and iron dependent oxygenase domain containing 3
chr18	11265002	11265200	199	*	Distal Intergenic	-116240	2	ENST00000383408.6	63895	ENSG00000154864	PIEZO2	piezo type mechanosensitive ion channel component 2
chr18	13491402	13491600	199	*	5' UTR	26387	1	ENST00000593236.1	753	ENSG00000168675	LDLRAD4	low density lipoprotein receptor class A domain containing 4
chr18	23484202	23484400	199	*	Intron (ENST00000577250.1/8780, intron 2 of 2)	5195	1	ENST00000581220.1	8780	ENSG00000101782	RIOK3	RIO kinase 3
chr18	24717602	24717800	199	*	Distal Intergenic	-7962	1	ENST00000661125.1	105372028	ENSG00000266573	LOC105372028	uncharacterized LOC105372028
chr18	54395002	54395200	199	*	Distal Intergenic	20752	1	ENST00000579594.1	162681	ENSG00000166845	C18orf54	chromosome 18 open reading frame 54
chr18	706802	707000	199	*	Promoter (<=1kb)	-13	2	ENST00000579053.5	55556	ENSG00000132199	ENOSF1	enolase superfamily member 1
chr18	7272202	7272400	199	*	Distal Intergenic	41077	1	ENST00000383467.2	339291	ENSG00000206422	LRRC30	leucine rich repeat containing 30
chr18	80147202	80147400	199	*	Promoter (<=1kb)	-524	1	ENST00000587254.5	100130522	ENSG00000267270	PARD6G-AS1	PARD6G antisense RNA 1
chr19	12766202	12766400	199	*	Promoter (<=1kb)	123	2	ENST00000592259.1	29911	ENSG00000095066	HOOK2	hook microtubule tethering protein 2
chr19	12766402	12766600	199	*	Promoter (<=1kb)	0	2	ENST00000592259.1	29911	ENSG00000095066	HOOK2	hook microtubule tethering protein 2
chr19	14926802	14927000	199	*	Distal Intergenic	-14489	1	ENST00000248072.3	26658	ENSG00000127529	OR7C2	olfactory receptor family 7 subfamily C member 2
chr19	15151002	15151200	199	*	Distal Intergenic	14767	2	ENST00000597756.1	4854	ENSG00000074181	NOTCH3	notch receptor 3
chr19	17488802	17489000	199	*	Promoter (<=1kb)	42	1	ENST00000593701.5	376497	ENSG00000130304	SLC27A1	solute carrier family 27 member 1
chr19	17489002	17489200	199	*	Promoter (<=1kb)	242	1	ENST00000593701.5	376497	ENSG00000130304	SLC27A1	solute carrier family 27 member 1
chr19	23896002	23896200	199	*	Distal Intergenic	-18676	1	ENST00000525354.6	730087	ENSG00000213967	ZNF726	zinc finger protein 726
chr19	2595002	2595200	199	*	Exon (ENST00000584223.2/ENST00000584223.2, exon 1 of 1)	-35515	1	ENST00000618087.1	102465838	ENSG00000277904	MIR7850	microRNA 7850
chr19	3110402	3110600	199	*	Promoter (2-3kb)	-2863	1	ENST00000587636.1	2767	ENSG00000088256	GNA11	G protein subunit alpha 11
chr19	3110602	3110800	199	*	Promoter (2-3kb)	-2663	1	ENST00000587636.1	2767	ENSG00000088256	GNA11	G protein subunit alpha 11
chr19	35309602	35309800	199	*	Promoter (<=1kb)	-6	1	ENST00000593348.1	4099	ENSG00000105695	MAG	myelin associated glycoprotein
chr19	36309802	36310000	199	*	Promoter (<=1kb)	150	1	ENST00000657631.1	100134317	NA	LOC100134317	uncharacterized LOC100134317
chr19	43354402	43354600	199	*	Promoter (<=1kb)	687	1	ENST00000378012.3	57126	ENSG00000204936	CD177	CD177 molecule
chr19	43612602	43612800	199	*	Promoter (<=1kb)	514	1	ENST00000417606.3	100170229	ENSG00000226763	SRRM5	serine/arginine repetitive matrix 5
chr19	44433202	44433400	199	*	Intron (ENST00000588655.1/7772, intron 4 of 5)	15046	2	ENST00000620012.4	7772	ENSG00000278318	ZNF229	zinc finger protein 229
chr19	45635602	45635800	199	*	Promoter (1-2kb)	-1106	2	ENST00000587804.1	24139	ENSG00000125746	EML2	EMAP like 2
chr19	53423402	53423600	199	*	Promoter (<=1kb)	27	1	ENST00000596086.1	91661	ENSG00000196417	ZNF765	zinc finger protein 765
chr19	54699002	54699200	199	*	Intron (ENST00000444199.1/ENST00000444199.1, intron 5 of 6)	-8716	1	ENST00000413439.5	79166	ENSG00000170858	LILRP2	leukocyte immunoglobulin-like receptor pseudogene 2
chr19	5785002	5785200	199	*	Promoter (<=1kb)	-256	2	ENST00000419421.3	163154	ENSG00000212123	PRR22	proline rich 22
chr19	5881402	5881600	199	*	Intron (ENST00000592091.5/2527, intron 3 of 4)	-10862	2	ENST00000588525.1	2527	ENSG00000130383	FUT5	fucosyltransferase 5
chr19	7369602	7369800	199	*	Intron (ENST00000576789.1/23370, intron 2 of 9)	-13034	1	ENST00000668164.1	23370	ENSG00000104880	ARHGEF18	Rho/Rac guanine nucleotide exchange factor 18
chr19	8438002	8438200	199	*	Intron (ENST00000381035.8/51257, intron 3 of 3)	-6567	1	ENST00000348943.7	4670	ENSG00000099783	HNRNPM	heterogeneous nuclear ribonucleoprotein M
chr19	9214402	9214600	199	*	Promoter (<=1kb)	271	2	ENST00000308682.3	125958	ENSG00000174667	OR7D4	olfactory receptor family 7 subfamily D member 4
chr2	10384002	10384200	199	*	Intron (ENST00000423674.5/3241, intron 1 of 3)	15238	1	ENST00000620771.4	3241	ENSG00000115756	HPCAL1	hippocalcin like 1
chr2	106584402	106584600	199	*	Distal Intergenic	41388	1	ENST00000451464.1	927	ENSG00000254126	CD8B2	CD8b2 molecule
chr2	114043002	114043200	199	*	Distal Intergenic	63093	1	ENST00000420161.1	440900	ENSG00000234199	LINC01191	long intergenic non-protein coding RNA 1191
chr2	120660402	120660600	199	*	Distal Intergenic	-75023	1	ENST00000482119.5	2736	ENSG00000074047	GLI2	GLI family zinc finger 2
chr2	129431802	129432000	199	*	Distal Intergenic	-157954	2	ENST00000375987.3	151121	ENSG00000204460	LINC01854	long intergenic non-protein coding RNA 1854
chr2	129459402	129459600	199	*	Distal Intergenic	-185554	2	ENST00000375987.3	151121	ENSG00000204460	LINC01854	long intergenic non-protein coding RNA 1854
chr2	129782402	129782600	199	*	Distal Intergenic	94804	2	ENST00000641154.1	105373615	NA	LINC02572	long intergenic non-protein coding RNA 2572
chr2	129828802	129829000	199	*	Intron (ENST00000641154.1/105373615, intron 5 of 5)	48404	2	ENST00000641154.1	105373615	NA	LINC02572	long intergenic non-protein coding RNA 2572
chr2	149400802	149401000	199	*	Intron (ENST00000409381.5/130574, intron 1 of 4)	33090	1	ENST00000392854.4	130574	ENSG00000187123	LYPD6	LY6/PLAUR domain containing 6
chr2	149500402	149500600	199	*	Distal Intergenic	-86596	1	ENST00000449714.1	101929231	ENSG00000231969	LOC101929231	uncharacterized LOC101929231
chr2	16089802	16090000	199	*	Intron (ENST00000412381.5/ENST00000412381.5, intron 3 of 3)	8970	1	ENST00000667080.1	104797537	ENSG00000236289	GACAT3	gastric cancer associated transcript 3
chr2	204059802	204060000	199	*	Distal Intergenic	123022	1	ENST00000435193.1	29851	ENSG00000163600	ICOS	inducible T cell costimulator
chr2	216406002	216406200	199	*	Intron (ENST00000457694.1/ENST00000457694.1, intron 1 of 4)	-6214	1	ENST00000430374.5	50485	ENSG00000138375	SMARCAL1	SWI/SNF related, matrix associated, actin dependent regulator of chromatin, subfamily a like 1
chr2	232258002	232258200	199	*	Intron (ENST00000273009.10/129563, intron 12 of 13)	8662	1	ENST00000498319.2	129563	ENSG00000144535	DIS3L2	DIS3 like 3'-5' exoribonuclease 2
chr2	235948202	235948400	199	*	Intron (ENST00000304032.13/116987, intron 12 of 17)	39360	1	ENST00000418654.1	116987	ENSG00000157985	AGAP1	ArfGAP with GTPase domain, ankyrin repeat and PH domain 1
chr2	237630802	237631000	199	*	Intron (ENST00000308482.14/9208, intron 1 of 23)	3195	1	ENST00000465870.5	9208	ENSG00000124831	LRRFIP1	LRR binding FLII interacting protein 1
chr2	237906002	237906200	199	*	Intron (ENST00000404910.6/10267, intron 2 of 2)	46026	1	ENST00000403885.1	10267	ENSG00000132329	RAMP1	receptor activity modifying protein 1
chr2	239276402	239276600	199	*	Intron (ENST00000345617.7/9759, intron 2 of 26)	21930	2	ENST00000535493.5	9759	ENSG00000068024	HDAC4	histone deacetylase 4
chr2	239730002	239730200	199	*	Distal Intergenic	-32660	1	ENST00000407524.1	150935	NA	LOC150935	uncharacterized LOC150935
chr2	239893002	239893200	199	*	Intron (ENST00000419408.5/4705, intron 5 of 5)	49894	2	ENST00000583954.1	100616417	ENSG00000264279	MIR4786	microRNA 4786
chr2	29069002	29069200	199	*	Intron (ENST00000331664.6/388939, intron 1 of 1)	5323	2	ENST00000331664.6	388939	ENSG00000179270	PCARE	photoreceptor cilium actin regulator
chr2	3779802	3780000	199	*	Intron (ENST00000399143.9/728597, intron 9 of 10)	53856	1	ENST00000537457.1	728597	ENSG00000214866	DCDC2C	doublecortin domain containing 2C
chr2	43027002	43027200	199	*	Promoter (2-3kb)	2697	2	ENST00000654608.1	102723854	ENSG00000231826	LINC01819	long intergenic non-protein coding RNA 1819
chr2	47086002	47086200	199	*	Intron (ENST00000496939.1/ENST00000496939.1, intron 1 of 2)	39687	1	ENST00000496991.3	57217	ENSG00000068724	TTC7A	tetratricopeptide repeat domain 7A
chr2	55757802	55758000	199	*	Distal Intergenic	-63939	2	ENST00000429805.1	87178	ENSG00000138035	PNPT1	polyribonucleotide nucleotidyltransferase 1
chr2	59880402	59880600	199	*	Intron (ENST00000606382.1/ENST00000606382.1, intron 1 of 3)	502436	2	ENST00000441598.2	106660609	ENSG00000228590	MIR4432HG	MIR4432 host gene
chr2	64332802	64333000	199	*	Distal Intergenic	-7759	1	ENST00000637652.1	100616265	ENSG00000283222	MIR4433A	microRNA 4433a
chr2	6807402	6807600	199	*	Distal Intergenic	25931	2	ENST00000366140.6	104326052	NA	NRIR	negative regulator of interferon response
chr2	7346802	7347000	199	*	Distal Intergenic	-36227	1	ENST00000654090.1	100506274	ENSG00000229727	LOC100506274	uncharacterized LOC100506274
chr2	8410802	8411000	199	*	Intron (ENST00000669954.1/ENST00000669954.1, intron 1 of 7)	-26983	2	ENST00000666457.1	339789	ENSG00000236790	LINC00299	long intergenic non-protein coding RNA 299
chr2	87348602	87348800	199	*	Exon (ENST00000664547.1/ENST00000664547.1, exon 1 of 3)	-105981	1	ENST00000642796.1	112597	ENSG00000222041	CYTOR	cytoskeleton regulator RNA
chr2	87349202	87349400	199	*	Distal Intergenic	-105381	1	ENST00000642796.1	112597	ENSG00000222041	CYTOR	cytoskeleton regulator RNA
chr2	96874602	96874800	199	*	Downstream (1-2kb)	-3845	2	ENST00000449330.1	54910	ENSG00000168758	SEMA4C	semaphorin 4C
chr2	96938602	96938800	199	*	Intron (ENST00000490605.3/51252, intron 8 of 16)	11309	2	ENST00000478671.6	51252	ENSG00000168754	FAM178B	family with sequence similarity 178 member B
chr20	279202	279400	199	*	Exon (ENST00000382369.9/140680, exon 3 of 9)	11029	2	ENST00000382369.9	140680	ENSG00000196476	C20orf96	chromosome 20 open reading frame 96
chr20	36977002	36977200	199	*	Distal Intergenic	-25101	2	ENST00000646673.1	25939	ENSG00000101347	SAMHD1	SAM and HD domain containing deoxynucleoside triphosphate triphosphohydrolase 1
chr20	41117402	41117600	199	*	Intron (ENST00000361337.3/7150, intron 17 of 20)	-19360	1	ENST00000244007.7	5335	ENSG00000124181	PLCG1	phospholipase C gamma 1
chr20	41770802	41771000	199	*	Distal Intergenic	-152418	2	ENST00000482596.1	84181	ENSG00000124177	CHD6	chromodomain helicase DNA binding protein 6
chr20	42068602	42068800	199	*	Distal Intergenic	403762	2	ENST00000618610.1	11122	ENSG00000196090	PTPRT	protein tyrosine phosphatase receptor type T
chr20	4234802	4235000	199	*	Intron (ENST00000379453.6/146, intron 1 of 1)	-12421	2	ENST00000621688.1	146	ENSG00000171873	ADRA1D	adrenoceptor alpha 1D
chr20	43910602	43910800	199	*	Distal Intergenic	-4052	1	ENST00000341197.9	84969	ENSG00000124191	TOX2	TOX high mobility group box family member 2
chr20	48033402	48033600	199	*	Intron (ENST00000653312.1/ENST00000653312.1, intron 1 of 1)	-43275	2	ENST00000671461.1	101927457	NA	LINC01522	long intergenic non-protein coding RNA 1522
chr20	4964602	4964800	199	*	Intron (ENST00000379333.5/9962, intron 2 of 16)	36710	2	ENST00000338244.6	9962	ENSG00000089057	SLC23A2	solute carrier family 23 member 2
chr20	51701002	51701200	199	*	Intron (ENST00000311637.9/10079, intron 4 of 22)	31387	2	ENST00000477492.1	10079	ENSG00000054793	ATP9A	ATPase phospholipid transporting 9A (putative)
chr20	56593002	56593200	199	*	Intron (ENST00000434176.1/105372682, intron 4 of 5)	15439	1	ENST00000434176.1	105372682	ENSG00000225657	LINC01716	long intergenic non-protein coding RNA 1716
chr20	56697402	56697600	199	*	Distal Intergenic	67168	1	ENST00000416606.1	7022	ENSG00000087510	TFAP2C	transcription factor AP-2 gamma
chr20	59782202	59782400	199	*	Intron (ENST00000359926.7/116154, intron 7 of 12)	-53453	1	ENST00000492611.5	116154	ENSG00000087495	PHACTR3	phosphatase and actin regulator 3
chr20	61774402	61774600	199	*	Intron (ENST00000614565.5/1002, intron 4 of 15)	-54654	2	ENST00000317652.1	100128310	ENSG00000179253	LOC100128310	uncharacterized LOC100128310
chr21	20133602	20133800	199	*	Distal Intergenic	125020	2	ENST00000436373.1	111216285	NA	LINC02573	long intergenic non-protein coding RNA 2573
chr21	29018602	29018800	199	*	Promoter (<=1kb)	506	2	ENST00000466746.1	10069	ENSG00000156253	RWDD2B	RWD domain containing 2B
chr21	29024002	29024200	199	*	Promoter (<=1kb)	-429	1	ENST00000399975.7	10600	ENSG00000156256	USP16	ubiquitin specific peptidase 16
chr21	33206802	33207000	199	*	Distal Intergenic	-22901	1	ENST00000382264.7	3455	ENSG00000159110	IFNAR2	interferon alpha and beta receptor subunit 2
chr21	38787402	38787600	199	*	Distal Intergenic	-17583	1	ENST00000360214.8	2114	ENSG00000157557	ETS2	ETS proto-oncogene 2, transcription factor
chr21	43347002	43347200	199	*	Distal Intergenic	-14963	2	ENST00000450205.1	100126693	NA	LINC00322	long intergenic non-protein coding RNA 322
chr21	43733202	43733400	199	*	Promoter (<=1kb)	-271	1	ENST00000481512.5	8566	ENSG00000160209	PDXK	pyridoxal kinase
chr21	43778802	43779000	199	*	Promoter (2-3kb)	-2357	2	ENST00000291568.6	1476	ENSG00000160213	CSTB	cystatin B
chr21	45257402	45257600	199	*	Promoter (<=1kb)	-322	1	ENST00000670960.1	114042	ENSG00000182586	LINC00334	long intergenic non-protein coding RNA 334
chr21	45546602	45546800	199	*	Promoter (2-3kb)	-2191	2	ENST00000567670.5	6573	ENSG00000173638	SLC19A1	solute carrier family 19 member 1
chr21	46296202	46296400	199	*	Exon (ENST00000397701.9/54059, exon 4 of 5)	9557	1	ENST00000397691.1	54059	ENSG00000182362	YBEY	ybeY metalloendoribonuclease
chr21	46296402	46296600	199	*	Intron (ENST00000397701.9/54059, intron 4 of 4)	9757	1	ENST00000397691.1	54059	ENSG00000182362	YBEY	ybeY metalloendoribonuclease
chr22	16969602	16969800	199	*	Promoter (1-2kb)	-1219	2	ENST00000520505.5	128954	ENSG00000215568	GAB4	GRB2 associated binding protein family member 4
chr22	20044202	20044400	199	*	Intron (ENST00000471707.5/128989, intron 3 of 4)	7442	1	ENST00000485715.2	128989	ENSG00000183597	TANGO2	transport and golgi organization 2 homolog
chr22	20285202	20285400	199	*	Promoter (1-2kb)	-1956	2	ENST00000474642.1	65078	ENSG00000040608	RTN4R	reticulon 4 receptor
chr22	20988202	20988400	199	*	Promoter (<=1kb)	171	1	ENST00000646506.1	8216	ENSG00000099949	LZTR1	leucine zipper like transcription regulator 1
chr22	24924402	24924600	199	*	3' UTR	14935	2	ENST00000423535.1	255349	ENSG00000206069	TMEM211	transmembrane protein 211
chr22	30574402	30574600	199	*	Promoter (<=1kb)	0	2	ENST00000402369.5	9514	ENSG00000128242	GAL3ST1	galactose-3-O-sulfotransferase 1
chr22	30574602	30574800	199	*	Promoter (<=1kb)	0	2	ENST00000406361.6	9514	ENSG00000128242	GAL3ST1	galactose-3-O-sulfotransferase 1
chr22	30922602	30922800	199	*	Promoter (<=1kb)	153	1	ENST00000441558.1	150291	ENSG00000235989	MORC2-AS1	MORC2 antisense RNA 1
chr22	31922002	31922200	199	*	Intron (ENST00000646701.1/9681, intron 20 of 20)	16196	2	ENST00000667186.1	25775	ENSG00000128254	C22orf24	chromosome 22 open reading frame 24
chr22	32324602	32324800	199	*	Distal Intergenic	-30085	1	ENST00000397468.5	10738	ENSG00000128276	RFPL3	ret finger protein like 3
chr22	44261602	44261800	199	*	Intron (ENST00000381176.5/85352, intron 4 of 4)	51151	2	ENST00000381176.5	85352	ENSG00000138944	SHISAL1	shisa like 1
chr22	44354002	44354200	199	*	Distal Intergenic	-41051	2	ENST00000381176.5	85352	ENSG00000138944	SHISAL1	shisa like 1
chr22	44783602	44783800	199	*	Promoter (2-3kb)	-2657	1	ENST00000389772.8	23779	ENSG00000241484	ARHGAP8	Rho GTPase activating protein 8
chr22	45247002	45247200	199	*	Distal Intergenic	-6233	2	ENST00000336156.9	23313	ENSG00000100364	KIAA0930	KIAA0930
chr22	46477202	46477400	199	*	Intron (ENST00000262738.7/9620, intron 1 of 34)	56800	2	ENST00000497509.1	9620	ENSG00000075275	CELSR1	cadherin EGF LAG seven-pass G-type receptor 1
chr22	46477402	46477600	199	*	Intron (ENST00000262738.7/9620, intron 1 of 34)	56600	2	ENST00000497509.1	9620	ENSG00000075275	CELSR1	cadherin EGF LAG seven-pass G-type receptor 1
chr22	46591002	46591200	199	*	Intron (ENST00000447351.5/23151, intron 1 of 2)	13873	1	ENST00000431155.1	23151	ENSG00000075240	GRAMD4	GRAM domain containing 4
chr22	47845802	47846000	199	*	Intron (ENST00000664761.1/284930, intron 5 of 5)	146608	1	ENST00000651270.1	284930	ENSG00000224271	LOC284930	uncharacterized LOC284930
chr22	48540802	48541000	199	*	Intron (ENST00000402357.5/25817, intron 1 of 3)	6342	2	ENST00000630584.1	284933	ENSG00000281732	LOC284933	uncharacterized LOC284933
chr22	48666602	48666800	199	*	Intron (ENST00000402357.5/25817, intron 2 of 3)	-26447	1	ENST00000406880.1	25817	ENSG00000219438	TAFA5	TAFA chemokine like family member 5
chr22	49017202	49017400	199	*	Distal Intergenic	124489	1	ENST00000660776.1	100128946	ENSG00000205632	LINC01310	long intergenic non-protein coding RNA 1310
chr22	50034002	50034200	199	*	Intron (ENST00000266182.10/164714, intron 9 of 13)	16018	2	ENST00000477219.1	164714	ENSG00000138892	TTLL8	tubulin tyrosine ligase like 8
chr22	50034202	50034400	199	*	Exon (ENST00000266182.10/164714, exon 9 of 14)	15818	2	ENST00000477219.1	164714	ENSG00000138892	TTLL8	tubulin tyrosine ligase like 8
chr22	50034402	50034600	199	*	Exon (ENST00000266182.10/164714, exon 9 of 14)	15618	2	ENST00000477219.1	164714	ENSG00000138892	TTLL8	tubulin tyrosine ligase like 8
chr22	50034602	50034800	199	*	Intron (ENST00000266182.10/164714, intron 8 of 13)	15418	2	ENST00000477219.1	164714	ENSG00000138892	TTLL8	tubulin tyrosine ligase like 8
chr22	50034802	50035000	199	*	Intron (ENST00000266182.10/164714, intron 8 of 13)	15218	2	ENST00000477219.1	164714	ENSG00000138892	TTLL8	tubulin tyrosine ligase like 8
chr22	50035002	50035200	199	*	Intron (ENST00000266182.10/164714, intron 8 of 13)	15018	2	ENST00000477219.1	164714	ENSG00000138892	TTLL8	tubulin tyrosine ligase like 8
chr22	50035202	50035400	199	*	Intron (ENST00000266182.10/164714, intron 8 of 13)	14818	2	ENST00000477219.1	164714	ENSG00000138892	TTLL8	tubulin tyrosine ligase like 8
chr22	50035402	50035600	199	*	Intron (ENST00000266182.10/164714, intron 8 of 13)	14618	2	ENST00000477219.1	164714	ENSG00000138892	TTLL8	tubulin tyrosine ligase like 8
chr22	50178402	50178600	199	*	3' UTR	-7315	1	ENST00000380909.8	80305	ENSG00000170638	TRABD	TraB domain containing
chr3	10934402	10934600	199	*	Promoter (<=1kb)	436	1	ENST00000464828.1	6538	ENSG00000132164	SLC6A11	solute carrier family 6 member 11
chr3	10939202	10939400	199	*	3' UTR	5236	1	ENST00000464828.1	6538	ENSG00000132164	SLC6A11	solute carrier family 6 member 11
chr3	13148202	13148400	199	*	Intron (ENST00000648114.1/9922, intron 2 of 15)	-74773	2	ENST00000613206.2	9922	ENSG00000144711	IQSEC1	IQ motif and Sec7 domain 1
chr3	13170602	13170800	199	*	Intron (ENST00000648114.1/9922, intron 1 of 15)	-97173	2	ENST00000613206.2	9922	ENSG00000144711	IQSEC1	IQ motif and Sec7 domain 1
chr3	132911202	132911400	199	*	Distal Intergenic	-126991	1	ENST00000514529.5	66000	ENSG00000144868	TMEM108	transmembrane protein 108
chr3	137191002	137191200	199	*	Distal Intergenic	210528	1	ENST00000475972.1	53833	ENSG00000174564	IL20RB	interleukin 20 receptor subunit beta
chr3	150471002	150471200	199	*	Distal Intergenic	14051	1	ENST00000460316.1	9819	ENSG00000196428	TSC22D2	TSC22 domain family member 2
chr3	160481602	160481800	199	*	Intron (ENST00000468542.1/100174949, intron 1 of 1)	3973	2	ENST00000468542.1	100174949	ENSG00000248710	TRIM59-IFT80	TRIM59-IFT80 protein
chr3	169644402	169644600	199	*	Intron (ENST00000651503.2/2122, intron 1 of 16)	19018	2	ENST00000485957.1	2122	ENSG00000085276	MECOM	MDS1 and EVI1 complex locus
chr3	194342402	194342600	199	*	Exon (ENST00000323830.4/1370, exon 2 of 2)	8718	2	ENST00000429275.1	1370	ENSG00000178772	CPN2	carboxypeptidase N subunit 2
chr3	194374602	194374800	199	*	Distal Intergenic	-4859	2	ENST00000347624.3	131578	ENSG00000172061	LRRC15	leucine rich repeat containing 15
chr3	195753402	195753600	199	*	Promoter (<=1kb)	-299	2	ENST00000469992.1	4585	ENSG00000145113	MUC4	mucin 4, cell surface associated
chr3	20367602	20367800	199	*	Intron (ENST00000634618.1/101927829, intron 9 of 16)	25134	1	ENST00000455626.1	101927829	ENSG00000231304	LOC101927829	uncharacterized LOC101927829
chr3	30093402	30093600	199	*	Distal Intergenic	105329	1	ENST00000497274.1	27303	ENSG00000144642	RBMS3	RNA binding motif single stranded interacting protein 3
chr3	47459402	47459600	199	*	Intron (ENST00000265565.10/22937, intron 1 of 22)	13230	2	ENST00000648151.1	22937	ENSG00000114650	SCAP	SREBF chaperone
chr3	57013802	57014000	199	*	Intron (ENST00000338458.8/50650, intron 2 of 12)	-36427	2	ENST00000486829.1	50650	ENSG00000163947	ARHGEF3	Rho guanine nucleotide exchange factor 3
chr3	65954002	65954200	199	*	Promoter (<=1kb)	358	2	ENST00000460754.1	151877	ENSG00000272610	MAGI1-IT1	MAGI1 intronic transcript 1
chr4	122465402	122465600	199	*	Distal Intergenic	-8677	2	ENST00000226730.4	3558	ENSG00000109471	IL2	interleukin 2
chr4	145465402	145465600	199	*	Intron (ENST00000658284.1/ENST00000658284.1, intron 2 of 2)	-15594	1	ENST00000514778.1	4086	ENSG00000170365	SMAD1	SMAD family member 1
chr4	149184402	149184600	199	*	Intron (ENST00000503100.1/101927849, intron 2 of 12)	30107	1	ENST00000503100.1	101927849	ENSG00000248210	LINC02355	long intergenic non-protein coding RNA 2355
chr4	1520402	1520600	199	*	Distal Intergenic	-114071	2	ENST00000422806.1	54729	ENSG00000235608	NKX1-1	NK1 homeobox 1
chr4	161023002	161023200	199	*	Distal Intergenic	476874	2	ENST00000511999.1	56884	ENSG00000168843	FSTL5	follistatin like 5
chr4	17770402	17770600	199	*	Intron (ENST00000265018.4/27146, intron 1 of 17)	11021	2	ENST00000265018.4	27146	ENSG00000047662	FAM184B	family with sequence similarity 184 member B
chr4	184100402	184100600	199	*	Exon (ENST00000662866.1/ENST00000662866.1, exon 1 of 4)	17221	2	ENST00000510054.1	133121	ENSG00000164303	ENPP6	ectonucleotide pyrophosphatase/phosphodiesterase 6
chr4	184961602	184961800	199	*	Distal Intergenic	-23162	2	ENST00000580836.1	100616111	ENSG00000263458	MIR4455	microRNA 4455
chr4	186576802	186577000	199	*	Distal Intergenic	18745	2	ENST00000509537.1	2195	ENSG00000083857	FAT1	FAT atypical cadherin 1
chr4	49314402	49314600	199	*	Distal Intergenic	285710	1	ENST00000507372.1	80157	ENSG00000109182	CWH43	cell wall biogenesis 43 C-terminal homolog
chr4	68906402	68906600	199	*	Intron (ENST00000608365.1/ENST00000608365.1, intron 1 of 1)	44761	2	ENST00000503012.1	79799	ENSG00000135220	UGT2A3	UDP glucuronosyltransferase family 2 member A3
chr4	69051202	69051400	199	*	Promoter (<=1kb)	0	1	ENST00000502942.5	7364	ENSG00000171234	UGT2B7	UDP glucuronosyltransferase family 2 member B7
chr4	69114602	69114800	199	*	Distal Intergenic	18083	1	ENST00000622664.1	7364	ENSG00000171234	UGT2B7	UDP glucuronosyltransferase family 2 member B7
chr4	82974802	82975000	199	*	Intron (ENST00000340417.8/132660, intron 3 of 12)	35709	2	ENST00000506560.5	132660	ENSG00000189308	LIN54	lin-54 DREAM MuvB core complex component
chr4	9063202	9063400	199	*	Exon (ENST00000662683.1/ENST00000662683.1, exon 2 of 2)	-107009	1	ENST00000512047.2	100287045	ENSG00000229924	FAM90A26	family with sequence similarity 90 member A26
chr4	9079402	9079600	199	*	Intron (ENST00000671426.1/ENST00000671426.1, intron 1 of 1)	-90809	1	ENST00000512047.2	100287045	ENSG00000229924	FAM90A26	family with sequence similarity 90 member A26
chr5	111405402	111405600	199	*	Intron (ENST00000512453.5/814, intron 6 of 11)	47417	1	ENST00000505763.1	814	ENSG00000152495	CAMK4	calcium/calmodulin dependent protein kinase IV
chr5	137231002	137231200	199	*	Intron (ENST00000394945.6/6695, intron 3 of 10)	35855	2	ENST00000282223.11	6695	ENSG00000152377	SPOCK1	SPARC (osteonectin), cwcv and kazal like domains proteoglycan 1
chr5	13889602	13889800	199	*	Intron (ENST00000637153.1/ENST00000637153.1, intron 1 of 2)	42656	2	ENST00000508040.1	1767	ENSG00000039139	DNAH5	dynein axonemal heavy chain 5
chr5	14068802	14069000	199	*	Distal Intergenic	-74342	1	ENST00000344204.9	7204	ENSG00000038382	TRIO	trio Rho guanine nucleotide exchange factor
chr5	149421602	149421800	199	*	Promoter (1-2kb)	1074	1	ENST00000655575.1	728264	NA	CARMN	cardiac mesoderm enhancer-associated non-coding RNA
chr5	150846802	150847000	199	*	Promoter (<=1kb)	279	1	ENST00000522154.1	345611	ENSG00000237693	IRGM	immunity related GTPase M
chr5	161622202	161622400	199	*	Intron (ENST00000522269.5/2559, intron 1 of 6)	-63321	1	ENST00000274545.10	2559	ENSG00000145863	GABRA6	gamma-aminobutyric acid type A receptor alpha6 subunit
chr5	172956602	172956800	199	*	Promoter (1-2kb)	-1929	1	ENST00000519974.5	51121	ENSG00000037241	RPL26L1	ribosomal protein L26 like 1
chr5	174164202	174164400	199	*	Intron (ENST00000521585.5/51617, intron 3 of 4)	72997	1	ENST00000521146.1	51617	ENSG00000170091	NSG2	neuronal vesicle trafficking associated 2
chr5	177833402	177833600	199	*	Promoter (<=1kb)	650	1	ENST00000510692.5	728554	ENSG00000170089	LOC728554	THO complex 3 pseudogene
chr5	177971202	177971400	199	*	Exon (ENST00000505831.1/ENST00000505831.1, exon 1 of 1)	18037	1	ENST00000503263.1	100128340	NA	LOC100128340	uncharacterized LOC100128340
chr5	178220002	178220200	199	*	Promoter (2-3kb)	2276	2	ENST00000393488.2	85007	ENSG00000175309	PHYKPL	5-phosphohydroxy-L-lysine phospho-lyase
chr5	180418402	180418600	199	*	Intron (ENST00000662761.1/ENST00000662761.1, intron 2 of 2)	-65066	2	ENST00000503546.1	9945	ENSG00000131459	GFPT2	glutamine-fructose-6-phosphate transaminase 2
chr5	3107202	3107400	199	*	Distal Intergenic	-70435	1	ENST00000505396.2	102467074	ENSG00000249808	LINC01377	long intergenic non-protein coding RNA 1377
chr5	31893802	31894000	199	*	Intron (ENST00000438447.2/23037, intron 2 of 24)	38865	1	ENST00000502489.5	23037	ENSG00000133401	PDZD2	PDZ domain containing 2
chr5	32289402	32289600	199	*	Intron (ENST00000280285.9/54545, intron 1 of 14)	23324	2	ENST00000513622.1	54545	ENSG00000150712	MTMR12	myotubularin related protein 12
chr5	3270402	3270600	199	*	Distal Intergenic	92539	1	ENST00000652864.1	102467074	ENSG00000249808	LINC01377	long intergenic non-protein coding RNA 1377
chr5	38016602	38016800	199	*	Distal Intergenic	-8768	1	ENST00000669619.1	105374731	ENSG00000248461	LINC02107	long intergenic non-protein coding RNA 2107
chr5	62804402	62804600	199	*	Distal Intergenic	203173	1	ENST00000512177.1	101180901	ENSG00000086200	IPO11-LRRC70	IPO11-LRRC70 readthrough
chr5	62804602	62804800	199	*	Distal Intergenic	203373	1	ENST00000512177.1	101180901	ENSG00000086200	IPO11-LRRC70	IPO11-LRRC70 readthrough
chr5	65598602	65598800	199	*	Intron (ENST00000231524.14/373, intron 7 of 10)	12074	2	ENST00000508808.1	373	ENSG00000113595	TRIM23	tripartite motif containing 23
chr5	76602002	76602200	199	*	Intron (ENST00000274364.11/10788, intron 11 of 35)	4928	1	ENST00000504815.1	10788	ENSG00000145703	IQGAP2	IQ motif containing GTPase activating protein 2
chr5	77851002	77851200	199	*	Intron (ENST00000522370.1/6902, intron 1 of 3)	17580	2	ENST00000522370.1	6902	ENSG00000171530	TBCA	tubulin folding cofactor A
chr5	77851202	77851400	199	*	Intron (ENST00000522370.1/6902, intron 1 of 3)	17380	2	ENST00000522370.1	6902	ENSG00000171530	TBCA	tubulin folding cofactor A
chr5	80058802	80059000	199	*	Intron (ENST00000350881.6/7060, intron 5 of 21)	-14272	1	ENST00000515510.1	7060	ENSG00000113296	THBS4	thrombospondin 4
chr5	9947002	9947200	199	*	Distal Intergenic	-43150	2	ENST00000660091.1	285692	ENSG00000249781	LINC02112	long intergenic non-protein coding RNA 2112
chr6	106027402	106027600	199	*	Intron (ENST00000652320.1/639, intron 1 of 6)	-20934	1	ENST00000651185.1	639	ENSG00000057657	PRDM1	PR/SET domain 1
chr6	144740802	144741000	199	*	Intron (ENST00000367545.7/7402, intron 53 of 73)	-13714	1	ENST00000480333.1	7402	ENSG00000152818	UTRN	utrophin
chr6	149422202	149422400	199	*	Distal Intergenic	21940	1	ENST00000326669.6	387082	ENSG00000177688	SUMO4	small ubiquitin like modifier 4
chr6	149618402	149618600	199	*	Intron (ENST00000335647.9/11104, intron 3 of 9)	4511	2	ENST00000494504.5	11104	ENSG00000186625	KATNA1	katanin catalytic subunit A1
chr6	150179802	150180000	199	*	Intron (ENST00000361131.5/81706, intron 1 of 3)	36758	1	ENST00000361131.5	81706	ENSG00000198729	PPP1R14C	protein phosphatase 1 regulatory inhibitor subunit 14C
chr6	152584602	152584800	199	*	Intron (ENST00000341594.9/23345, intron 3 of 147)	-21247	2	ENST00000673281.1	23345	ENSG00000131018	SYNE1	spectrin repeat containing nuclear envelope protein 1
chr6	153541802	153542000	199	*	Distal Intergenic	-410520	2	ENST00000206262.2	26575	ENSG00000091844	RGS17	regulator of G protein signaling 17
chr6	154107402	154107600	199	*	3' UTR	17576	1	ENST00000521106.1	4988	ENSG00000112038	OPRM1	opioid receptor mu 1
chr6	155241402	155241600	199	*	Intron (ENST00000461783.7/26230, intron 18 of 28)	-11319	1	ENST00000537845.1	26230	ENSG00000146426	TIAM2	T cell lymphoma invasion and metastasis 2
chr6	157285402	157285600	199	*	Distal Intergenic	38001	2	ENST00000400788.8	729515	ENSG00000215712	TMEM242	transmembrane protein 242
chr6	159210802	159211000	199	*	Intron (ENST00000297267.14/84624, intron 4 of 22)	-7297	1	ENST00000480856.1	84624	ENSG00000164694	FNDC1	fibronectin type III domain containing 1
chr6	159299202	159299400	199	*	Distal Intergenic	80905	1	ENST00000480856.1	84624	ENSG00000164694	FNDC1	fibronectin type III domain containing 1
chr6	161140002	161140200	199	*	Intron (ENST00000320285.9/56895, intron 7 of 8)	9089	2	ENST00000437165.1	56895	ENSG00000026652	AGPAT4	1-acylglycerol-3-phosphate O-acyltransferase 4
chr6	168871002	168871200	199	*	Distal Intergenic	93115	2	ENST00000669060.1	105378146	NA	LOC105378146	uncharacterized LOC105378146
chr6	170137202	170137400	199	*	Intron (ENST00000671798.1/ENST00000671798.1, intron 1 of 2)	-23206	1	ENST00000664187.1	102724511	NA	LOC102724511	uncharacterized LOC102724511
chr6	170286602	170286800	199	*	Intron (ENST00000366756.4/28514, intron 4 of 10)	-3903	1	ENST00000630384.2	84498	ENSG00000112584	FAM120B	family with sequence similarity 120B
chr6	18019802	18020000	199	*	Distal Intergenic	-32167	2	ENST00000259711.11	63971	ENSG00000137177	KIF13A	kinesin family member 13A
chr6	18141802	18142000	199	*	Intron (ENST00000309983.5/7172, intron 4 of 8)	13077	2	ENST00000309983.5	7172	ENSG00000137364	TPMT	thiopurine S-methyltransferase
chr6	28695602	28695800	199	*	Distal Intergenic	-46536	2	ENST00000456103.1	387055	ENSG00000235570	LINC00533	long intergenic non-protein coding RNA 533
chr6	31683202	31683400	199	*	Promoter (<=1kb)	640	2	ENST00000375863.7	80741	ENSG00000204428	LY6G5C	lymphocyte antigen 6 family member G5C
chr6	37558802	37559000	199	*	Distal Intergenic	-3380	2	ENST00000579627.1	100616413	ENSG00000263926	MIR4462	microRNA 4462
chr6	53644202	53644400	199	*	Distal Intergenic	10872	2	ENST00000407079.1	401265	ENSG00000124743	KLHL31	kelch like family member 31
chr6	6733402	6733600	199	*	Intron (ENST00000656346.1/ENST00000656346.1, intron 1 of 3)	-110631	2	ENST00000669477.1	285780	ENSG00000216863	LY86-AS1	LY86 antisense RNA 1
chr6	92351002	92351200	199	*	Distal Intergenic	-660574	2	ENST00000437768.1	101929083	NA	CASC6	cancer susceptibility 6
chr7	101207802	101208000	199	*	Promoter (2-3kb)	2439	2	ENST00000487563.1	8985	ENSG00000106397	PLOD3	procollagen-lysine,2-oxoglutarate 5-dioxygenase 3
chr7	103404202	103404400	199	*	Intron (ENST00000339444.10/375611, intron 8 of 19)	17122	2	ENST00000393723.2	375611	ENSG00000170615	SLC26A5	solute carrier family 26 member 5
chr7	104943202	104943400	199	*	Intron (ENST00000653259.1/ENST00000653259.1, intron 1 of 1)	-16557	2	ENST00000631061.2	723809	ENSG00000225329	LHFPL3-AS2	LHFPL3 antisense RNA 2
chr7	1169802	1170000	199	*	Distal Intergenic	9206	1	ENST00000655003.1	101927021	NA	LOC101927021	uncharacterized LOC101927021
chr7	1178802	1179000	199	*	Distal Intergenic	18206	1	ENST00000655003.1	101927021	NA	LOC101927021	uncharacterized LOC101927021
chr7	138752202	138752400	199	*	Promoter (2-3kb)	-2963	2	ENST00000647427.1	50617	ENSG00000105929	ATP6V0A4	ATPase H+ transporting V0 subunit a4
chr7	149133802	149134000	199	*	Intron (ENST00000426851.6/57541, intron 2 of 6)	7386	1	ENST00000426851.6	57541	ENSG00000197024	ZNF398	zinc finger protein 398
chr7	152507402	152507600	199	*	Distal Intergenic	43616	1	ENST00000564834.1	100128822	ENSG00000261455	LINC01003	long intergenic non-protein coding RNA 1003
chr7	155360602	155360800	199	*	Intron (ENST00000378120.5/338436, intron 4 of 5)	7134	2	ENST00000378120.5	338436	ENSG00000204960	BLACE	B cell acute lymphoblastic leukemia expressed
chr7	158973402	158973600	199	*	Distal Intergenic	-34754	1	ENST00000447563.5	154822	ENSG00000231419	LINC00689	long intergenic non-protein coding RNA 689
chr7	158973602	158973800	199	*	Distal Intergenic	-34554	1	ENST00000447563.5	154822	ENSG00000231419	LINC00689	long intergenic non-protein coding RNA 689
chr7	158973802	158974000	199	*	Distal Intergenic	-34354	1	ENST00000447563.5	154822	ENSG00000231419	LINC00689	long intergenic non-protein coding RNA 689
chr7	31374202	31374400	199	*	Distal Intergenic	-33476	2	ENST00000297142.4	63974	ENSG00000164600	NEUROD6	neuronal differentiation 6
chr7	31479202	31479400	199	*	Distal Intergenic	-34671	1	ENST00000615280.4	223075	ENSG00000180347	ITPRID1	ITPR interacting domain containing 1
chr7	380202	380400	199	*	Promoter (<=1kb)	843	1	ENST00000515213.1	442497	ENSG00000249574	LOC442497	uncharacterized LOC442497
chr7	4381602	4381800	199	*	Distal Intergenic	148715	1	ENST00000467827.1	221935	ENSG00000146555	SDK1	sidekick cell adhesion molecule 1
chr7	50555402	50555600	199	*	Intron (ENST00000357936.9/1644, intron 1 of 14)	5448	2	ENST00000380984.4	1644	ENSG00000132437	DDC	dopa decarboxylase
chr7	5126402	5126600	199	*	Promoter (1-2kb)	1195	2	ENST00000530367.5	645700	ENSG00000159904	ZNF890P	zinc finger protein 890, pseudogene
chr7	5154602	5154800	199	*	Distal Intergenic	-10056	2	ENST00000422060.2	645700	ENSG00000159904	ZNF890P	zinc finger protein 890, pseudogene
chr7	5154802	5155000	199	*	Distal Intergenic	-10256	2	ENST00000422060.2	645700	ENSG00000159904	ZNF890P	zinc finger protein 890, pseudogene
chr7	5157202	5157400	199	*	Distal Intergenic	-12656	2	ENST00000422060.2	645700	ENSG00000159904	ZNF890P	zinc finger protein 890, pseudogene
chr7	51870402	51870600	199	*	Distal Intergenic	-553584	2	ENST00000395540.6	23242	ENSG00000106078	COBL	cordon-bleu WH2 repeat protein
chr7	52911602	52911800	199	*	Distal Intergenic	-123833	1	ENST00000408890.6	285877	ENSG00000221900	POM121L12	POM121 transmembrane nucleoporin like 12
chr7	74308802	74309000	199	*	Intron (ENST00000361545.9/7461, intron 1 of 15)	-8547	1	ENST00000395060.5	7461	ENSG00000106665	CLIP2	CAP-Gly domain containing linker protein 2
chr7	78147202	78147400	199	*	Intron (ENST00000354212.9/9863, intron 16 of 21)	20573	2	ENST00000524268.1	9863	ENSG00000187391	MAGI2	membrane associated guanylate kinase, WW and PDZ domain containing 2
chr7	90175802	90176000	199	*	Intron (ENST00000428074.5/261729, intron 1 of 2)	8212	1	ENST00000428074.5	261729	ENSG00000157214	STEAP2	STEAP2 metalloreductase
chr7	99193002	99193200	199	*	Exon (ENST00000327442.6/402569, exon 5 of 10)	14306	2	ENST00000327442.6	402569	ENSG00000185467	KPNA7	karyopherin subunit alpha 7
chr8	100904602	100904800	199	*	Distal Intergenic	20188	2	ENST00000523848.5	7534	ENSG00000164924	YWHAZ	tyrosine 3-monooxygenase/tryptophan 5-monooxygenase activation protein zeta
chr8	104330202	104330400	199	*	Exon (ENST00000521601.1/1807, exon 5 of 5)	-8687	1	ENST00000519562.1	81501	ENSG00000164935	DCSTAMP	dendrocyte expressed seven transmembrane protein
chr8	13041202	13041400	199	*	Distal Intergenic	29189	1	ENST00000529978.1	57604	ENSG00000250305	TRMT9B	tRNA methyltransferase 9B (putative)
chr8	132695602	132695800	199	*	Intron (ENST00000524079.5/ENST00000524079.5, intron 1 of 2)	-20010	2	ENST00000520446.5	23639	ENSG00000129295	LRRC6	leucine rich repeat containing 6
chr8	132695802	132696000	199	*	Intron (ENST00000524079.5/ENST00000524079.5, intron 1 of 2)	-20210	2	ENST00000520446.5	23639	ENSG00000129295	LRRC6	leucine rich repeat containing 6
chr8	138692602	138692800	199	*	Intron (ENST00000341807.8/169044, intron 10 of 38)	29393	2	ENST00000341807.8	169044	ENSG00000169436	COL22A1	collagen type XXII alpha 1 chain
chr8	139546202	139546400	199	*	Distal Intergenic	55664	2	ENST00000523653.1	51305	ENSG00000169427	KCNK9	potassium two pore domain channel subfamily K member 9
chr8	1416802	1417000	199	*	Intron (ENST00000637795.1/9228, intron 3 of 14)	-84366	1	ENST00000612087.1	9228	ENSG00000198010	DLGAP2	DLG associated protein 2
chr8	1417002	1417200	199	*	Intron (ENST00000637795.1/9228, intron 3 of 14)	-84166	1	ENST00000612087.1	9228	ENSG00000198010	DLGAP2	DLG associated protein 2
chr8	143161802	143162000	199	*	Promoter (1-2kb)	-1091	2	ENST00000414417.6	4062	ENSG00000176956	LY6H	lymphocyte antigen 6 family member H
chr8	143295002	143295200	199	*	Intron (ENST00000523891.1/79943, intron 3 of 3)	3580	1	ENST00000520333.1	79943	ENSG00000185730	ZNF696	zinc finger protein 696
chr8	22067202	22067400	199	*	Promoter (<=1kb)	686	1	ENST00000519333.6	2039	ENSG00000158856	DMTN	dematin actin binding protein
chr8	24895802	24896000	199	*	Intron (ENST00000519689.1/101929294, intron 1 of 4)	16073	2	ENST00000519689.1	101929294	NA	LOC101929294	uncharacterized LOC101929294
chr8	266602	266800	199	*	Distal Intergenic	25967	1	ENST00000523333.1	169270	ENSG00000172748	ZNF596	zinc finger protein 596
chr8	28439402	28439600	199	*	Intron (ENST00000521548.5/55893, intron 7 of 15)	-9990	2	ENST00000522609.1	157574	ENSG00000214050	FBXO16	F-box protein 16
chr8	36826202	36826400	199	*	Intron (ENST00000399881.8/157855, intron 10 of 26)	41803	1	ENST00000522417.1	157855	ENSG00000215262	KCNU1	potassium calcium-activated channel subfamily U member 1
chr8	41528202	41528400	199	*	Promoter (<=1kb)	-818	1	ENST00000520354.5	84296	ENSG00000147536	GINS4	GINS complex subunit 4
chr8	42121802	42122000	199	*	Distal Intergenic	-30946	1	ENST00000518421.5	10947	ENSG00000070718	AP3M2	adaptor related protein complex 3 subunit mu 2
chr8	42617002	42617200	199	*	Distal Intergenic	70574	1	ENST00000490331.2	114926	ENSG00000176209	SMIM19	small integral membrane protein 19
chr8	54167402	54167600	199	*	Distal Intergenic	30894	1	ENST00000522521.2	29088	ENSG00000137547	MRPL15	mitochondrial ribosomal protein L15
chr8	69711002	69711200	199	*	Intron (ENST00000260126.9/81796, intron 5 of 9)	72191	1	ENST00000526654.1	23213	ENSG00000137573	SULF1	sulfatase 1
chr8	72559402	72559600	199	*	Intron (ENST00000523207.2/9312, intron 1 of 2)	22177	1	ENST00000523207.2	9312	ENSG00000182674	KCNB2	potassium voltage-gated channel subfamily B member 2
chr9	10208402	10208600	199	*	Intron (ENST00000463477.5/5789, intron 3 of 16)	-174612	2	ENST00000381196.8	5789	ENSG00000153707	PTPRD	protein tyrosine phosphatase receptor type D
chr9	108876002	108876200	199	*	Intron (ENST00000495759.5/8518, intron 9 of 11)	13484	2	ENST00000467959.1	8518	ENSG00000070061	ELP1	elongator complex protein 1
chr9	109849602	109849800	199	*	Intron (ENST00000374531.6/445815, intron 2 of 6)	-17231	1	ENST00000497711.1	445815	ENSG00000157654	PALM2-AKAP2	PALM2-AKAP2 readthrough
chr9	113061602	113061800	199	*	Distal Intergenic	-4843	2	ENST00000555206.5	7539	ENSG00000136866	ZFP37	ZFP37 zinc finger protein
chr9	113063202	113063400	199	*	Distal Intergenic	-6443	2	ENST00000555206.5	7539	ENSG00000136866	ZFP37	ZFP37 zinc finger protein
chr9	116958602	116958800	199	*	Intron (ENST00000313400.8/23245, intron 10 of 22)	222295	2	ENST00000431607.1	100124538	ENSG00000207268	SNORA70C	small nucleolar RNA, H/ACA box 70C
chr9	122226202	122226400	199	*	Promoter (<=1kb)	361	2	ENST00000558672.1	26468	ENSG00000106852	LHX6	LIM homeobox 6
chr9	122226402	122226600	199	*	Promoter (<=1kb)	161	2	ENST00000558672.1	26468	ENSG00000106852	LHX6	LIM homeobox 6
chr9	122226602	122226800	199	*	Promoter (<=1kb)	0	2	ENST00000558672.1	26468	ENSG00000106852	LHX6	LIM homeobox 6
chr9	122227002	122227200	199	*	Promoter (<=1kb)	0	2	ENST00000560152.1	26468	ENSG00000106852	LHX6	LIM homeobox 6
chr9	122227202	122227400	199	*	Promoter (<=1kb)	-79	2	ENST00000560152.1	26468	ENSG00000106852	LHX6	LIM homeobox 6
chr9	125375402	125375600	199	*	Distal Intergenic	20705	1	ENST00000467707.1	26130	ENSG00000165219	GAPVD1	GTPase activating protein and VPS9 domains 1
chr9	125479002	125479200	199	*	Intron (ENST00000373511.6/79109, intron 8 of 10)	5301	2	ENST00000444226.1	79109	ENSG00000119487	MAPKAP1	MAPK associated protein 1
chr9	126563002	126563200	199	*	Distal Intergenic	-51243	1	ENST00000526117.5	4010	ENSG00000136944	LMX1B	LIM homeobox transcription factor 1 beta
chr9	128892602	128892800	199	*	Intron (ENST00000372600.8/56262, intron 2 of 3)	7607	1	ENST00000483638.1	56262	ENSG00000136802	LRRC8A	leucine rich repeat containing 8 VRAC subunit A
chr9	131563602	131563800	199	*	Distal Intergenic	18088	1	ENST00000636672.1	642515	ENSG00000283526	PRRT1B	proline rich transmembrane protein 1B
chr9	134539002	134539200	199	*	Intron (ENST00000435284.2/ENST00000435284.2, intron 1 of 1)	-102574	1	ENST00000371817.7	1289	ENSG00000130635	COL5A1	collagen type V alpha 1 chain
chr9	137809202	137809400	199	*	Intron (ENST00000460843.6/79813, intron 18 of 26)	-4091	1	ENST00000483653.1	79813	ENSG00000181090	EHMT1	euchromatic histone lysine methyltransferase 1
chr9	14892802	14893000	199	*	Intron (ENST00000422223.6/158326, intron 2 of 37)	17430	2	ENST00000380880.3	158326	ENSG00000164946	FREM1	FRAS1 related extracellular matrix 1
chr9	18809402	18809600	199	*	Intron (ENST00000380548.9/92949, intron 20 of 28)	16177	1	ENST00000496521.2	92949	ENSG00000178031	ADAMTSL1	ADAMTS like 1
chr9	274002	274200	199	*	Promoter (<=1kb)	918	1	ENST00000495184.5	81704	ENSG00000107099	DOCK8	dedicator of cytokinesis 8
chr9	32694802	32695000	199	*	Distal Intergenic	-59133	2	ENST00000242310.4	138474	ENSG00000122728	TAF1L	TATA-box binding protein associated factor 1 like
chr9	6716402	6716600	199	*	Promoter (<=1kb)	0	1	ENST00000615168.4	23081	ENSG00000107077	KDM4C	lysine demethylase 4C
chr9	72368802	72369000	199	*	Distal Intergenic	-3567	2	ENST00000376960.8	7763	ENSG00000107372	ZFAND5	zinc finger AN1-type containing 5
chr9	78308802	78309000	199	*	Intron (ENST00000376588.4/29968, intron 6 of 8)	11659	1	ENST00000347159.6	29968	ENSG00000135069	PSAT1	phosphoserine aminotransferase 1
chr9	78804402	78804600	199	*	Distal Intergenic	341066	2	ENST00000663382.1	101927450	ENSG00000260995	LOC101927450	uncharacterized LOC101927450
chr9	84367402	84367600	199	*	Intron (ENST00000650453.1/ENST00000650453.1, intron 1 of 6)	-26644	2	ENST00000376238.5	64078	ENSG00000197506	SLC28A3	solute carrier family 28 member 3
chr9	84367602	84367800	199	*	Intron (ENST00000650453.1/ENST00000650453.1, intron 1 of 6)	-26844	2	ENST00000376238.5	64078	ENSG00000197506	SLC28A3	solute carrier family 28 member 3
chr9	84380202	84380400	199	*	Intron (ENST00000650453.1/ENST00000650453.1, intron 1 of 6)	-39444	2	ENST00000376238.5	64078	ENSG00000197506	SLC28A3	solute carrier family 28 member 3
chr9	87412802	87413000	199	*	Distal Intergenic	-84228	1	ENST00000358077.9	1612	ENSG00000196730	DAPK1	death associated protein kinase 1
chr9	87944802	87945000	199	*	Exon (ENST00000427728.1/ENST00000427728.1, exon 1 of 1)	29487	2	ENST00000375871.8	23552	ENSG00000156345	CDK20	cyclin dependent kinase 20
chr9	90964602	90964800	199	*	Intron (ENST00000427745.1/ENST00000427745.1, intron 1 of 1)	137114	1	ENST00000375746.1	6850	ENSG00000165025	SYK	spleen associated tyrosine kinase
chr9	93494402	93494600	199	*	Intron (ENST00000277165.11/23196, intron 3 of 17)	-34870	1	ENST00000475933.1	23196	ENSG00000048828	FAM120A	family with sequence similarity 120A
chr9	96143202	96143400	199	*	Distal Intergenic	-26791	2	ENST00000624497.3	158434	ENSG00000275465	LOC158434	uncharacterized LOC158434

## Sheet: neonetal_AMA_related_DMRs
Supplementary Table S4. The list of AMA related DMRs for neonatal RRBS samples. DMRs: 200bp bins with |differential DNA methylation value|>15% and q-value <0.05.
seqnames	start	end	width	strand	annotation	distanceToTSS	geneStrand	transcriptId	geneId	ENSEMBL	SYMBOL	GENENAME
chr1	101689402	101689600	199	*	Intron (ENST00000668955.1/ENST00000668955.1, intron 2 of 3)	147429	2	ENST00000536598.1	118427	ENSG00000118733	OLFM3	olfactomedin 3
chr1	10560002	10560200	199	*	Intron (ENST00000356607.9/5195, intron 3 of 8)	24114	1	ENST00000492696.1	5195	ENSG00000142655	PEX14	peroxisomal biogenesis factor 14
chr1	117750802	117751000	199	*	Distal Intergenic	136733	2	ENST00000491626.5	54834	ENSG00000196505	GDAP2	ganglioside induced differentiation associated protein 2
chr1	1293602	1293800	199	*	Promoter (1-2kb)	1208	2	ENST00000470659.1	116983	ENSG00000131584	ACAP3	ArfGAP with coiled-coil, ankyrin repeat and PH domains 3
chr1	14678202	14678400	199	*	Intron (ENST00000636203.1/23254, intron 3 of 16)	79485	1	ENST00000503743.5	23254	ENSG00000189337	KAZN	kazrin, periplakin interacting protein
chr1	146933002	146933200	199	*	Distal Intergenic	-5544	1	ENST00000617931.4	149013	ENSG00000268043	NBPF12	NBPF member 12
chr1	148146002	148146200	199	*	Intron (ENST00000614506.4/200030, intron 1 of 22)	5788	2	ENST00000614506.4	200030	ENSG00000263956	NBPF11	NBPF member 11
chr1	148146202	148146400	199	*	Exon (ENST00000358206.4/ENST00000358206.4, exon 1 of 2)	5588	2	ENST00000614506.4	200030	ENSG00000263956	NBPF11	NBPF member 11
chr1	155446402	155446600	199	*	Intron (ENST00000368346.7/55870, intron 4 of 27)	13224	1	ENST00000413175.2	645682	ENSG00000237872	POU5F1P4	POU class 5 homeobox 1 pseudogene 4
chr1	16128402	16128600	199	*	Intron (ENST00000358432.8/1969, intron 16 of 16)	4962	2	ENST00000462805.1	1969	ENSG00000142627	EPHA2	EPH receptor A2
chr1	183579202	183579400	199	*	Intron (ENST00000495321.1/9887, intron 2 of 3)	-9977	2	ENST00000419402.1	4688	ENSG00000116701	NCF2	neutrophil cytosolic factor 2
chr1	1954802	1955000	199	*	Exon (ENST00000270720.11/85452, exon 18 of 18)	4974	2	ENST00000642590.1	85452	ENSG00000142609	CFAP74	cilia and flagella associated protein 74
chr1	200894602	200894800	199	*	Promoter (<=1kb)	-100	1	ENST00000413687.3	55765	ENSG00000163362	INAVA	innate immunity activator
chr1	202370802	202371000	199	*	Intron (ENST00000608999.6/4660, intron 1 of 23)	22074	1	ENST00000476364.5	4660	ENSG00000077157	PPP1R12B	protein phosphatase 1 regulatory subunit 12B
chr1	20618402	20618600	199	*	3' UTR	-14858	1	ENST00000321556.5	65018	ENSG00000158828	PINK1	PTEN induced kinase 1
chr1	2112202	2112400	199	*	Promoter (<=1kb)	548	1	ENST00000470986.5	5590	ENSG00000067606	PRKCZ	protein kinase C zeta
chr1	2112402	2112600	199	*	Promoter (<=1kb)	748	1	ENST00000470986.5	5590	ENSG00000067606	PRKCZ	protein kinase C zeta
chr1	214682202	214682400	199	*	Distal Intergenic	27054	1	ENST00000469862.1	1063	ENSG00000117724	CENPF	centromere protein F
chr1	226540402	226540600	199	*	Intron (ENST00000671364.1/ENST00000671364.1, intron 2 of 2)	-8164	1	ENST00000366788.8	375057	ENSG00000203685	STUM	stum, mechanosensory transduction mediator homolog
chr1	228635402	228635600	199	*	Distal Intergenic	-4894	2	ENST00000363040.1	100169751	ENSG00000199352	RNA5S1	RNA, 5S ribosomal 1
chr1	240973402	240973600	199	*	Intron (ENST00000348120.6/6000, intron 3 of 14)	-104607	2	ENST00000440928.5	6000	ENSG00000182901	RGS7	regulator of G protein signaling 7
chr1	247657002	247657200	199	*	Intron (ENST00000655877.1/ENST00000655877.1, intron 1 of 1)	15863	2	ENST00000359688.4	441933	ENSG00000197437	OR13G1	olfactory receptor family 13 subfamily G member 1
chr1	30783002	30783200	199	*	Distal Intergenic	-25228	2	ENST00000294507.4	7805	ENSG00000162511	LAPTM5	lysosomal protein transmembrane 5
chr1	37524602	37524800	199	*	Distal Intergenic	-9828	2	ENST00000296214.9	64769	ENSG00000163875	MEAF6	MYST/Esa1 associated factor 6
chr1	40887402	40887600	199	*	Distal Intergenic	-25039	2	ENST00000372638.4	163732	ENSG00000179862	CITED4	Cbp/p300 interacting transactivator with Glu/Asp rich carboxy-terminal domain 4
chr1	41770202	41770400	199	*	Intron (ENST00000372584.5/59269, intron 1 of 7)	99230	2	ENST00000479350.1	59269	ENSG00000127124	HIVEP3	human immunodeficiency virus type I enhancer binding protein 3
chr1	45512002	45512200	199	*	3' UTR	9654	2	ENST00000372079.1	5052	ENSG00000117450	PRDX1	peroxiredoxin 1
chr1	47143602	47143800	199	*	Exon (ENST00000485117.1/284541, exon 6 of 11)	6139	1	ENST00000620131.1	284541	ENSG00000162365	CYP4A22	cytochrome P450 family 4 subfamily A member 22
chr1	6103802	6104000	199	*	Promoter (2-3kb)	2772	2	ENST00000475121.1	26038	ENSG00000116254	CHD5	chromodomain helicase DNA binding protein 5
chr1	67546402	67546600	199	*	Distal Intergenic	-115987	2	ENST00000370994.8	26135	ENSG00000142864	SERBP1	SERPINE1 mRNA binding protein 1
chr1	7913202	7913400	199	*	Downstream (2-3kb)	21700	2	ENST00000474475.1	3604	ENSG00000049249	TNFRSF9	TNF receptor superfamily member 9
chr1	84995602	84995800	199	*	Promoter (1-2kb)	1312	2	ENST00000284027.5	255231	ENSG00000153898	MCOLN2	mucolipin 2
chr1	89728002	89728200	199	*	Intron (ENST00000479252.1/84230, intron 2 of 3)	-92814	1	ENST00000525774.5	55144	ENSG00000171492	LRRC8D	leucine rich repeat containing 8 VRAC subunit D
chr10	101940402	101940600	199	*	Intron (ENST00000370033.9/79591, intron 22 of 25)	-50666	2	ENST00000495001.1	79591	ENSG00000120029	ARMH3	armadillo like helical domain containing 3
chr10	102574802	102575000	199	*	Intron (ENST00000369902.7/51684, intron 3 of 11)	-15809	1	ENST00000471000.1	51684	ENSG00000107882	SUFU	SUFU negative regulator of hedgehog signaling
chr10	102895402	102895600	199	*	Intron (ENST00000299353.6/100528007, intron 14 of 14)	-22694	1	ENST00000369878.9	54805	ENSG00000148842	CNNM2	cyclin and CBS domain divalent metal cation transport mediator 2
chr10	11624602	11624800	199	*	Distal Intergenic	-12848	2	ENST00000609104.5	9712	ENSG00000148429	USP6NL	USP6 N-terminal like
chr10	119072602	119072800	199	*	Intron (ENST00000369144.8/8661, intron 4 of 21)	8017	2	ENST00000369144.8	8661	ENSG00000107581	EIF3A	eukaryotic translation initiation factor 3 subunit A
chr10	124084602	124084800	199	*	Intron (ENST00000346248.7/51363, intron 1 of 7)	7614	2	ENST00000628426.1	51363	ENSG00000182022	CHST15	carbohydrate sulfotransferase 15
chr10	124119602	124119800	199	*	Distal Intergenic	-26004	2	ENST00000435907.6	51363	ENSG00000182022	CHST15	carbohydrate sulfotransferase 15
chr10	124794202	124794400	199	*	Promoter (2-3kb)	-2315	2	ENST00000368836.7	399818	ENSG00000203791	EEF1AKMT2	EEF1A lysine methyltransferase 2
chr10	12542802	12543000	199	*	Intron (ENST00000619168.4/57118, intron 1 of 10)	-35753	1	ENST00000582492.1	100616151	ENSG00000263584	MIR4480	microRNA 4480
chr10	128434402	128434600	199	*	Distal Intergenic	253266	1	ENST00000630252.1	101927381	ENSG00000280953	LINC01163	long intergenic non-protein coding RNA 1163
chr10	132826402	132826600	199	*	Intron (ENST00000368586.10/54777, intron 50 of 57)	8753	2	ENST00000448925.1	54777	ENSG00000171811	CFAP46	cilia and flagella associated protein 46
chr10	1363202	1363400	199	*	Exon (ENST00000381312.6/105, exon 3 of 10)	-122672	2	ENST00000469464.1	105	ENSG00000185736	ADARB2	adenosine deaminase RNA specific B2 (inactive)
chr10	15165002	15165200	199	*	Intron (ENST00000378165.9/9397, intron 1 of 11)	3428	2	ENST00000378150.1	9397	ENSG00000152465	NMT2	N-myristoyltransferase 2
chr10	30684202	30684400	199	*	Intron (ENST00000422642.6/645954, intron 2 of 18)	-9262	1	ENST00000435645.1	645954	NA	SVIL2P	supervillin family member 2, pseudogene
chr10	3168002	3168200	199	*	Promoter (2-3kb)	-2668	2	ENST00000488065.1	10531	ENSG00000107959	PITRM1	pitrilysin metallopeptidase 1
chr10	32109602	32109800	199	*	Distal Intergenic	-53177	2	ENST00000302418.5	3799	ENSG00000170759	KIF5B	kinesin family member 5B
chr10	51268802	51269000	199	*	Intron (ENST00000401604.8/5592, intron 2 of 17)	-30573	1	ENST00000385078.1	693190	ENSG00000207813	MIR605	microRNA 605
chr10	59900002	59900200	199	*	Intron (ENST00000263102.7/8030, intron 1 of 8)	6356	2	ENST00000263102.7	8030	ENSG00000108091	CCDC6	coiled-coil domain containing 6
chr10	6158402	6158600	199	*	Intron (ENST00000379789.8/5209, intron 1 of 14)	-5233	1	ENST00000639949.1	5209	ENSG00000170525	PFKFB3	6-phosphofructo-2-kinase/fructose-2,6-biphosphatase 3
chr10	65050602	65050800	199	*	Distal Intergenic	-32963	2	ENST00000655566.1	101928887	ENSG00000224714	LINC02671	long intergenic non-protein coding RNA 2671
chr10	66913002	66913200	199	*	Intron (ENST00000433211.7/29119, intron 7 of 17)	-12836	1	ENST00000361320.5	347731	ENSG00000198739	LRRTM3	leucine rich repeat transmembrane neuronal 3
chr10	70752402	70752600	199	*	Intron (ENST00000373207.2/140766, intron 18 of 21)	19739	2	ENST00000394982.2	219793	ENSG00000166220	TBATA	thymus, brain and testes associated
chr10	71809402	71809600	199	*	Intron (ENST00000224721.12/64072, intron 60 of 69)	9671	2	ENST00000495196.1	5660	ENSG00000197746	PSAP	prosaposin
chr10	99458402	99458600	199	*	Intron (ENST00000662162.1/ENST00000662162.1, intron 3 of 3)	-27778	2	ENST00000471741.1	2805	ENSG00000120053	GOT1	glutamic-oxaloacetic transaminase 1
chr11	103526802	103527000	199	*	Distal Intergenic	58413	1	ENST00000527252.1	79659	ENSG00000187240	DYNC2H1	dynein cytoplasmic 2 heavy chain 1
chr11	111914002	111914200	199	*	Promoter (<=1kb)	-105	2	ENST00000533879.2	1410	ENSG00000109846	CRYAB	crystallin alpha B
chr11	113294002	113294200	199	*	Intron (ENST00000526487.6/ENST00000526487.6, intron 1 of 3)	-19970	2	ENST00000533638.2	100288346	ENSG00000227487	NCAM1-AS1	NCAM1 antisense RNA1
chr11	118041602	118041800	199	*	Intron (ENST00000636151.1/100526771, intron 3 of 6)	-35212	1	ENST00000616579.4	56649	ENSG00000137648	TMPRSS4	transmembrane serine protease 4
chr11	121964602	121964800	199	*	Distal Intergenic	72257	2	ENST00000666485.1	399959	ENSG00000255248	MIR100HG	mir-100-let-7a-2-mir-125b-1 cluster host gene
chr11	1495602	1495800	199	*	Intron (ENST00000526462.5/81532, intron 1 of 4)	5447	2	ENST00000526462.5	81532	ENSG00000182208	MOB2	MOB kinase activator 2
chr11	1558602	1558800	199	*	Promoter (<=1kb)	643	2	ENST00000528778.1	1850	ENSG00000184545	DUSP8	dual specificity phosphatase 8
chr11	1782402	1782600	199	*	Distal Intergenic	-17829	2	ENST00000637381.1	1509	ENSG00000117984	CTSD	cathepsin D
chr11	2120202	2120400	199	*	Distal Intergenic	13809	2	ENST00000385070.3	619552	ENSG00000207805	MIR483	microRNA 483
chr11	3447402	3447600	199	*	Intron (ENST00000637148.1/ENST00000637148.1, intron 1 of 3)	45643	1	ENST00000450217.2	650368	ENSG00000223756	TSSC2	tumor suppressing subtransferable candidate 2 pseudogene
chr11	36126602	36126800	199	*	Intron (ENST00000524419.5/143458, intron 4 of 5)	16677	1	ENST00000534091.1	143458	ENSG00000179241	LDLRAD3	low density lipoprotein receptor class A domain containing 3
chr11	379402	379600	199	*	Promoter (<=1kb)	-382	1	ENST00000526584.2	338707	ENSG00000182272	B4GALNT4	beta-1,4-N-acetyl-galactosaminyltransferase 4
chr11	44633002	44633200	199	*	Distal Intergenic	14732	1	ENST00000524750.1	3732	ENSG00000085117	CD82	CD82 molecule
chr11	47773602	47773800	199	*	Distal Intergenic	-6159	2	ENST00000542975.1	23360	ENSG00000109920	FNBP4	formin binding protein 4
chr11	62321602	62321800	199	*	Distal Intergenic	-15648	1	ENST00000415229.6	80150	ENSG00000162174	ASRGL1	asparaginase like 1
chr11	6270802	6271000	199	*	Promoter (<=1kb)	26	1	ENST00000532396.1	887	ENSG00000110148	CCKBR	cholecystokinin B receptor
chr11	70570602	70570800	199	*	Exon (ENST00000445654.2/22941, exon 3 of 4)	-55641	1	ENST00000663650.1	100874198	ENSG00000226627	SHANK2-AS1	SHANK2 antisense RNA 1
chr12	104334402	104334600	199	*	Promoter (<=1kb)	275	1	ENST00000525265.1	7296	ENSG00000198431	TXNRD1	thioredoxin reductase 1
chr12	109281002	109281200	199	*	Intron (ENST00000299162.10/121643, intron 9 of 9)	5523	2	ENST00000468516.1	121643	ENSG00000139445	FOXN4	forkhead box N4
chr12	109726402	109726600	199	*	Intron (ENST00000538780.1/84915, intron 1 of 2)	-8167	1	ENST00000358906.3	84915	ENSG00000139438	FAM222A	family with sequence similarity 222 member A
chr12	113696002	113696200	199	*	Intron (ENST00000661760.1/100506465, intron 3 of 3)	61365	2	ENST00000653736.1	100506465	ENSG00000249550	LINC01234	long intergenic non-protein coding RNA 1234
chr12	124892602	124892800	199	*	Distal Intergenic	-9934	2	ENST00000541661.5	949	ENSG00000073060	SCARB1	scavenger receptor class B member 1
chr12	126326402	126326600	199	*	Intron (ENST00000642569.1/105370059, intron 2 of 9)	78928	2	ENST00000536422.1	283435	NA	LOC283435	uncharacterized LOC283435
chr12	126357202	126357400	199	*	Intron (ENST00000642569.1/105370059, intron 2 of 9)	48128	2	ENST00000536422.1	283435	NA	LOC283435	uncharacterized LOC283435
chr12	126889002	126889200	199	*	Distal Intergenic	-14277	2	ENST00000654468.1	440117	ENSG00000249873	LINC02372	long intergenic non-protein coding RNA 2372
chr12	127601802	127602000	199	*	Distal Intergenic	30826	2	ENST00000663397.1	101927637	ENSG00000256022	LINC02411	long intergenic non-protein coding RNA 2411
chr12	128864202	128864400	199	*	Promoter (<=1kb)	66	1	ENST00000537468.1	144423	ENSG00000151948	GLT1D1	glycosyltransferase 1 domain containing 1
chr12	130337602	130337800	199	*	Promoter (<=1kb)	-87	1	ENST00000245255.7	9271	ENSG00000125207	PIWIL1	piwi like RNA-mediated gene silencing 1
chr12	130337802	130338000	199	*	Promoter (<=1kb)	0	1	ENST00000245255.7	9271	ENSG00000125207	PIWIL1	piwi like RNA-mediated gene silencing 1
chr12	132397202	132397400	199	*	Distal Intergenic	67352	1	ENST00000537720.1	101928416	ENSG00000255916	LOC101928416	uncharacterized LOC101928416
chr12	132405402	132405600	199	*	Distal Intergenic	75552	1	ENST00000537720.1	101928416	ENSG00000255916	LOC101928416	uncharacterized LOC101928416
chr12	27714602	27714800	199	*	Exon (ENST00000081029.8/60488, exon 2 of 8)	3715	1	ENST00000542199.1	60488	ENSG00000061794	MRPS35	mitochondrial ribosomal protein S35
chr12	32128802	32129000	199	*	Intron (ENST00000652176.1/636, intron 1 of 9)	21470	1	ENST00000281474.10	636	ENSG00000151746	BICD1	BICD cargo adaptor 1
chr12	3734202	3734400	199	*	Intron (ENST00000440314.7/84766, intron 1 of 19)	18697	2	ENST00000252322.1	84766	ENSG00000130038	CRACR2A	calcium release activated channel regulator 2A
chr12	39501602	39501800	199	*	Distal Intergenic	-58212	2	ENST00000361961.7	55605	ENSG00000139116	KIF21A	kinesin family member 21A
chr12	630402	630600	199	*	Promoter (<=1kb)	-258	1	ENST00000666212.1	100049716	ENSG00000177406	LOC100049716	uncharacterized LOC100049716
chr12	631202	631400	199	*	Promoter (<=1kb)	311	1	ENST00000537514.1	100049716	ENSG00000177406	LOC100049716	uncharacterized LOC100049716
chr12	67774402	67774600	199	*	Distal Intergenic	-44927	2	ENST00000542219.1	101927901	ENSG00000255970	LINC02421	long intergenic non-protein coding RNA 2421
chr12	75940402	75940600	199	*	Intron (ENST00000552856.1/ENST00000552856.1, intron 1 of 4)	91004	2	ENST00000602540.5	22822	ENSG00000139289	PHLDA1	pleckstrin homology like domain family A member 1
chr12	82133402	82133600	199	*	Distal Intergenic	179642	1	ENST00000660121.1	101928449	ENSG00000257747	LINC02426	long intergenic non-protein coding RNA 2426
chr12	91985802	91986000	199	*	Promoter (2-3kb)	2988	2	ENST00000664336.1	256021	ENSG00000257242	LINC01619	long intergenic non-protein coding RNA 1619
chr12	93038602	93038800	199	*	Intron (ENST00000550324.5/643339, intron 1 of 2)	100332	2	ENST00000550324.5	643339	NA	LOC643339	uncharacterized LOC643339
chr12	93480402	93480600	199	*	Intron (ENST00000549982.5/28977, intron 4 of 5)	11188	1	ENST00000548545.1	28977	ENSG00000198015	MRPL42	mitochondrial ribosomal protein L42
chr12	93604602	93604800	199	*	Distal Intergenic	31927	1	ENST00000551556.2	8835	ENSG00000120833	SOCS2	suppressor of cytokine signaling 2
chr12	9450402	9450600	199	*	Promoter (1-2kb)	1904	1	ENST00000641304.1	374443	ENSG00000256594	LOC374443	C-type lectin domain family 2 member D pseudogene
chr12	9943202	9943400	199	*	Promoter (<=1kb)	10	2	ENST00000667501.1	100506159	ENSG00000225231	LINC02470	long intergenic non-protein coding RNA 2470
chr12	9943402	9943600	199	*	Promoter (<=1kb)	0	2	ENST00000667501.1	100506159	ENSG00000225231	LINC02470	long intergenic non-protein coding RNA 2470
chr12	9943602	9943800	199	*	Promoter (<=1kb)	-107	2	ENST00000412084.1	100506159	ENSG00000225231	LINC02470	long intergenic non-protein coding RNA 2470
chr13	112755602	112755800	199	*	Promoter (<=1kb)	-909	2	ENST00000446442.1	100874205	ENSG00000232684	ATP11A-AS1	ATP11A antisense RNA 1
chr13	112787202	112787400	199	*	Promoter (2-3kb)	2030	1	ENST00000418678.5	23250	ENSG00000068650	ATP11A	ATPase phospholipid transporting 11A
chr13	21927802	21928000	199	*	Distal Intergenic	-49546	2	ENST00000669854.1	100874182	ENSG00000226722	LINC00424	long intergenic non-protein coding RNA 424
chr13	22252002	22252200	199	*	Intron (ENST00000657205.1/100506622, intron 2 of 3)	-15620	1	ENST00000656522.1	100506622	ENSG00000276476	LINC00540	long intergenic non-protein coding RNA 540
chr13	23766802	23767000	199	*	Intron (ENST00000382172.4/4285, intron 16 of 18)	-6229	2	ENST00000433710.2	4285	ENSG00000027001	MIPEP	mitochondrial intermediate peptidase
chr13	23974202	23974400	199	*	Distal Intergenic	-5300	1	ENST00000382141.4	221178	ENSG00000182957	SPATA13	spermatogenesis associated 13
chr13	26942202	26942400	199	*	Distal Intergenic	153306	2	ENST00000612674.1	219333	ENSG00000152484	USP12	ubiquitin specific peptidase 12
chr13	48464402	48464600	199	*	Intron (ENST00000267163.5/5925, intron 21 of 26)	-11800	1	ENST00000531171.5	5925	ENSG00000139687	RB1	RB transcriptional corepressor 1
chr13	79233602	79233800	199	*	Distal Intergenic	107412	2	ENST00000449987.6	64062	ENSG00000139746	RBM26	RNA binding motif protein 26
chr13	83123002	83123200	199	*	Distal Intergenic	759193	2	ENST00000377084.3	114798	ENSG00000178235	SLITRK1	SLIT and NTRK like family member 1
chr13	85853202	85853400	199	*	Distal Intergenic	-46519	2	ENST00000643778.1	84189	ENSG00000184564	SLITRK6	SLIT and NTRK like family member 6
chr13	93050402	93050600	199	*	Intron (ENST00000660073.1/104326053, intron 3 of 3)	-6057	1	ENST00000443228.1	104326053	NA	LINC00363	long intergenic non-protein coding RNA 363
chr13	98998202	98998400	199	*	Intron (ENST00000448493.7/23348, intron 1 of 52)	17380	2	ENST00000339416.7	23348	ENSG00000088387	DOCK9	dedicator of cytokinesis 9
chr14	100318602	100318800	199	*	Distal Intergenic	-4539	1	ENST00000361529.5	283600	ENSG00000140107	SLC25A47	solute carrier family 25 member 47
chr14	103032602	103032800	199	*	Intron (ENST00000361246.7/9578, intron 1 of 36)	24749	2	ENST00000361246.7	9578	ENSG00000198752	CDC42BPB	CDC42 binding protein kinase beta
chr14	103232602	103232800	199	*	Distal Intergenic	-43574	2	ENST00000514902.2	100131366	ENSG00000251533	LINC00605	long intergenic non-protein coding RNA 605
chr14	105648402	105648600	199	*	Exon (ENST00000497397.1/ENST00000497397.1, exon 2 of 3)	8234	1	ENST00000616772.1	102465871	ENSG00000274172	MIR8071-1	microRNA 8071-1
chr14	105891202	105891400	199	*	Exon (ENST00000450276.1/ENST00000450276.1, exon 1 of 1)	-26579	1	ENST00000630242.2	9834	ENSG00000226777	FAM30A	family with sequence similarity 30 member A
chr14	106010602	106010800	199	*	Distal Intergenic	-38333	2	ENST00000606026.2	8755	ENSG00000271968	ADAM6	ADAM metallopeptidase domain 6 (pseudogene)
chr14	22816202	22816400	199	*	Promoter (<=1kb)	-3	2	ENST00000557129.5	9056	ENSG00000155465	SLC7A7	solute carrier family 7 member 7
chr14	23266602	23266800	199	*	Intron (ENST00000399910.5/100507650, intron 12 of 15)	3670	1	ENST00000463881.1	100507650	ENSG00000215277	RNF212B	ring finger protein 212B
chr14	33801002	33801200	199	*	3' UTR	65761	1	ENST00000552874.1	64067	ENSG00000151322	NPAS3	neuronal PAS domain protein 3
chr14	35011802	35012000	199	*	Promoter (2-3kb)	-2758	1	ENST00000553923.1	6729	ENSG00000100883	SRP54	signal recognition particle 54
chr14	35124802	35125000	199	*	Promoter (2-3kb)	2043	1	ENST00000557404.3	9692	ENSG00000100890	PRORP	protein only RNase P catalytic subunit
chr14	36870602	36870800	199	*	Exon (ENST00000557611.1/89874, exon 3 of 3)	81591	2	ENST00000582187.1	100616280	ENSG00000266327	MIR4503	microRNA 4503
chr14	50314802	50315000	199	*	Promoter (1-2kb)	1781	1	ENST00000672612.1	27109	ENSG00000125375	DMAC2L	distal membrane arm assembly complex 2 like
chr14	52219002	52219200	199	*	Distal Intergenic	-48498	1	ENST00000306051.3	5729	ENSG00000168229	PTGDR	prostaglandin D2 receptor
chr14	55873202	55873400	199	*	Distal Intergenic	-76471	2	ENST00000647781.1	645687	ENSG00000258791	LINC00520	long intergenic non-protein coding RNA 520
chr14	65235802	65236000	199	*	Distal Intergenic	-13359	2	ENST00000662606.1	100128233	ENSG00000255002	LINC02324	long intergenic non-protein coding RNA 2324
chr14	66309602	66309800	199	*	Intron (ENST00000556361.1/ENST00000556361.1, intron 1 of 3)	-101904	1	ENST00000641761.1	440184	ENSG00000196553	CCDC196	coiled-coil domain containing 196
chr14	67595802	67596000	199	*	Promoter (1-2kb)	-1884	2	ENST00000558987.5	5283	ENSG00000100564	PIGH	phosphatidylinositol glycan anchor biosynthesis class H
chr14	91033402	91033600	199	*	Intron (ENST00000614987.5/9252, intron 1 of 16)	26534	2	ENST00000536315.6	9252	ENSG00000100784	RPS6KA5	ribosomal protein S6 kinase A5
chr14	93165002	93165200	199	*	Distal Intergenic	19697	2	ENST00000298894.5	64112	ENSG00000165943	MOAP1	modulator of apoptosis 1
chr14	94092402	94092600	199	*	Intron (ENST00000553350.5/122509, intron 1 of 2)	-4307	1	ENST00000554562.1	122509	ENSG00000165948	IFI27L1	interferon alpha inducible protein 27 like 1
chr14	98225002	98225200	199	*	Distal Intergenic	-246878	2	ENST00000499006.7	388011	ENSG00000246223	LINC01550	long intergenic non-protein coding RNA 1550
chr15	100658802	100659000	199	*	Distal Intergenic	49255	1	ENST00000561192.1	140460	ENSG00000183475	ASB7	ankyrin repeat and SOCS box containing 7
chr15	101397002	101397200	199	*	Intron (ENST00000398185.6/5046, intron 6 of 18)	-14796	2	ENST00000558154.1	5046	ENSG00000140479	PCSK6	proprotein convertase subtilisin/kexin type 6
chr15	101398802	101399000	199	*	Intron (ENST00000398185.6/5046, intron 5 of 18)	-16596	2	ENST00000558154.1	5046	ENSG00000140479	PCSK6	proprotein convertase subtilisin/kexin type 6
chr15	101452802	101453000	199	*	Intron (ENST00000611716.5/5046, intron 1 of 21)	-9139	2	ENST00000398185.6	5046	ENSG00000140479	PCSK6	proprotein convertase subtilisin/kexin type 6
chr15	29019002	29019200	199	*	Intron (ENST00000561069.5/321, intron 3 of 14)	-25124	1	ENST00000558358.1	321	ENSG00000034053	APBA2	amyloid beta precursor protein binding family A member 2
chr15	29644202	29644400	199	*	Distal Intergenic	-30590	1	ENST00000536835.2	100130111	ENSG00000256802	LOC100130111	uncharacterized LOC100130111
chr15	29934002	29934200	199	*	Intron (ENST00000558447.1/7082, intron 2 of 5)	22094	2	ENST00000473741.1	7082	ENSG00000104067	TJP1	tight junction protein 1
chr15	55757602	55757800	199	*	Distal Intergenic	-14450	2	ENST00000389286.9	283659	ENSG00000166450	PRTG	protogenin
chr15	62631802	62632000	199	*	Intron (ENST00000561311.5/83660, intron 2 of 57)	13181	2	ENST00000560347.1	197003	ENSG00000259458	MGC15885	uncharacterized protein MGC15885
chr15	71174402	71174600	199	*	Intron (ENST00000355327.7/79875, intron 3 of 17)	14416	2	ENST00000566268.5	101929196	NA	THSD4-AS1	THSD4 antisense RNA 1
chr15	78205002	78205200	199	*	Promoter (2-3kb)	2585	2	ENST00000559114.5	23205	ENSG00000103740	ACSBG1	acyl-CoA synthetase bubblegum family member 1
chr15	84246602	84246800	199	*	Distal Intergenic	5985	1	ENST00000379674.4	643707	ENSG00000184206	GOLGA6L4	golgin A6 family like 4
chr15	91922002	91922200	199	*	Intron (ENST00000318445.11/28232, intron 2 of 9)	-19118	1	ENST00000556649.1	28232	ENSG00000176463	SLCO3A1	solute carrier organic anion transporter family member 3A1
chr15	93612602	93612800	199	*	Intron (ENST00000554318.2/ENST00000554318.2, intron 3 of 3)	-222690	1	ENST00000663183.1	101927153	NA	LINC02207	long intergenic non-protein coding RNA 2207
chr16	16187202	16187400	199	*	Exon (ENST00000205557.11/368, exon 14 of 31)	-9681	2	ENST00000576683.1	368	ENSG00000091262	ABCC6	ATP binding cassette subfamily C member 6
chr16	25073602	25073800	199	*	Exon (ENST00000657697.1/283887, exon 3 of 3)	6025	1	ENST00000660807.1	283887	ENSG00000262155	LINC02175	long intergenic non-protein coding RNA 2175
chr16	77855802	77856000	199	*	Intron (ENST00000302536.3/57687, intron 3 of 8)	-6748	1	ENST00000563850.1	57687	ENSG00000171724	VAT1L	vesicle amine transport 1 like
chr16	817802	818000	199	*	Exon (ENST00000655150.1/ENST00000655150.1, exon 1 of 4)	-17068	2	ENST00000248150.5	51764	ENSG00000127588	GNG13	G protein subunit gamma 13
chr16	86281802	86282000	199	*	Intron (ENST00000602425.2/101154687, intron 1 of 7)	4317	2	ENST00000602425.2	101154687	NA	LINC01081	long intergenic non-protein coding RNA 1081
chr16	86594402	86594600	199	*	Distal Intergenic	15896	1	ENST00000320241.4	2300	ENSG00000176678	FOXL1	forkhead box L1
chr16	88753202	88753400	199	*	Intron (ENST00000301015.14/9780, intron 1 of 50)	10381	1	ENST00000567588.1	339059	ENSG00000182376	LOC339059	uncharacterized LOC339059
chr16	89100602	89100800	199	*	Promoter (<=1kb)	0	1	ENST00000649953.1	197322	ENSG00000176715	ACSF3	acyl-CoA synthetase family member 3
chr17	13998402	13998600	199	*	Intron (ENST00000582752.7/100874058, intron 2 of 4)	70875	2	ENST00000664612.1	100874058	ENSG00000236088	COX10-AS1	COX10 antisense RNA 1
chr17	15614002	15614200	199	*	Promoter (1-2kb)	1494	2	ENST00000261644.8	374286	ENSG00000241322	CDRT1	CMT1A duplicated region transcript 1
chr17	3572802	3573000	199	*	Intron (ENST00000399759.7/7442, intron 13 of 15)	4888	2	ENST00000570742.1	7442	ENSG00000196689	TRPV1	transient receptor potential cation channel subfamily V member 1
chr17	36184002	36184200	199	*	Intron (ENST00000615128.1/ENST00000615128.1, intron 1 of 2)	-7366	2	ENST00000616006.1	414059	ENSG00000274808	TBC1D3B	TBC1 domain family member 3B
chr17	38847202	38847400	199	*	Downstream (<1kb)	3261	2	ENST00000584583.1	9349	ENSG00000125691	RPL23	ribosomal protein L23
chr17	44388602	44388800	199	*	Promoter (<=1kb)	849	2	ENST00000262407.6	3674	ENSG00000005961	ITGA2B	integrin subunit alpha 2b
chr17	47255802	47256000	199	*	Promoter (1-2kb)	1905	1	ENST00000560629.1	3690	ENSG00000259207	ITGB3	integrin subunit beta 3
chr17	4750802	4751000	199	*	Distal Intergenic	7055	1	ENST00000571782.1	84225	ENSG00000141497	ZMYND15	zinc finger MYND-type containing 15
chr17	55434202	55434400	199	*	Distal Intergenic	-12278	2	ENST00000571578.1	23531	ENSG00000108960	MMD	monocyte to macrophage differentiation associated
chr17	61291202	61291400	199	*	Intron (ENST00000589222.5/54828, intron 22 of 25)	45942	1	ENST00000588569.1	54828	ENSG00000141376	BCAS3	BCAS3 microtubule associated cell migration factor
chr17	68389202	68389400	199	*	Intron (ENST00000448504.6/22901, intron 9 of 11)	-10756	1	ENST00000578554.1	22901	ENSG00000141337	ARSG	arylsulfatase G
chr17	72660002	72660200	199	*	Intron (ENST00000255559.7/201266, intron 7 of 9)	-19530	2	ENST00000581549.2	400619	ENSG00000227036	LINC00511	long intergenic non-protein coding RNA 511
chr17	73343002	73343200	199	*	Intron (ENST00000392650.8/54549, intron 44 of 44)	26013	2	ENST00000410094.5	54549	ENSG00000069188	SDK2	sidekick cell adhesion molecule 2
chr17	73365402	73365600	199	*	Intron (ENST00000392650.8/54549, intron 37 of 44)	3613	2	ENST00000410094.5	54549	ENSG00000069188	SDK2	sidekick cell adhesion molecule 2
chr17	73366002	73366200	199	*	Intron (ENST00000392650.8/54549, intron 37 of 44)	3013	2	ENST00000410094.5	54549	ENSG00000069188	SDK2	sidekick cell adhesion molecule 2
chr17	73384402	73384600	199	*	Intron (ENST00000392650.8/54549, intron 32 of 44)	-15189	2	ENST00000410094.5	54549	ENSG00000069188	SDK2	sidekick cell adhesion molecule 2
chr17	73645802	73646000	199	*	Promoter (1-2kb)	-1357	2	ENST00000392650.8	54549	ENSG00000069188	SDK2	sidekick cell adhesion molecule 2
chr17	76810002	76810200	199	*	Distal Intergenic	10958	1	ENST00000585863.2	101928514	ENSG00000267065	LINC02080	long intergenic non-protein coding RNA 2080
chr17	76829602	76829800	199	*	Distal Intergenic	-20040	1	ENST00000664044.1	283994	ENSG00000267535	LINC00868	long intergenic non-protein coding RNA 868
chr17	78476602	78476800	199	*	Exon (ENST00000389840.6/8632, exon 52 of 81)	-3828	2	ENST00000591369.5	8632	ENSG00000187775	DNAH17	dynein axonemal heavy chain 17
chr17	7864402	7864600	199	*	Exon (ENST00000624171.1/ENST00000624171.1, exon 1 of 1)	6117	1	ENST00000574196.1	124637	ENSG00000182224	CYB5D1	cytochrome b5 domain containing 1
chr17	78806602	78806800	199	*	Intron (ENST00000589225.5/57602, intron 14 of 20)	-6880	2	ENST00000588130.5	57602	ENSG00000055483	USP36	ubiquitin specific peptidase 36
chr17	78806802	78807000	199	*	Exon (ENST00000589225.5/57602, exon 14 of 21)	-7080	2	ENST00000588130.5	57602	ENSG00000055483	USP36	ubiquitin specific peptidase 36
chr17	83190602	83190800	199	*	Intron (ENST00000651869.1/ENST00000651869.1, intron 2 of 3)	-36097	1	ENST00000425566.1	388574	ENSG00000232938	RPL23AP87	ribosomal protein L23a pseudogene 87
chr18	21517402	21517600	199	*	Intron (ENST00000424526.5/80000, intron 30 of 32)	3499	1	ENST00000580384.1	80000	ENSG00000141449	GREB1L	GREB1 like retinoic acid receptor coactivator
chr18	27547602	27547800	199	*	Intron (ENST00000584546.5/105372038, intron 2 of 4)	47364	2	ENST00000584546.5	105372038	ENSG00000264151	LOC105372038	uncharacterized LOC105372038
chr18	2888402	2888600	199	*	Intron (ENST00000254528.4/84034, intron 3 of 7)	-17615	1	ENST00000308080.9	84034	ENSG00000132205	EMILIN2	elastin microfibril interfacer 2
chr18	31549802	31550000	199	*	Intron (ENST00000583706.5/100652770, intron 3 of 5)	6876	2	ENST00000657343.1	100652770	ENSG00000264859	DSG2-AS1	DSG2 antisense RNA 1
chr18	3405002	3405200	199	*	Distal Intergenic	-6408	1	ENST00000552383.5	7050	ENSG00000177426	TGIF1	TGFB induced factor homeobox 1
chr18	45666002	45666200	199	*	Exon (ENST00000586448.5/8170, exon 13 of 21)	-20825	1	ENST00000644925.1	6563	ENSG00000141469	SLC14A1	solute carrier family 14 member 1 (Kidd blood group)
chr18	47402202	47402400	199	*	Intron (ENST00000598649.1/110175910, intron 1 of 2)	21706	1	ENST00000584505.1	100616264	ENSG00000266582	MIR4527	microRNA 4527
chr18	47402802	47403000	199	*	Intron (ENST00000598649.1/110175910, intron 1 of 2)	22306	1	ENST00000584505.1	100616264	ENSG00000266582	MIR4527	microRNA 4527
chr18	57090402	57090600	199	*	Distal Intergenic	-18283	2	ENST00000643706.1	100885779	ENSG00000258609	LINC-ROR	long intergenic non-protein coding RNA, regulator of reprogramming
chr18	70245202	70245400	199	*	Distal Intergenic	-39476	2	ENST00000581583.1	25914	ENSG00000176225	RTTN	rotatin
chr18	75049202	75049400	199	*	Intron (ENST00000299687.9/55628, intron 7 of 7)	-10755	1	ENST00000582214.1	55628	ENSG00000215421	ZNF407	zinc finger protein 407
chr18	79771402	79771600	199	*	Distal Intergenic	35049	1	ENST00000585951.1	9150	ENSG00000060069	CTDP1	CTD phosphatase subunit 1
chr19	13227402	13227600	199	*	Promoter (<=1kb)	-847	2	ENST00000635988.1	773	ENSG00000141837	CACNA1A	calcium voltage-gated channel subunit alpha1 A
chr19	13308802	13309000	199	*	Promoter (<=1kb)	0	2	ENST00000637117.1	773	ENSG00000141837	CACNA1A	calcium voltage-gated channel subunit alpha1 A
chr19	30404602	30404800	199	*	Intron (ENST00000585628.5/9745, intron 3 of 5)	32218	1	ENST00000355537.4	9745	ENSG00000198597	ZNF536	zinc finger protein 536
chr19	3110402	3110600	199	*	Promoter (2-3kb)	-2863	1	ENST00000587636.1	2767	ENSG00000088256	GNA11	G protein subunit alpha 11
chr19	3110602	3110800	199	*	Promoter (2-3kb)	-2663	1	ENST00000587636.1	2767	ENSG00000088256	GNA11	G protein subunit alpha 11
chr19	32977602	32977800	199	*	3' UTR	5298	1	ENST00000590281.1	91442	ENSG00000131944	FAAP24	FA core complex associated protein 24
chr19	36266602	36266800	199	*	Distal Intergenic	-20345	2	ENST00000355114.9	147929	ENSG00000196357	ZNF565	zinc finger protein 565
chr19	40178402	40178600	199	*	Distal Intergenic	-12826	1	ENST00000253055.8	4294	ENSG00000130758	MAP3K10	mitogen-activated protein kinase kinase kinase 10
chr19	44433202	44433400	199	*	Intron (ENST00000588655.1/7772, intron 4 of 5)	15046	2	ENST00000620012.4	7772	ENSG00000278318	ZNF229	zinc finger protein 229
chr19	4658402	4658600	199	*	Intron (ENST00000599761.5/56005, intron 3 of 3)	6306	2	ENST00000599761.5	56005	ENSG00000074842	MYDGF	myeloid derived growth factor
chr19	48053602	48053800	199	*	Promoter (1-2kb)	1259	2	ENST00000594790.1	8605	ENSG00000105499	PLA2G4C	phospholipase A2 group IVC
chr19	49832202	49832400	199	*	Promoter (<=1kb)	184	1	ENST00000614963.1	102465480	ENSG00000284114	MIR6800	microRNA 6800
chr19	49994402	49994600	199	*	Promoter (1-2kb)	-1492	2	ENST00000593912.5	51231	ENSG00000105053	VRK3	VRK serine/threonine kinase 3
chr19	51015802	51016000	199	*	Promoter (1-2kb)	1322	2	ENST00000599987.1	5655	ENSG00000129451	KLK10	kallikrein related peptidase 10
chr19	52858202	52858400	199	*	Promoter (<=1kb)	-553	2	ENST00000243639.8	90333	ENSG00000204604	ZNF468	zinc finger protein 468
chr19	5510802	5511000	199	*	Distal Intergenic	51298	2	ENST00000590789.1	257000	ENSG00000223573	TINCR	TINCR ubiquitin domain containing
chr19	613402	613600	199	*	Exon (ENST00000251287.3/610, exon 6 of 8)	4397	2	ENST00000592633.5	5442	ENSG00000099821	POLRMT	RNA polymerase mitochondrial
chr19	7369602	7369800	199	*	Intron (ENST00000576789.1/23370, intron 2 of 9)	-13034	1	ENST00000668164.1	23370	ENSG00000104880	ARHGEF18	Rho/Rac guanine nucleotide exchange factor 18
chr19	8180802	8181000	199	*	Distal Intergenic	-25736	1	ENST00000561008.5	79603	ENSG00000090661	CERS4	ceramide synthase 4
chr19	872602	872800	199	*	Promoter (1-2kb)	-1536	2	ENST00000621073.4	10025	ENSG00000175221	MED16	mediator complex subunit 16
chr2	113448802	113449000	199	*	Intron (ENST00000259199.9/150472, intron 4 of 14)	5040	1	ENST00000490446.1	150472	ENSG00000136682	CBWD2	COBW domain containing 2
chr2	11624202	11624400	199	*	Intron (ENST00000381486.7/9687, intron 23 of 32)	11859	1	ENST00000472040.1	9687	ENSG00000196208	GREB1	growth regulating estrogen receptor binding 1
chr2	120450202	120450400	199	*	Distal Intergenic	15818	2	ENST00000622953.1	84931	ENSG00000280409	LINC01101	long intergenic non-protein coding RNA 1101
chr2	127401602	127401800	199	*	Distal Intergenic	-13137	2	ENST00000409947.5	10746	ENSG00000169967	MAP3K2	mitogen-activated protein kinase kinase kinase 2
chr2	127545602	127545800	199	*	Intron (ENST00000428314.5/4648, intron 1 of 46)	9800	1	ENST00000428314.5	4648	ENSG00000169994	MYO7B	myosin VIIB
chr2	129828802	129829000	199	*	Intron (ENST00000641154.1/105373615, intron 5 of 5)	48404	2	ENST00000641154.1	105373615	NA	LINC02572	long intergenic non-protein coding RNA 2572
chr2	131352802	131353000	199	*	Exon (ENST00000417338.1/ENST00000417338.1, exon 1 of 1)	11142	2	ENST00000623617.2	150786	ENSG00000233087	RAB6D	RAB6D, member RAS oncogene family
chr2	150955202	150955400	199	*	Distal Intergenic	306378	2	ENST00000409092.1	375287	ENSG00000184898	RBM43	RNA binding motif protein 43
chr2	16089802	16090000	199	*	Intron (ENST00000412381.5/ENST00000412381.5, intron 3 of 3)	8970	1	ENST00000667080.1	104797537	ENSG00000236289	GACAT3	gastric cancer associated transcript 3
chr2	226309402	226309600	199	*	Distal Intergenic	349193	2	ENST00000582265.1	100847053	ENSG00000263363	MIR5702	microRNA 5702
chr2	23533802	23534000	199	*	Promoter (1-2kb)	1217	1	ENST00000489446.1	114818	ENSG00000119771	KLHL29	kelch like family member 29
chr2	240216202	240216400	199	*	Distal Intergenic	-71640	2	ENST00000391989.6	150677	ENSG00000178602	OTOS	otospiralin
chr2	240680002	240680200	199	*	Promoter (<=1kb)	-634	2	ENST00000459806.1	653437	ENSG00000185176	AQP12B	aquaporin 12B
chr2	242063002	242063200	199	*	Intron (ENST00000415434.5/101927289, intron 3 of 3)	20931	2	ENST00000662783.1	105373979	ENSG00000232002	LINC01880	long intergenic non-protein coding RNA 1880
chr2	26815402	26815600	199	*	Distal Intergenic	29259	1	ENST00000460030.1	1058	ENSG00000115163	CENPA	centromere protein A
chr2	29069002	29069200	199	*	Intron (ENST00000331664.6/388939, intron 1 of 1)	5323	2	ENST00000331664.6	388939	ENSG00000179270	PCARE	photoreceptor cilium actin regulator
chr2	3212402	3212600	199	*	Promoter (1-2kb)	1852	2	ENST00000470625.1	7260	ENSG00000032389	EIPR1	EARP complex and GARP complex interacting protein 1
chr2	42851402	42851600	199	*	Distal Intergenic	-58809	2	ENST00000406924.6	23498	ENSG00000162882	HAAO	3-hydroxyanthranilate 3,4-dioxygenase
chr2	64332802	64333000	199	*	Distal Intergenic	-7759	1	ENST00000637652.1	100616265	ENSG00000283222	MIR4433A	microRNA 4433a
chr2	65363602	65363800	199	*	Promoter (2-3kb)	2850	2	ENST00000443619.6	200734	ENSG00000198369	SPRED2	sprouty related EVH1 domain containing 2
chr2	65719402	65719600	199	*	Intron (ENST00000606978.5/ENST00000606978.5, intron 5 of 9)	-286765	2	ENST00000440972.1	200734	ENSG00000198369	SPRED2	sprouty related EVH1 domain containing 2
chr2	7034802	7035000	199	*	Intron (ENST00000320892.11/9781, intron 8 of 8)	37862	1	ENST00000432850.1	9781	ENSG00000151692	RNF144A	ring finger protein 144A
chr2	71315402	71315600	199	*	Intron (ENST00000494621.5/27332, intron 1 of 4)	-16128	1	ENST00000437658.2	27332	ENSG00000075292	ZNF638	zinc finger protein 638
chr2	71728802	71729000	199	*	Distal Intergenic	118023	1	ENST00000468173.1	8291	ENSG00000135636	DYSF	dysferlin
chr2	74738602	74738800	199	*	Distal Intergenic	63679	1	ENST00000473350.1	10505	ENSG00000135622	SEMA4F	ssemaphorin 4F
chr2	89977402	89977600	199	*	Distal Intergenic	-336767	2	ENST00000636037.1	101927050	NA	LOC101927050	lysine methyltransferase 2C pseudogene
chr2	91521402	91521600	199	*	Distal Intergenic	133778	2	ENST00000608018.5	654342	NA	LSP1P4	LSP1 pseudogene 4
chr20	13947002	13947200	199	*	Intron (ENST00000284951.9/80343, intron 2 of 19)	-15228	2	ENST00000495437.1	80343	ENSG00000101251	SEL1L2	SEL1L2 adaptor subunit of ERAD E3 ligase
chr20	3164602	3164800	199	*	Exon (ENST00000329152.7/9762, exon 3 of 3)	3761	2	ENST00000329152.7	9762	ENSG00000088899	LZTS3	leucine zipper tumor suppressor family member 3
chr20	43910602	43910800	199	*	Distal Intergenic	-4052	1	ENST00000341197.9	84969	ENSG00000124191	TOX2	TOX high mobility group box family member 2
chr20	45377202	45377400	199	*	Promoter (<=1kb)	925	2	ENST00000372726.5	27296	ENSG00000124251	TP53TG5	TP53 target 5
chr20	45394802	45395000	199	*	Intron (ENST00000419593.5/767557, intron 3 of 5)	10994	2	ENST00000488588.1	27296	ENSG00000124251	TP53TG5	TP53 target 5
chr20	48213802	48214000	199	*	Distal Intergenic	-145884	1	ENST00000666125.1	284749	ENSG00000235621	LINC00494	long intergenic non-protein coding RNA 494
chr20	53181802	53182000	199	*	Intron (ENST00000371497.10/128553, intron 1 of 2)	-3283	1	ENST00000603338.2	128553	ENSG00000182463	TSHZ2	teashirt zinc finger homeobox 2
chr20	54330002	54330200	199	*	Distal Intergenic	121574	1	ENST00000474326.1	5203	ENSG00000101132	PFDN4	prefoldin subunit 4
chr20	61847002	61847200	199	*	Intron (ENST00000614565.5/1002, intron 5 of 15)	106462	2	ENST00000408490.1	100302168	ENSG00000284193	MIR1257	microRNA 1257
chr20	61868402	61868600	199	*	Intron (ENST00000614565.5/1002, intron 6 of 15)	85062	2	ENST00000408490.1	100302168	ENSG00000284193	MIR1257	microRNA 1257
chr20	61876802	61877000	199	*	Intron (ENST00000614565.5/1002, intron 7 of 15)	76662	2	ENST00000408490.1	100302168	ENSG00000284193	MIR1257	microRNA 1257
chr20	62605002	62605200	199	*	Distal Intergenic	-37303	1	ENST00000217159.6	28231	ENSG00000101187	SLCO4A1	solute carrier organic anion transporter family member 4A1
chr21	10376802	10377000	199	*	Distal Intergenic	-36477	1	ENST00000474011.5	85319	ENSG00000187172	BAGE2	BAGE family member 2
chr21	17756802	17757000	199	*	Distal Intergenic	35509	2	ENST00000430401.5	246312	ENSG00000240770	C21orf91-OT1	C21orf91 overlapping transcript 1
chr21	29024002	29024200	199	*	Promoter (<=1kb)	-429	1	ENST00000399975.7	10600	ENSG00000156256	USP16	ubiquitin specific peptidase 16
chr21	33290402	33290600	199	*	Promoter (2-3kb)	2269	1	ENST00000637650.1	3588	ENSG00000243646	IL10RB	interleukin 10 receptor subunit beta
chr21	36208402	36208600	199	*	Intron (ENST00000399151.3/9980, intron 4 of 36)	-37701	1	ENST00000463668.1	9980	ENSG00000142197	DOP1B	DOP1 leucine zipper like protein B
chr21	37175602	37175800	199	*	Intron (ENST00000355666.5/7267, intron 35 of 45)	-15534	1	ENST00000428693.1	7267	ENSG00000182670	TTC3	tetratricopeptide repeat domain 3
chr21	38957202	38957400	199	*	Promoter (<=1kb)	-735	2	ENST00000415824.1	400867	NA	LOC400867	uncharacterized LOC400867
chr21	41598802	41599000	199	*	Distal Intergenic	-67686	2	ENST00000454499.5	7113	ENSG00000184012	TMPRSS2	transmembrane serine protease 2
chr21	43347002	43347200	199	*	Distal Intergenic	-14963	2	ENST00000450205.1	100126693	NA	LINC00322	long intergenic non-protein coding RNA 322
chr21	43727402	43727600	199	*	Promoter (1-2kb)	-1130	1	ENST00000498040.5	8566	ENSG00000160209	PDXK	pyridoxal kinase
chr21	43826002	43826200	199	*	Distal Intergenic	-13435	2	ENST00000400385.2	284837	ENSG00000215458	AATBC	apoptosis associated transcript in bladder cancer
chr21	45428802	45429000	199	*	Intron (ENST00000651438.1/80781, intron 2 of 41)	-3732	2	ENST00000485206.1	378832	ENSG00000183535	COL18A1-AS1	COL18A1 antisense RNA 1
chr21	45431002	45431200	199	*	Intron (ENST00000651438.1/80781, intron 2 of 41)	-5932	2	ENST00000485206.1	378832	ENSG00000183535	COL18A1-AS1	COL18A1 antisense RNA 1
chr21	45970002	45970200	199	*	Distal Intergenic	-11537	1	ENST00000361866.7	1291	ENSG00000142156	COL6A1	collagen type VI alpha 1 chain
chr21	46540602	46540800	199	*	Promoter (1-2kb)	1867	1	ENST00000480553.1	23181	ENSG00000160305	DIP2A	disco interacting protein 2 homolog A
chr21	6094002	6094200	199	*	Promoter (2-3kb)	-2595	2	ENST00000624872.1	284836	ENSG00000188660	LINC00319	long intergenic non-protein coding RNA 319
chr22	20988202	20988400	199	*	Promoter (<=1kb)	171	1	ENST00000646506.1	8216	ENSG00000099949	LZTR1	leucine zipper like transcription regulator 1
chr22	22810202	22810400	199	*	Distal Intergenic	-12376	1	ENST00000385101.1	723778	ENSG00000284049	MIR650	microRNA 650
chr22	30922602	30922800	199	*	Promoter (<=1kb)	153	1	ENST00000441558.1	150291	ENSG00000235989	MORC2-AS1	MORC2 antisense RNA 1
chr22	32324602	32324800	199	*	Distal Intergenic	-30085	1	ENST00000397468.5	10738	ENSG00000128276	RFPL3	ret finger protein like 3
chr22	44354002	44354200	199	*	Distal Intergenic	-41051	2	ENST00000381176.5	85352	ENSG00000138944	SHISAL1	shisa like 1
chr22	44589402	44589600	199	*	Distal Intergenic	18359	1	ENST00000666755.1	388910	ENSG00000187012	LINC00207	long intergenic non-protein coding RNA 207
chr22	45323602	45323800	199	*	Intron (ENST00000216214.7/55007, intron 4 of 9)	4811	1	ENST00000424557.1	55007	ENSG00000100376	FAM118A	family with sequence similarity 118 member A
chr22	45341602	45341800	199	*	3' UTR	5207	1	ENST00000479180.1	55007	ENSG00000100376	FAM118A	family with sequence similarity 118 member A
chr22	45436802	45437000	199	*	Intron (ENST00000454439.1/ENST00000454439.1, intron 1 of 1)	18795	1	ENST00000466226.1	26150	ENSG00000128408	RIBC2	RIB43A domain with coiled-coils 2
chr22	45437002	45437200	199	*	Intron (ENST00000454439.1/ENST00000454439.1, intron 1 of 1)	18995	1	ENST00000466226.1	26150	ENSG00000128408	RIBC2	RIB43A domain with coiled-coils 2
chr22	45437202	45437400	199	*	Intron (ENST00000454439.1/ENST00000454439.1, intron 1 of 1)	19195	1	ENST00000466226.1	26150	ENSG00000128408	RIBC2	RIB43A domain with coiled-coils 2
chr22	46477202	46477400	199	*	Intron (ENST00000262738.7/9620, intron 1 of 34)	56800	2	ENST00000497509.1	9620	ENSG00000075275	CELSR1	cadherin EGF LAG seven-pass G-type receptor 1
chr22	46509802	46510000	199	*	Intron (ENST00000262738.7/9620, intron 1 of 34)	24200	2	ENST00000497509.1	9620	ENSG00000075275	CELSR1	cadherin EGF LAG seven-pass G-type receptor 1
chr22	46531602	46531800	199	*	Promoter (2-3kb)	2400	2	ENST00000497509.1	9620	ENSG00000075275	CELSR1	cadherin EGF LAG seven-pass G-type receptor 1
chr22	46591002	46591200	199	*	Intron (ENST00000447351.5/23151, intron 1 of 2)	13873	1	ENST00000431155.1	23151	ENSG00000075240	GRAMD4	GRAM domain containing 4
chr22	48666602	48666800	199	*	Intron (ENST00000402357.5/25817, intron 2 of 3)	-26447	1	ENST00000406880.1	25817	ENSG00000219438	TAFA5	TAFA chemokine like family member 5
chr3	113035602	113035800	199	*	Intron (ENST00000655310.1/ENST00000655310.1, intron 1 of 2)	-15741	2	ENST00000473284.5	25871	ENSG00000163608	NEPRO	nucleolus and neural progenitor protein
chr3	125718002	125718200	199	*	Distal Intergenic	-56514	1	ENST00000610060.1	105374312	ENSG00000272840	LOC105374312	uncharacterized LOC105374312
chr3	12960402	12960600	199	*	Exon (ENST00000474467.1/9922, exon 2 of 2)	6860	2	ENST00000474467.1	9922	ENSG00000144711	IQSEC1	IQ motif and Sec7 domain 1
chr3	13148202	13148400	199	*	Intron (ENST00000648114.1/9922, intron 2 of 15)	-74773	2	ENST00000613206.2	9922	ENSG00000144711	IQSEC1	IQ motif and Sec7 domain 1
chr3	140445802	140446000	199	*	Intron (ENST00000458420.7/64084, intron 5 of 16)	62789	2	ENST00000513309.1	101927808	ENSG00000250433	CLSTN2-AS1	CLSTN2 antisense RNA 1
chr3	140533002	140533200	199	*	Intron (ENST00000458420.7/64084, intron 9 of 16)	-24213	2	ENST00000513309.1	101927808	ENSG00000250433	CLSTN2-AS1	CLSTN2 antisense RNA 1
chr3	14441002	14441200	199	*	Intron (ENST00000610642.4/6533, intron 2 of 10)	8332	1	ENST00000452775.1	6533	ENSG00000131389	SLC6A6	solute carrier family 6 member 6
chr3	149379002	149379200	199	*	Promoter (<=1kb)	783	1	ENST00000484046.1	100874091	ENSG00000240541	TM4SF1-AS1	TM4SF1 antisense RNA 1
chr3	187047002	187047200	199	*	Intron (ENST00000169298.8/6480, intron 4 of 7)	3259	1	ENST00000442023.1	6480	ENSG00000073849	ST6GAL1	ST6 beta-galactoside alpha-2,6-sialyltransferase 1
chr3	192571402	192571600	199	*	Intron (ENST00000445105.6/2257, intron 2 of 5)	56380	1	ENST00000443165.1	100873987	ENSG00000230126	FGF12-AS2	FGF12 antisense RNA 2
chr3	194342402	194342600	199	*	Exon (ENST00000323830.4/1370, exon 2 of 2)	8718	2	ENST00000429275.1	1370	ENSG00000178772	CPN2	carboxypeptidase N subunit 2
chr3	194374602	194374800	199	*	Distal Intergenic	-4859	2	ENST00000347624.3	131578	ENSG00000172061	LRRC15	leucine rich repeat containing 15
chr3	196500802	196501000	199	*	Promoter (2-3kb)	2677	2	ENST00000437070.1	165918	ENSG00000163961	RNF168	ring finger protein 168
chr3	30093402	30093600	199	*	Distal Intergenic	105329	1	ENST00000497274.1	27303	ENSG00000144642	RBMS3	RNA binding motif single stranded interacting protein 3
chr3	39134002	39134200	199	*	Promoter (1-2kb)	1027	1	ENST00000481734.1	199223	ENSG00000168026	TTC21A	tetratricopeptide repeat domain 21A
chr3	5491202	5491400	199	*	Distal Intergenic	-240947	2	ENST00000577799.1	100616334	ENSG00000265180	MIR4790	microRNA 4790
chr3	57013802	57014000	199	*	Intron (ENST00000338458.8/50650, intron 2 of 12)	-36427	2	ENST00000486829.1	50650	ENSG00000163947	ARHGEF3	Rho guanine nucleotide exchange factor 3
chr3	61527402	61527600	199	*	Distal Intergenic	-33969	1	ENST00000495879.1	5793	ENSG00000144724	PTPRG	protein tyrosine phosphatase receptor type G
chr3	8679402	8679600	199	*	Promoter (1-2kb)	-1994	2	ENST00000455157.6	51066	ENSG00000125046	SSUH2	ssu-2 homolog
chr3	8679602	8679800	199	*	Promoter (2-3kb)	-2194	2	ENST00000455157.6	51066	ENSG00000125046	SSUH2	ssu-2 homolog
chr3	8680002	8680200	199	*	Promoter (1-2kb)	1871	2	ENST00000317371.8	51066	ENSG00000125046	SSUH2	ssu-2 homolog
chr4	121640802	121641000	199	*	Distal Intergenic	31558	2	ENST00000515717.1	308	ENSG00000164111	ANXA5	annexin A5
chr4	1294002	1294200	199	*	Intron (ENST00000505177.6/10296, intron 1 of 9)	4088	1	ENST00000509531.5	10296	ENSG00000090316	MAEA	macrophage erythroblast attacher
chr4	1299402	1299600	199	*	Exon (ENST00000510862.1/ENST00000510862.1, exon 2 of 2)	9488	1	ENST00000509531.5	10296	ENSG00000090316	MAEA	macrophage erythroblast attacher
chr4	1305402	1305600	199	*	Intron (ENST00000505177.6/10296, intron 1 of 9)	-3843	1	ENST00000510794.5	10296	ENSG00000090316	MAEA	macrophage erythroblast attacher
chr4	1306202	1306400	199	*	Intron (ENST00000505177.6/10296, intron 1 of 9)	-3043	1	ENST00000510794.5	10296	ENSG00000090316	MAEA	macrophage erythroblast attacher
chr4	147575002	147575200	199	*	Intron (ENST00000509370.1/ENST00000509370.1, intron 4 of 6)	-42186	1	ENST00000508208.5	55751	ENSG00000164168	TMEM184C	transmembrane protein 184C
chr4	1520202	1520400	199	*	Distal Intergenic	-113871	2	ENST00000422806.1	54729	ENSG00000235608	NKX1-1	NK1 homeobox 1
chr4	1520402	1520600	199	*	Distal Intergenic	-114071	2	ENST00000422806.1	54729	ENSG00000235608	NKX1-1	NK1 homeobox 1
chr4	1522802	1523000	199	*	Distal Intergenic	-116471	2	ENST00000422806.1	54729	ENSG00000235608	NKX1-1	NK1 homeobox 1
chr4	1529802	1530000	199	*	Distal Intergenic	114953	2	ENST00000467215.1	152877	ENSG00000174137	FAM53A	family with sequence similarity 53 member A
chr4	155332802	155333000	199	*	Intron (ENST00000630664.2/102724776, intron 2 of 4)	-6969	1	ENST00000608544.5	102724776	ENSG00000250910	LOC102724776	uncharacterized LOC102724776
chr4	164814402	164814600	199	*	Distal Intergenic	60271	1	ENST00000507311.1	100505989	ENSG00000248771	SMIM31	small integral membrane protein 31
chr4	175428002	175428200	199	*	Distal Intergenic	213545	2	ENST00000507080.5	2823	ENSG00000150625	GPM6A	glycoprotein M6A
chr4	184100402	184100600	199	*	Exon (ENST00000662866.1/ENST00000662866.1, exon 1 of 4)	17221	2	ENST00000510054.1	133121	ENSG00000164303	ENPP6	ectonucleotide pyrophosphatase/phosphodiesterase 6
chr4	25033802	25034000	199	*	Promoter (2-3kb)	-2856	2	ENST00000382114.9	55203	ENSG00000153012	LGI2	leucine rich repeat LGI family member 2
chr4	25428002	25428200	199	*	Distal Intergenic	12850	1	ENST00000506973.1	29945	ENSG00000053900	ANAPC4	anaphase promoting complex subunit 4
chr4	25428202	25428400	199	*	Distal Intergenic	13050	1	ENST00000506973.1	29945	ENSG00000053900	ANAPC4	anaphase promoting complex subunit 4
chr4	56536002	56536200	199	*	Intron (ENST00000512175.3/100506564, intron 1 of 8)	5396	1	ENST00000512175.3	100506564	ENSG00000249693	THEGL	theg spermatid protein like
chr4	56540202	56540400	199	*	Intron (ENST00000512175.3/100506564, intron 1 of 8)	9596	1	ENST00000512175.3	100506564	ENSG00000249693	THEGL	theg spermatid protein like
chr4	67537402	67537600	199	*	Intron (ENST00000273853.11/1060, intron 4 of 18)	-6536	2	ENST00000513216.5	1060	ENSG00000145241	CENPC	centromere protein C
chr4	681802	682000	199	*	Promoter (1-2kb)	1056	1	ENST00000503612.1	4636	ENSG00000215375	MYL5	myosin light chain 5
chr4	80304002	80304200	199	*	Intron (ENST00000507780.1/2250, intron 3 of 4)	-31520	1	ENST00000358105.7	255119	ENSG00000197826	CFAP299	cilia and flagella associated protein 299
chr4	87863602	87863800	199	*	Distal Intergenic	30615	1	ENST00000361056.3	56955	ENSG00000152595	MEPE	matrix extracellular phosphoglycoprotein
chr4	9063202	9063400	199	*	Exon (ENST00000662683.1/ENST00000662683.1, exon 2 of 2)	-107009	1	ENST00000512047.2	100287045	ENSG00000229924	FAM90A26	family with sequence similarity 90 member A26
chr5	109800202	109800400	199	*	Intron (ENST00000261483.4/4124, intron 12 of 21)	-3776	1	ENST00000508043.1	4124	ENSG00000112893	MAN2A1	mannosidase alpha class 2A member 1
chr5	149421602	149421800	199	*	Promoter (1-2kb)	1074	1	ENST00000655575.1	728264	NA	CARMN	cardiac mesoderm enhancer-associated non-coding RNA
chr5	179693402	179693600	199	*	Intron (ENST00000514383.5/821, intron 1 of 4)	-4806	1	ENST00000502296.5	821	ENSG00000127022	CANX	calnexin
chr5	181084802	181085000	199	*	Distal Intergenic	30741	1	ENST00000512570.1	153579	ENSG00000165810	BTNL9	butyrophilin like 9
chr5	181128802	181129000	199	*	Intron (ENST00000641318.1/ENST00000641318.1, intron 2 of 2)	-3498	2	ENST00000329365.2	26693	ENSG00000185372	OR2V1	olfactory receptor family 2 subfamily V member 1
chr5	32050002	32050200	199	*	Promoter (2-3kb)	-2294	1	ENST00000509256.1	23037	ENSG00000133401	PDZD2	PDZ domain containing 2
chr5	45658602	45658800	199	*	Intron (ENST00000303230.6/348980, intron 1 of 7)	-13341	2	ENST00000637256.1	348980	ENSG00000164588	HCN1	hyperpolarization activated cyclic nucleotide gated potassium channel 1
chr5	6575802	6576000	199	*	Distal Intergenic	-6136	1	ENST00000513844.2	255167	ENSG00000250056	LINC01018	long intergenic non-protein coding RNA 1018
chr5	7136602	7136800	199	*	Intron (ENST00000648809.1/ENST00000648809.1, intron 3 of 5)	169792	2	ENST00000512854.1	442132	NA	LOC442132	golgin A6 family-like 1 pseudogene
chr5	820002	820200	199	*	Intron (ENST00000503758.6/79844, intron 8 of 11)	-18857	2	ENST00000424784.3	79844	ENSG00000188818	ZDHHC11	zinc finger DHHC-type containing 11
chr6	1134402	1134600	199	*	Distal Intergenic	-33002	2	ENST00000664781.1	285768	NA	LINC01622	long intergenic non-protein coding RNA 1622
chr6	117101602	117101800	199	*	Distal Intergenic	-163758	1	ENST00000326274.6	245806	ENSG00000170162	VGLL2	vestigial like family member 2
chr6	122482802	122483000	199	*	Promoter (<=1kb)	714	1	ENST00000583007.2	5570	ENSG00000135549	PKIB	cAMP-dependent protein kinase inhibitor beta
chr6	147665802	147666000	199	*	Intron (ENST00000566741.1/389432, intron 1 of 1)	156576	1	ENST00000566741.1	389432	ENSG00000203727	SAMD5	sterile alpha motif domain containing 5
chr6	150323602	150323800	199	*	Distal Intergenic	-45092	1	ENST00000229447.9	389434	ENSG00000009765	IYD	iodotyrosine deiodinase
chr6	152584602	152584800	199	*	Intron (ENST00000341594.9/23345, intron 3 of 147)	-21247	2	ENST00000673281.1	23345	ENSG00000131018	SYNE1	spectrin repeat containing nuclear envelope protein 1
chr6	152684002	152684200	199	*	Distal Intergenic	-13695	1	ENST00000367245.5	80177	ENSG00000120279	MYCT1	MYC target 1
chr6	155437002	155437200	199	*	Intron (ENST00000159060.3/50508, intron 6 of 13)	18639	2	ENST00000159060.3	50508	ENSG00000074771	NOX3	NADPH oxidase 3
chr6	161891002	161891200	199	*	Intron (ENST00000366898.6/5071, intron 6 of 11)	-321582	2	ENST00000612485.1	5071	ENSG00000185345	PRKN	parkin RBR E3 ubiquitin protein ligase
chr6	18141802	18142000	199	*	Intron (ENST00000309983.5/7172, intron 4 of 8)	13077	2	ENST00000309983.5	7172	ENSG00000137364	TPMT	thiopurine S-methyltransferase
chr6	186602	186800	199	*	Exon (ENST00000649453.1/ENST00000649453.1, exon 2 of 2)	17312	2	ENST00000651295.1	285766	ENSG00000263667	LOC285766	uncharacterized LOC285766
chr6	2277602	2277800	199	*	Intron (ENST00000657072.1/100508120, intron 2 of 4)	-28493	1	ENST00000534160.1	100508120	NA	GMDS-DT	GMDS divergent transcript
chr6	2351402	2351600	199	*	Intron (ENST00000657072.1/100508120, intron 2 of 4)	-39946	1	ENST00000505870.5	100508120	NA	GMDS-DT	GMDS divergent transcript
chr6	2952602	2952800	199	*	Intron (ENST00000643314.1/5269, intron 4 of 5)	3082	2	ENST00000644697.1	5269	ENSG00000124570	SERPINB6	serpin family B member 6
chr6	2952802	2953000	199	*	Promoter (2-3kb)	2882	2	ENST00000644697.1	5269	ENSG00000124570	SERPINB6	serpin family B member 6
chr6	33080802	33081000	199	*	Promoter (<=1kb)	-27	2	ENST00000417724.1	3113	ENSG00000231389	HLA-DPA1	major histocompatibility complex, class II, DP alpha 1
chr6	33649002	33649200	199	*	Intron (ENST00000374316.9/3710, intron 3 of 58)	27680	1	ENST00000605930.3	3710	ENSG00000096433	ITPR3	inositol 1,4,5-trisphosphate receptor type 3
chr6	43942402	43942600	199	*	Distal Intergenic	-57980	1	ENST00000442114.6	221416	ENSG00000181577	C6orf223	chromosome 6 open reading frame 223
chr6	53644002	53644200	199	*	Distal Intergenic	11072	2	ENST00000407079.1	401265	ENSG00000124743	KLHL31	kelch like family member 31
chr6	53644202	53644400	199	*	Distal Intergenic	10872	2	ENST00000407079.1	401265	ENSG00000124743	KLHL31	kelch like family member 31
chr6	6453002	6453200	199	*	Intron (ENST00000649026.1/ENST00000649026.1, intron 1 of 3)	-131989	2	ENST00000414279.5	2162	ENSG00000124491	F13A1	coagulation factor XIII A chain
chr6	8068402	8068600	199	*	Intron (ENST00000397456.2/100526837, intron 3 of 6)	-4006	2	ENST00000627748.2	63915	ENSG00000188428	BLOC1S5	biogenesis of lysosomal organelles complex 1 subunit 5
chr6	87867002	87867200	199	*	Distal Intergenic	-164769	2	ENST00000257787.6	55122	ENSG00000135334	AKIRIN2	akirin 2
chr6	98530602	98530800	199	*	Distal Intergenic	-303774	1	ENST00000328345.8	5454	ENSG00000184486	POU3F2	POU class 3 homeobox 2
chr7	100619002	100619200	199	*	Downstream (1-2kb)	6187	1	ENST00000497456.1	64598	ENSG00000106330	MOSPD3	motile sperm domain containing 3
chr7	100639802	100640000	199	*	Promoter (1-2kb)	1514	2	ENST00000465294.5	7036	ENSG00000106327	TFR2	transferrin receptor 2
chr7	100751002	100751200	199	*	Exon (ENST00000613979.5/7455, exon 13 of 48)	16981	1	ENST00000618565.4	7455	ENSG00000146839	ZAN	zonadhesin (gene/pseudogene)
chr7	102871202	102871400	199	*	Intron (ENST00000379305.7/222235, intron 16 of 18)	-41600	1	ENST00000498487.1	10234	ENSG00000128606	LRRC17	leucine rich repeat containing 17
chr7	1164802	1165000	199	*	Exon (ENST00000423008.2/101927021, exon 3 of 3)	4206	1	ENST00000655003.1	101927021	NA	LOC101927021	uncharacterized LOC101927021
chr7	130180402	130180600	199	*	Promoter (1-2kb)	1457	2	ENST00000467599.1	84928	ENSG00000146842	TMEM209	transmembrane protein 209
chr7	149802202	149802400	199	*	Exon (ENST00000378016.4/23145, exon 50 of 107)	-8515	1	ENST00000481772.3	23145	ENSG00000197558	SSPO	SCO-spondin
chr7	152507402	152507600	199	*	Distal Intergenic	43616	1	ENST00000564834.1	100128822	ENSG00000261455	LINC01003	long intergenic non-protein coding RNA 1003
chr7	159090202	159090400	199	*	Intron (ENST00000262178.7/7434, intron 4 of 12)	6804	2	ENST00000377633.7	7434	ENSG00000106018	VIPR2	vasoactive intestinal peptide receptor 2
chr7	18642002	18642200	199	*	Intron (ENST00000417496.6/9734, intron 9 of 12)	132689	1	ENST00000524023.1	9734	ENSG00000048052	HDAC9	histone deacetylase 9
chr7	35363202	35363400	199	*	Intron (ENST00000656715.1/401324, intron 2 of 2)	49364	1	ENST00000656715.1	401324	NA	LOC401324	uncharacterized LOC401324
chr7	35430202	35430400	199	*	Distal Intergenic	116364	1	ENST00000656715.1	401324	NA	LOC401324	uncharacterized LOC401324
chr7	3659802	3660000	199	*	Intron (ENST00000404826.7/221935, intron 4 of 44)	-290920	1	ENST00000426596.1	221935	ENSG00000146555	SDK1	sidekick cell adhesion molecule 1
chr7	39941402	39941600	199	*	Distal Intergenic	8155	2	ENST00000569710.1	112267983	NA	LOC112267983	uncharacterized LOC112267983
chr7	42029802	42030000	199	*	Intron (ENST00000395925.8/2737, intron 7 of 14)	-51880	2	ENST00000464291.1	2737	ENSG00000106571	GLI3	GLI family zinc finger 3
chr7	4204602	4204800	199	*	Intron (ENST00000404826.7/221935, intron 35 of 44)	-22355	1	ENST00000466611.1	221935	ENSG00000146555	SDK1	sidekick cell adhesion molecule 1
chr7	43879602	43879800	199	*	Promoter (2-3kb)	2096	2	ENST00000467410.1	55665	ENSG00000106608	URGCP	upregulator of cell proliferation
chr7	43946002	43946200	199	*	Promoter (2-3kb)	-2402	1	ENST00000491770.1	51619	ENSG00000078967	UBE2D4	ubiquitin conjugating enzyme E2 D4 (putative)
chr7	44963202	44963400	199	*	Exon (ENST00000463516.5/64005, exon 15 of 16)	11706	2	ENST00000488554.5	64005	ENSG00000136286	MYO1G	myosin IG
chr7	47646002	47646200	199	*	Distal Intergenic	-9044	1	ENST00000408988.2	401335	ENSG00000221845	C7orf65	chromosome 7 open reading frame 65
chr7	47659202	47659400	199	*	Exon (ENST00000408988.2/401335, exon 3 of 3)	3958	1	ENST00000408988.2	401335	ENSG00000221845	C7orf65	chromosome 7 open reading frame 65
chr7	50819602	50819800	199	*	Distal Intergenic	-26140	2	ENST00000335866.7	2887	ENSG00000106070	GRB10	growth factor receptor bound protein 10
chr7	553402	553600	199	*	Intron (ENST00000544935.5/5575, intron 9 of 10)	-8358	1	ENST00000453149.1	101927000	ENSG00000229380	LOC101927000	uncharacterized LOC101927000
chr7	55743602	55743800	199	*	Distal Intergenic	-30350	2	ENST00000441699.1	360132	ENSG00000176826	FKBP9P1	FKBP prolyl isomerase 9 pseudogene 1
chr7	55780202	55780400	199	*	Distal Intergenic	-66950	2	ENST00000441699.1	360132	ENSG00000176826	FKBP9P1	FKBP prolyl isomerase 9 pseudogene 1
chr7	57259802	57260000	199	*	Distal Intergenic	-36905	2	ENST00000671083.1	105375297	ENSG00000234089	LOC105375297	uncharacterized LOC105375297
chr7	580802	581000	199	*	Intron (ENST00000544935.5/5575, intron 8 of 10)	18844	1	ENST00000453149.1	101927000	ENSG00000229380	LOC101927000	uncharacterized LOC101927000
chr7	615402	615600	199	*	Intron (ENST00000544935.5/5575, intron 4 of 10)	12217	1	ENST00000429872.1	101926963	NA	LOC101926963	uncharacterized LOC101926963
chr7	65257002	65257200	199	*	Distal Intergenic	115761	1	ENST00000438455.3	285905	ENSG00000164669	INTS4P1	integrator complex subunit 4 pseudogene 1
chr7	74308802	74309000	199	*	Intron (ENST00000361545.9/7461, intron 1 of 15)	-8547	1	ENST00000395060.5	7461	ENSG00000106665	CLIP2	CAP-Gly domain containing linker protein 2
chr7	78147202	78147400	199	*	Intron (ENST00000354212.9/9863, intron 16 of 21)	20573	2	ENST00000524268.1	9863	ENSG00000187391	MAGI2	membrane associated guanylate kinase, WW and PDZ domain containing 2
chr7	81034802	81035000	199	*	Distal Intergenic	-112443	2	ENST00000419255.6	10512	ENSG00000075223	SEMA3C	semaphorin 3C
chr7	929002	929200	199	*	Promoter (1-2kb)	-1488	2	ENST00000453823.5	11033	ENSG00000105963	ADAP1	ArfGAP with dual PH domains 1
chr8	102576802	102577000	199	*	Distal Intergenic	25213	1	ENST00000285402.4	4956	ENSG00000155087	ODF1	outer dense fiber of sperm tails 1
chr8	103001402	103001600	199	*	Exon (ENST00000659614.1/100506753, exon 6 of 6)	-19463	1	ENST00000518857.5	528	ENSG00000155097	ATP6V1C1	ATPase H+ transporting V1 subunit C1
chr8	113257202	113257400	199	*	Intron (ENST00000343508.7/114788, intron 4 of 71)	-83302	2	ENST00000462254.1	114788	ENSG00000164796	CSMD3	CUB and Sushi multiple domains 3
chr8	120002402	120002600	199	*	Intron (ENST00000523492.5/64798, intron 3 of 6)	32614	1	ENST00000518057.1	64798	ENSG00000155792	DEPTOR	DEP domain containing MTOR interacting protein
chr8	126574202	126574400	199	*	Intron (ENST00000645490.1/ENST00000645490.1, intron 1 of 1)	-15724	2	ENST00000304916.4	157638	ENSG00000168672	LRATD2	LRAT domain containing 2
chr8	132170002	132170200	199	*	Intron (ENST00000621976.1/3786, intron 9 of 15)	17013	2	ENST00000621976.1	3786	ENSG00000184156	KCNQ3	potassium voltage-gated channel subfamily Q member 3
chr8	140940402	140940600	199	*	Exon (ENST00000517055.1/ENST00000517055.1, exon 1 of 1)	-5812	2	ENST00000521395.5	5747	ENSG00000169398	PTK2	protein tyrosine kinase 2
chr8	142061002	142061200	199	*	Distal Intergenic	-115139	1	ENST00000584349.1	100616268	ENSG00000265247	MIR4472-1	microRNA 4472-1
chr8	143567202	143567400	199	*	Promoter (<=1kb)	486	2	ENST00000532704.1	642475	ENSG00000204839	MROH6	maestro heat like repeat family member 6
chr8	143727602	143727800	199	*	Exon (ENST00000388913.4/286077, exon 5 of 5)	5353	2	ENST00000583819.1	100616318	ENSG00000265660	MIR4664	microRNA 4664
chr8	143727802	143728000	199	*	Exon (ENST00000388913.4/286077, exon 5 of 5)	5153	2	ENST00000583819.1	100616318	ENSG00000265660	MIR4664	microRNA 4664
chr8	143847602	143847800	199	*	Distal Intergenic	-6629	2	ENST00000442628.7	340371	ENSG00000185189	NRBP2	nuclear receptor binding protein 2
chr8	23546002	23546200	199	*	Intron (ENST00000417331.6/51312, intron 1 of 3)	4315	1	ENST00000520949.1	51312	ENSG00000147454	SLC25A37	solute carrier family 25 member 37
chr8	29841202	29841400	199	*	Intron (ENST00000517356.1/101929470, intron 2 of 2)	-12698	2	ENST00000507496.5	101929470	ENSG00000248964	LOC101929470	uncharacterized LOC101929470
chr8	36826202	36826400	199	*	Intron (ENST00000399881.8/157855, intron 10 of 26)	41803	1	ENST00000522417.1	157855	ENSG00000215262	KCNU1	potassium calcium-activated channel subfamily U member 1
chr8	40044202	40044400	199	*	Distal Intergenic	56459	1	ENST00000418094.1	169355	ENSG00000188676	IDO2	indoleamine 2,3-dioxygenase 2
chr8	49307402	49307600	199	*	Distal Intergenic	204580	2	ENST00000518854.1	100507464	ENSG00000253380	LOC100507464	uncharacterized LOC100507464
chr8	72874602	72874800	199	*	Intron (ENST00000523207.2/9312, intron 2 of 2)	-134064	1	ENST00000276602.10	7013	ENSG00000147601	TERF1	telomeric repeat binding factor 1
chr8	73564202	73564400	199	*	Intron (ENST00000522695.5/27067, intron 9 of 11)	18430	2	ENST00000523533.5	27067	ENSG00000040341	STAU2	staufen double-stranded RNA binding protein 2
chr8	97446402	97446600	199	*	Distal Intergenic	88137	1	ENST00000384486.2	109617016	ENSG00000207215	SNORD3H	small nucleolar RNA, C/D box 3H
chr9	10208402	10208600	199	*	Intron (ENST00000463477.5/5789, intron 3 of 16)	-174612	2	ENST00000381196.8	5789	ENSG00000153707	PTPRD	protein tyrosine phosphatase receptor type D
chr9	110236002	110236200	199	*	Distal Intergenic	8916	2	ENST00000487892.1	7295	ENSG00000136810	TXN	thioredoxin
chr9	122226002	122226200	199	*	Promoter (<=1kb)	561	2	ENST00000558672.1	26468	ENSG00000106852	LHX6	LIM homeobox 6
chr9	122226202	122226400	199	*	Promoter (<=1kb)	361	2	ENST00000558672.1	26468	ENSG00000106852	LHX6	LIM homeobox 6
chr9	122226402	122226600	199	*	Promoter (<=1kb)	161	2	ENST00000558672.1	26468	ENSG00000106852	LHX6	LIM homeobox 6
chr9	122227202	122227400	199	*	Promoter (<=1kb)	-79	2	ENST00000560152.1	26468	ENSG00000106852	LHX6	LIM homeobox 6
chr9	126563002	126563200	199	*	Distal Intergenic	-51243	1	ENST00000526117.5	4010	ENSG00000136944	LMX1B	LIM homeobox transcription factor 1 beta
chr9	127198802	127199000	199	*	Intron (ENST00000424082.6/9649, intron 12 of 17)	-11503	1	ENST00000467325.2	9649	ENSG00000136828	RALGPS1	Ral GEF with PH domain and SH3 binding motif 1
chr9	130194202	130194400	199	*	Promoter (<=1kb)	374	1	ENST00000493042.1	23413	ENSG00000107130	NCS1	neuronal calcium sensor 1
chr9	131094802	131095000	199	*	Promoter (1-2kb)	-1476	1	ENST00000372309.7	83543	ENSG00000126878	AIF1L	allograft inflammatory factor 1 like
chr9	131563602	131563800	199	*	Distal Intergenic	18088	1	ENST00000636672.1	642515	ENSG00000283526	PRRT1B	proline rich transmembrane protein 1B
chr9	133924402	133924600	199	*	Intron (ENST00000406606.7/7410, intron 2 of 26)	14701	2	ENST00000472905.1	7410	ENSG00000160293	VAV2	vav guanine nucleotide exchange factor 2
chr9	134539002	134539200	199	*	Intron (ENST00000435284.2/ENST00000435284.2, intron 1 of 1)	-102574	1	ENST00000371817.7	1289	ENSG00000130635	COL5A1	collagen type V alpha 1 chain
chr9	135044402	135044600	199	*	Distal Intergenic	-30822	1	ENST00000371799.8	10439	ENSG00000130558	OLFM1	olfactomedin 1
chr9	135193002	135193200	199	*	Distal Intergenic	87362	1	ENST00000483042.1	10439	ENSG00000130558	OLFM1	olfactomedin 1
chr9	136975002	136975200	199	*	Promoter (<=1kb)	0	1	ENST00000640716.1	5730	ENSG00000107317	PTGDS	prostaglandin D2 synthase
chr9	14892802	14893000	199	*	Intron (ENST00000422223.6/158326, intron 2 of 37)	17430	2	ENST00000380880.3	158326	ENSG00000164946	FREM1	FRAS1 related extracellular matrix 1
chr9	16195802	16196000	199	*	Distal Intergenic	57107	2	ENST00000380683.6	100129385	ENSG00000205549	C9orf92	chromosome 9 open reading frame 92
chr9	32694802	32695000	199	*	Distal Intergenic	-59133	2	ENST00000242310.4	138474	ENSG00000122728	TAF1L	TATA-box binding protein associated factor 1 like
chr9	35564002	35564200	199	*	Promoter (<=1kb)	-103	2	ENST00000447837.1	730112	ENSG00000215187	FAM166B	family with sequence similarity 166 member B
chr9	38526802	38527000	199	*	Exon (ENST00000451357.1/ENST00000451357.1, exon 1 of 1)	15792	2	ENST00000562942.2	100289137	ENSG00000283486	FAM95C	family with sequence similarity 95 member C
chr9	41237202	41237400	199	*	Distal Intergenic	3447	1	ENST00000612572.1	100616184	ENSG00000276029	MIR4477A	microRNA 4477a
chr9	42356002	42356200	199	*	Distal Intergenic	157002	1	ENST00000613652.1	100996582	NA	FAM74A7	family with sequence similarity 74 member A7
chr9	42972202	42972400	199	*	Exon (ENST00000396461.3/ENST00000396461.3, exon 1 of 1)	-153764	1	ENST00000666774.1	102724904	NA	LOC102724904	methylenetetrahydrofolate dehydrogenase (NADP+ dependent) 1 like pseudogene
chr9	76206002	76206200	199	*	Intron (ENST00000545128.5/5125, intron 20 of 36)	17363	1	ENST00000455778.1	5125	ENSG00000099139	PCSK5	proprotein convertase subtilisin/kexin type 5
chr9	78308802	78309000	199	*	Intron (ENST00000376588.4/29968, intron 6 of 8)	11659	1	ENST00000347159.6	29968	ENSG00000135069	PSAT1	phosphoserine aminotransferase 1
chr9	84367402	84367600	199	*	Intron (ENST00000650453.1/ENST00000650453.1, intron 1 of 6)	-26644	2	ENST00000376238.5	64078	ENSG00000197506	SLC28A3	solute carrier family 28 member 3
chr9	84380202	84380400	199	*	Intron (ENST00000650453.1/ENST00000650453.1, intron 1 of 6)	-39444	2	ENST00000376238.5	64078	ENSG00000197506	SLC28A3	solute carrier family 28 member 3
chr9	90098402	90098600	199	*	Distal Intergenic	-56903	2	ENST00000426593.1	286370	ENSG00000227555	MIR4290HG	MIR4290 host gene
chr9	90906602	90906800	199	*	Distal Intergenic	79114	1	ENST00000375746.1	6850	ENSG00000165025	SYK	spleen associated tyrosine kinase
