# Supplementary material for: The combination of DNA methylome and transcriptome revealed the intergenerational inheritance on the influence of advanced maternal age
Source: Clin Transl Med. 2022 Sep 14;12(9):e990. doi: 10.1002/ctm2.990 (PMC9473489; doi:10.1002/ctm2.990)
Supplement: Supplementary file 14 — Supporting Information [file CTM2-12-e990-s014.xlsx]

## Sheet: paternal_or_maternal_DMRs
Supplementary Table S5. The enrichment gene ontology (biological process) terms for AMA related DMRs for paternal and maternal groups.
number	Description	GeneRatio	BgRatio	pvalue	p.adjust	qvalue	geneID	Count	group	Log_pvalue	freq	Log_pvalue2
1	negative regulation of neuron differentiation	5/161	201/17913	0.0352704	0.658551	0.646754	EIF2AK4/RGMA/RAP1GAP2/PTPRG/GAK	5	father_hypo	1.45259	3	1.45259
2	Ras protein signal transduction	7/161	324/17913	0.0273569	0.641318	0.62983	ARHGEF10L/RAP2A/FARP1/SHC2/GPR55/VAV2/FGD3	7	father_hypo	1.56293	3	1.56293
3	small GTPase mediated signal transduction	12/161	465/17913	0.00103231	0.360661	0.3542	ARHGEF10L/RAP2A/FARP1/RAP1GAP2/SIPA1L3/SHC2/DOCK10/GPR55/RALGAPA2/RAPGEF5/VAV2/FGD3	12	father_hypo	2.98619	3	2.98619
4	negative regulation of neuron differentiation	4/115	201/17913	0.0406552	0.482812	0.476384	ZNF536/PTPRS/PTPRG/SPOCK1	4	father_hyper	1.39088	3	1.39088
5	Ras protein signal transduction	7/115	324/17913	0.0049224	0.272934	0.2693	ITPKB/RASGRF1/SHC2/IQSEC1/RREB1/MAPKAP1/RALGPS1	7	father_hyper	2.30782	3	2.30782
6	small GTPase mediated signal transduction	8/115	465/17913	0.0102439	0.41059	0.405123	ITPKB/DOCK1/RASGRF1/SHC2/IQSEC1/RREB1/MAPKAP1/RALGPS1	8	father_hyper	1.98954	3	1.98954
7	negative regulation of neuron differentiation	5/143	201/17913	0.0226674	0.578265	0.576	LMX1A/EIF2AK4/NOTCH3/RTN4R/SPOCK1	5	mother_hyper	1.6446	3	1.6446
8	Ras protein signal transduction	8/143	324/17913	0.00453363	0.578265	0.576	RASA3/RTN4R/LZTR1/CELSR1/IQSEC1/ARHGEF3/TRIO/TIAM2	8	mother_hyper	2.34355	3	2.34355
9	small GTPase mediated signal transduction	12/143	465/17913	0.000357885	0.578265	0.576	RERG/RASA3/DOCK9/RTN4R/LZTR1/ARHGAP8/CELSR1/IQSEC1/ARHGEF3/TRIO/TIAM2/DOCK8	12	mother_hyper	3.44626	3	3.44626
10	locomotory behavior	5/161	194/17913	0.0309707	0.647528	0.635929	APBA2/ZFHX3/ALK/PRKN/PBX3	5	father_hypo	1.50905	2	1.50905
11	protein homotetramerization	4/161	89/17913	0.00849606	0.413238	0.405836	PEX14/MCOLN1/REG1A/SAMHD1	4	father_hypo	2.07078	2	2.07078
12	regulation of heart contraction	6/161	249/17913	0.0251942	0.632071	0.620749	RYR2/KCNQ1/P2RX4/CACNA1C/CHGA/KCNIP1	6	father_hypo	1.5987	2	1.5987
13	regulation of muscle contraction	6/161	164/17913	0.00368808	0.372113	0.365448	PPP1R12B/RYR2/KCNQ1/P2RX4/CACNA1C/CHGA	6	father_hypo	2.4332	2	2.4332
14	regulation of neuron projection development	11/161	458/17913	0.00290795	0.372113	0.365448	LRP8/RAP2A/RGMA/RAP1GAP2/ALK/REG1A/PTPRG/GAK/PRKN/POU3F2/SMURF1	11	father_hypo	2.53641	2	2.53641
15	cell junction organization	5/115	277/17913	0.0331501	0.482812	0.476384	MPP7/NECTIN1/SMAD3/IQSEC1/PRKCI	5	father_hyper	1.47952	2	1.47952
16	glycosylation	5/115	241/17913	0.0196561	0.482812	0.476384	RAMP1/GAL3ST1/ST6GAL1/MUC4/STT3B	5	father_hyper	1.7065	2	1.7065
17	regulation of cardiac muscle hypertrophy	3/115	76/17913	0.0129021	0.46123	0.455089	GLRX3/SMAD3/JARID2	3	father_hyper	1.88934	2	1.88934
18	regulation of neuron projection development	8/115	458/17913	0.00940353	0.41059	0.405123	CAMK1D/MOB2/LRRC4C/PTPRS/RAB17/PRKCI/PTPRG/SPOCK1	8	father_hyper	2.02671	2	2.02671
19	cell junction organization	6/162	277/17913	0.0403116	0.649175	0.638688	MPP7/CDH8/CDH15/CD177/IQSEC1/SDK1	6	mother_hypo	1.39457	2	1.39457
20	glycoprotein metabolic process	9/162	369/17913	0.00649558	0.446174	0.438966	GALNT2/TET1/GALNT18/ST6GALNAC1/FUT5/RAMP1/MUC4/PLOD3/SULF1	9	mother_hypo	2.18738	2	2.18738
21	glycosylation	8/162	241/17913	0.00159757	0.446174	0.438966	GALNT2/TET1/GALNT18/ST6GALNAC1/FUT5/RAMP1/MUC4/PLOD3	8	mother_hypo	2.79654	2	2.79654
22	organic acid transport	8/162	293/17913	0.00526114	0.446174	0.438966	SLC6A9/LRRC8D/GOT2/TRPV1/SLC23A2/SLC6A11/SLC26A5/LRRC8A	8	mother_hypo	2.27892	2	2.27892
23	locomotory behavior	6/143	194/17913	0.00468542	0.578265	0.576	LMX1A/NAV2/ALDH1A3/APBA2/CSTB/CELSR1	6	mother_hyper	2.32925	2	2.32925
24	organic acid transport	6/143	293/17913	0.0303078	0.578265	0.576	AGT/P2RX4/SLC27A1/SLC19A1/SLC6A11/SYK	6	mother_hyper	1.51845	2	1.51845
25	protein homotetramerization	4/143	89/17913	0.00562833	0.578265	0.576	ALDH1A3/SRR/SAMHD1/USP16	4	mother_hyper	2.24962	2	2.24962
26	regulation of cardiac muscle hypertrophy	3/143	76/17913	0.0229295	0.578265	0.576	AGT/GLRX3/P2RX4	3	mother_hyper	1.63961	2	1.63961
27	regulation of heart contraction	5/143	249/17913	0.0495888	0.578265	0.576	AGT/GLRX3/KCNQ1/P2RX4/CHGA	5	mother_hyper	1.30462	2	1.30462
28	regulation of muscle contraction	4/143	164/17913	0.042555	0.578265	0.576	KCNQ1/P2RX4/CHGA/KCNB2	4	mother_hyper	1.37105	2	1.37105
29	gland development	11/161	422/17913	0.0015399	0.372113	0.365448	CCND1/ATP2C2/LAMA1/ERBB4/REG1A/SMARCC1/POU1F1/LATS1/NOTCH4/POU3F2/MAD1L1	11	father_hypo	2.81251	1	2.81251
30	regeneration	5/161	194/17913	0.0309707	0.647528	0.635929	CCND1/RGMA/ERBB4/DYSF/REG1A	5	father_hypo	1.50905	1	1.50905
31	negative regulation of neurogenesis	6/161	271/17913	0.0359346	0.658551	0.646754	EIF2AK4/RGMA/RAP1GAP2/ERBB4/PTPRG/GAK	6	father_hypo	1.44449	1	1.44449
32	positive regulation of developmental growth	6/161	183/17913	0.00625956	0.386232	0.379313	ERBB4/REG1A/POU1F1/PRKN/POU3F2/SMURF1	6	father_hypo	2.20346	1	2.20346
33	protein polyubiquitination	6/161	288/17913	0.045995	0.658551	0.646754	FBXW10/ZNF738/DYSF/ANAPC4/PRKN/SMURF1	6	father_hypo	1.33729	1	1.33729
34	protein autophosphorylation	8/161	210/17913	0.000633408	0.360661	0.3542	GRK1/RAP2A/EIF2AK4/ERBB4/ALK/DYRK1A/TEC/STK10	8	father_hypo	3.19832	1	3.19832
35	cellular modified amino acid metabolic process	6/161	179/17913	0.00563357	0.372113	0.365448	GSTM5/ALDH1L2/DIO2/SLC19A1/OSBPL10/IYD	6	father_hypo	2.24922	1	2.24922
36	vacuolar transport	5/161	103/17913	0.00237701	0.372113	0.365448	HOOK2/GAK/PRKN/SMURF1/DENND3	5	father_hypo	2.62397	1	2.62397
37	regulation of cell morphogenesis	8/161	430/17913	0.0407184	0.658551	0.646754	LRP8/RAP2A/WTIP/REG1A/PRKN/POU3F2/SMURF1/FGD3	8	father_hypo	1.39021	1	1.39021
38	peptidyl-tyrosine phosphorylation	7/161	346/17913	0.0370638	0.658551	0.646754	LRP8/SNX6/ERBB4/ALK/PKDCC/DYRK1A/TEC	7	father_hypo	1.43105	1	1.43105
39	regulation of dendrite extension	3/161	25/17913	0.00141737	0.372113	0.365448	REG1A/PRKN/SMURF1	3	father_hypo	2.84852	1	2.84852
40	B cell receptor signaling pathway	3/161	53/17913	0.0120203	0.442977	0.435042	RUNX1/FOXP1/TEC	3	father_hypo	1.92008	1	1.92008
41	calcium ion transmembrane transport	6/161	293/17913	0.0492565	0.658551	0.646754	RYR2/CATSPER1/P2RX4/CACNA1C/MCOLN1/DYSF	6	father_hypo	1.30754	1	1.30754
42	positive regulation of blood circulation	3/161	68/17913	0.023334	0.623966	0.612789	RYR2/KCNQ1/CHGA	3	father_hypo	1.63201	1	1.63201
43	striated muscle contraction	6/161	170/17913	0.00439401	0.372113	0.365448	RYR2/KCNQ1/P2RX4/CACNA1C/CHGA/MB	6	father_hypo	2.35714	1	2.35714
44	cytosolic transport	4/161	140/17913	0.0376667	0.658551	0.646754	SNX6/HOOK2/GAK/PRKN	4	father_hypo	1.42404	1	1.42404
45	regulation of response to wounding	6/115	173/17913	0.000878214	0.210743	0.207937	ANO6/SMAD3/PTPRS/ADTRP/RREB1/MIR29B1	6	father_hyper	3.0564	1	3.0564
46	regulation of cell-substrate adhesion	4/115	201/17913	0.0406552	0.482812	0.476384	DOCK1/SMAD3/SPOCK1/RREB1	4	father_hyper	1.39088	1	1.39088
47	protein N-linked glycosylation	3/115	63/17913	0.00773861	0.38822	0.383051	GAL3ST1/ST6GAL1/STT3B	3	father_hyper	2.11134	1	2.11134
48	positive regulation of cell adhesion	6/115	388/17913	0.0390825	0.482812	0.476384	ITPKB/DOCK1/ADAM8/SMAD3/GLI2/RREB1	6	father_hyper	1.40802	1	1.40802
49	polyol metabolic process	5/115	115/17913	0.000874824	0.210743	0.207937	ITPKB/PLCH2/MYOF/ITPK1/NTSR1	5	father_hyper	3.05808	1	3.05808
50	synaptic membrane adhesion	3/115	26/17913	0.000601734	0.210743	0.207937	LRRC4C/LRFN5/PTPRS	3	father_hyper	3.2206	1	3.2206
51	cell-cell junction organization	4/115	128/17913	0.00934568	0.41059	0.405123	MPP7/NECTIN1/SMAD3/PRKCI	4	father_hyper	2.02939	1	2.02939
52	synapse assembly	4/115	172/17913	0.024929	0.482812	0.476384	NECTIN1/LRFN5/PTPRS/RAB17	4	father_hyper	1.6033	1	1.6033
53	response to interleukin-1	4/115	183/17913	0.0303623	0.482812	0.476384	NFKBIA/VRK2/PRKCI/MIR204	4	father_hyper	1.51767	1	1.51767
54	NIK/NF-kappaB signaling	4/115	179/17913	0.028312	0.482812	0.476384	PRDX1/NFKBIA/MIR29B1/MIR204	4	father_hyper	1.54803	1	1.54803
55	peptidyl-tyrosine dephosphorylation	4/115	101/17913	0.00407994	0.260498	0.25703	PTPN20/DUSP8/PTPRS/PTPRG	4	father_hyper	2.38935	1	2.38935
56	regulation of extracellular matrix organization	3/115	41/17913	0.00230047	0.210743	0.207937	SMAD3/ADTRP/MIR29B1	3	father_hyper	2.63818	1	2.63818
57	negative regulation of mitotic cell cycle	5/115	308/17913	0.0485167	0.482812	0.476384	USP44/SMAD3/PLK1/MIR29B1/MAD1L1	5	father_hyper	1.31411	1	1.31411
58	regulation of tissue remodeling	4/162	86/17913	0.00770655	0.446174	0.438966	ADAM8/IL2/THBS4/DCSTAMP	4	mother_hypo	2.11314	1	2.11314
59	positive regulation of leukocyte differentiation	4/162	143/17913	0.0409858	0.649175	0.638688	ADAM8/IL2RA/IL2/DCSTAMP	4	mother_hypo	1.38737	1	1.38737
60	neutrophil migration	4/162	72/17913	0.00411454	0.446174	0.438966	CAMK1D/ADAM8/CD177/THBS4	4	mother_hypo	2.38568	1	2.38568
61	peptidyl-lysine modification	8/162	376/17913	0.0212295	0.560825	0.551766	CHD5/DPF3/RPS6KA5/HDAC4/PLOD3/KPNA7/EHMT1/KDM4C	8	mother_hypo	1.67306	1	1.67306
62	histone H3-K27 methylation	3/162	20/17913	0.000739217	0.444149	0.436975	CHD5/KPNA7/EHMT1	3	mother_hypo	3.13123	1	3.13123
63	lymphocyte differentiation	7/162	325/17913	0.0285769	0.616222	0.606268	CR1/ADAM8/IL2RA/HDAC4/IL2/CAMK4/LRRC8A	7	mother_hypo	1.54399	1	1.54399
64	negative regulation of immune response	4/162	143/17913	0.0409858	0.649175	0.638688	CR1/IL2RA/IL20RB/IL2	4	mother_hypo	1.38737	1	1.38737
65	protein O-linked glycosylation	5/162	106/17913	0.00276619	0.446174	0.438966	GALNT2/TET1/GALNT18/MUC4/PLOD3	5	mother_hypo	2.55812	1	2.55812
66	monosaccharide metabolic process	6/162	277/17913	0.0403116	0.649175	0.638688	GOT2/FUT5/SLC23A2/NKX1-1/UGT2A3/UGT2B7	6	mother_hypo	1.39457	1	1.39457
67	cellular amino acid biosynthetic process	3/162	73/17913	0.0284871	0.616222	0.606268	GOT2/PLOD3/PSAT1	3	mother_hypo	1.54535	1	1.54535
68	negative regulation of leukocyte proliferation	3/162	71/17913	0.0265199	0.616222	0.606268	IL2RA/IL20RB/IL2	3	mother_hypo	1.57643	1	1.57643
69	endomembrane system organization	7/162	365/17913	0.0483947	0.649175	0.638688	MYOF/DYNC2H1/STX2/GOLGA5/HOOK2/YWHAZ/COL5A1	7	mother_hypo	1.3152	1	1.3152
70	striated muscle cell development	4/162	145/17913	0.0427673	0.649175	0.638688	NEBL/MYOF/SIX4/HDAC4	4	mother_hypo	1.36889	1	1.36889
71	regulation of embryonic development	5/162	128/17913	0.00616608	0.446174	0.438966	RACGAP1/SIX4/SULF1/COL5A1/EHMT1	5	mother_hypo	2.20999	1	2.20999
72	regulation of neurological system process	5/162	134/17913	0.00745382	0.446174	0.438966	SHISA9/SHISA6/MAG/TMEM108/OPRM1	5	mother_hypo	2.12762	1	2.12762
73	synapse organization	8/162	394/17913	0.0270822	0.616222	0.606268	SIX4/IGF1R/CDH8/SHISA6/TMEM108/SDK1/MAGI2/YWHAZ	8	mother_hypo	1.56732	1	1.56732
74	organic anion transport	10/162	430/17913	0.00582699	0.446174	0.438966	SLC6A9/LRRC8D/SLC4A8/GOT2/TRPV1/SLC23A2/ATP9A/SLC6A11/SLC26A5/LRRC8A	10	mother_hypo	2.23456	1	2.23456
75	regulation of cytokinesis	3/162	83/17913	0.0394486	0.649175	0.638688	TAS1R2/RACGAP1/RAB11FIP4	3	mother_hypo	1.40397	1	1.40397
76	regulation of blood pressure	4/143	169/17913	0.046625	0.578265	0.576	AGT/NAV2/P2RX4/CHGA	4	mother_hyper	1.33138	1	1.33138
77	neurotransmitter metabolic process	4/143	145/17913	0.0290021	0.578265	0.576	AGT/P2RX4/ENPP6/DDC	4	mother_hyper	1.53757	1	1.53757
78	inner ear morphogenesis	3/143	95/17913	0.0405128	0.578265	0.576	ALDH1A3/GLI2/CELSR1	3	mother_hyper	1.39241	1	1.39241
79	bone morphogenesis	3/143	90/17913	0.0353764	0.578265	0.576	DHRS3/FOXN3/FREM1	3	mother_hyper	1.45129	1	1.45129
80	monovalent inorganic cation transport	8/143	477/17913	0.0376882	0.578265	0.576	KCNAB2/KCNQ1/P2RX4/COX4I1/UTRN/ATP6V0A4/KCNB2/SLC28A3	8	mother_hyper	1.42379	1	1.42379
81	forebrain development	7/143	371/17913	0.029511	0.578265	0.576	LMX1A/ALDH1A3/NOTCH3/GLI2/RTN4R/NEUROD6/LHX6	7	mother_hyper	1.53002	1	1.53002
82	central nervous system neuron differentiation	5/143	177/17913	0.0138493	0.578265	0.576	LMX1A/SUFU/GLI2/SPOCK1/LHX6	5	mother_hyper	1.85857	1	1.85857
83	sensory perception of mechanical stimulus	4/143	159/17913	0.038695	0.578265	0.576	NAV2/KCNQ1/P2RX4/ATP6V0A4	4	mother_hyper	1.41234	1	1.41234
84	protein homooligomerization	7/143	345/17913	0.0209037	0.578265	0.576	P2RX4/ALDH1A3/SRR/RIOK3/SAMHD1/USP16/KCNB2	7	mother_hyper	1.67978	1	1.67978
85	morphogenesis of embryonic epithelium	5/143	146/17913	0.00634712	0.578265	0.576	SUFU/ALDH1A3/GLI2/CELSR1/COBL	5	mother_hyper	2.19742	1	2.19742
86	neural tube development	4/143	155/17913	0.0357583	0.578265	0.576	SUFU/GLI2/CELSR1/COBL	4	mother_hyper	1.44662	1	1.44662
87	pattern specification process	7/143	408/17913	0.0454766	0.578265	0.576	SUFU/PCSK6/GLI2/ETS2/CELSR1/COBL/LRRC6	7	mother_hyper	1.34221	1	1.34221
88	cell fate commitment	5/143	238/17913	0.0422628	0.578265	0.576	SUFU/TENM4/NOTCH3/GLI2/ETS2	5	mother_hyper	1.37404	1	1.37404

## Sheet: Neonatal_DMRs
Supplementary Table S5. The enrichment gene ontology (biological process) terms for AMA related DMRs for neonatal groups.
number	Description	X	ID	GeneRatio	BgRatio	pvalue	p.adjust	qvalue	geneID	Count	group	Log_pvalue	freq
1	regionalization	GO:0003002	GO:0003002	6/145	318/17913	0.0449018	0.54591	0.54112	DYNC2H1/PCSK6/CELSR1/GLI3/SEMA3C/LMX1B	6	Kid_hypo	1.34774	2
2	retina morphogenesis in camera-type eye	GO:0060042	GO:0060042	3/145	47/17913	0.00649343	0.54591	0.54112	SDK2/MAN2A1/SDK1	3	Kid_hypo	2.18753	2
3	regionalization	GO:0003002	GO:0003002	5/107	318/17913	0.0420137	0.5318	0.51956	SUFU/FOXN4/PCSK6/CELSR1/PCSK5	5	Kid_hyper	1.37661	2
4	regulation of GTPase activity	GO:0043087	GO:0043087	8/145	410/17913	0.0185776	0.54591	0.54112	ACAP3/EPHA2/RGS7/USP6NL/IQSEC1/ADAP1/PTK2/VAV2	8	Kid_hypo	1.73101	1
5	regulation of neuron projection development	GO:0010975	GO:0010975	10/145	458/17913	0.00415169	0.54591	0.54112	ACAP3/LZTS3/PTPRG/PRKN/POU3F2/SDK1/MAGI2/PTK2/PTPRD/NCS1	10	Kid_hypo	2.38177	1
6	regulation of phospholipid metabolic process	GO:1903725	GO:1903725	4/145	86/17913	0.00523566	0.54591	0.54112	CCKBR/SCARB1/PTK2/VAV2	4	Kid_hypo	2.28103	1
7	hexose metabolic process	GO:0019318	GO:0019318	5/145	239/17913	0.0450777	0.54591	0.54112	CHST15/PFKFB3/MAEA/NKX1-1/PRKN	5	Kid_hypo	1.34604	1
8	protein maturation	GO:0051604	GO:0051604	7/145	353/17913	0.0249429	0.54591	0.54112	DYNC2H1/LDLRAD3/PCSK6/TMPRSS2/CPN2/TFR2/GLI3	7	Kid_hypo	1.60305	1
9	negative regulation of MAPK cascade	GO:0043409	GO:0043409	5/145	179/17913	0.0152899	0.54591	0.54112	EIF3A/VRK3/SPRED2/PRKN/KLHL31	5	Kid_hypo	1.81559	1
10	neural tube development	GO:0021915	GO:0021915	4/145	155/17913	0.037334	0.54591	0.54112	EPHA2/CELSR1/GLI3/SEMA3C	4	Kid_hypo	1.4279	1
11	cell junction organization	GO:0034330	GO:0034330	7/145	277/17913	0.00741606	0.54591	0.54112	EPHA2/INAVA/TJP1/SDK2/IQSEC1/SDK1/PTK2	7	Kid_hypo	2.12983	1
12	regulation of endothelial cell migration	GO:0010594	GO:0010594	5/145	231/17913	0.0399195	0.54591	0.54112	EPHA2/SCARB1/ITGB3/HDAC9/PTK2	5	Kid_hypo	1.39882	1
13	interaction with host	GO:0051701	GO:0051701	5/145	211/17913	0.0286665	0.54591	0.54112	EPHA2/SCARB1/ITGB3/TMPRSS2/PRKN	5	Kid_hypo	1.54263	1
14	platelet activation	GO:0030168	GO:0030168	4/145	152/17913	0.035135	0.54591	0.54112	ITGA2B/ITGB3/GNA11/VAV2	4	Kid_hypo	1.45426	1
15	regulation of vesicle-mediated transport	GO:0060627	GO:0060627	11/145	480/17913	0.00183978	0.54591	0.54112	KIF5B/SCARB1/BICD1/APBA2/ITGB3/EIPR1/DYSF/PRKN/TFR2/MAGI2/NCS1	11	Kid_hypo	2.73523	1
16	amino acid transport	GO:0006865	GO:0006865	4/145	134/17913	0.0235579	0.54591	0.54112	LRRC8D/SLC7A7/TRPV1/SLC6A6	4	Kid_hypo	1.62786	1
17	calcium ion transmembrane transport	GO:0070588	GO:0070588	8/145	293/17913	0.00268814	0.54591	0.54112	MCOLN2/CRACR2A/TRPV1/CACNA1A/DYSF/ANXA5/GPM6A/NCS1	8	Kid_hypo	2.57055	1
18	eye development	GO:0001654	GO:0001654	9/145	342/17913	0.00189595	0.54591	0.54112	OLFM3/EPHA2/SLITRK6/SDK2/GPM6A/MAN2A1/SDK1/GLI3/COL5A1	9	Kid_hypo	2.72217	1
19	regulation of lipase activity	GO:0060191	GO:0060191	4/145	94/17913	0.0071553	0.54591	0.54112	PRKCZ/BICD1/PCSK6/HDAC9	4	Kid_hypo	2.14537	1
20	establishment of organelle localization	GO:0051656	GO:0051656	9/145	448/17913	0.0107899	0.54591	0.54112	PRKCZ/CENPF/KIF5B/BICD1/APBA2/PRKN/PTK2/TERF1/NCS1	9	Kid_hypo	1.96698	1
21	regulation of endocytosis	GO:0030100	GO:0030100	6/145	262/17913	0.0199393	0.54591	0.54112	SCARB1/BICD1/ITGB3/DYSF/TFR2/MAGI2	6	Kid_hypo	1.70029	1
22	cell morphogenesis involved in neuron differentiation	GO:0048667	GO:0048667	9/145	500/17913	0.0206138	0.54591	0.54112	SLITRK6/RPS6KA5/SEMA4F/LZTS3/POU3F2/GLI3/SEMA3C/PTK2/PTPRD	9	Kid_hypo	1.68584	1
23	Rho protein signal transduction	GO:0007266	GO:0007266	4/145	159/17913	0.0403869	0.54591	0.54112	SPATA13/ARHGEF18/CELSR1/VAV2	4	Kid_hypo	1.39376	1
24	fatty acid derivative metabolic process	GO:1901568	GO:1901568	4/107	154/17913	0.0136876	0.441994	0.431821	ACSBG1/PLA2G4C/PTGDS/SYK	4	Kid_hyper	1.86367	1
25	central nervous system neuron differentiation	GO:0021953	GO:0021953	4/107	177/17913	0.0216537	0.492005	0.480681	CHD5/SUFU/FOXN4/LHX6	4	Kid_hyper	1.66447	1
26	regulation of signal transduction by p53 class mediator	GO:1901796	GO:1901796	4/107	179/17913	0.0224558	0.496635	0.485204	MEAF6/CHD5/SPRED2/TAF1L	4	Kid_hyper	1.64867	1
27	response to oxidative stress	GO:0006979	GO:0006979	7/107	442/17913	0.0167784	0.467664	0.4569	NCF2/PINK1/PRDX1/PSAP/CRYAB/TXNRD1/TXN	7	Kid_hyper	1.77525	1
28	electron transport chain	GO:0022900	GO:0022900	4/107	175/17913	0.0208695	0.487808	0.47658	NCF2/PINK1/TXNRD1/HAAO	4	Kid_hyper	1.68049	1
29	histone modification	GO:0016570	GO:0016570	6/107	420/17913	0.040135	0.5318	0.51956	PINK1/MEAF6/CHD5/USP36/USP16/TAF1L	6	Kid_hyper	1.39648	1
30	antibiotic metabolic process	GO:0016999	GO:0016999	3/107	130/17913	0.0429814	0.5318	0.51956	PINK1/PRDX1/ST6GAL1	3	Kid_hyper	1.36672	1
31	response to reactive oxygen species	GO:0000302	GO:0000302	4/107	230/17913	0.0491409	0.5318	0.51956	PINK1/PSAP/CRYAB/TXN	4	Kid_hyper	1.30856	1
32	regulation of autophagy	GO:0010506	GO:0010506	5/107	314/17913	0.0401508	0.5318	0.51956	PINK1/PSAP/USP36/ATP6V1C1/NRBP2	5	Kid_hyper	1.39631	1
33	maintenance of protein location in cell	GO:0032507	GO:0032507	3/107	57/17913	0.00479789	0.328699	0.321133	PINK1/SYNE1/TXN	3	Kid_hyper	2.31895	1
34	icosanoid metabolic process	GO:0006690	GO:0006690	3/107	102/17913	0.0232241	0.498204	0.486737	PLA2G4C/PTGDS/SYK	3	Kid_hyper	1.63406	1
35	Ras protein signal transduction	GO:0007265	GO:0007265	5/107	324/17913	0.0449049	0.5318	0.51956	RB1/LZTR1/CELSR1/ARHGEF3/RALGPS1	5	Kid_hyper	1.34771	1
36	determination of left/right symmetry	GO:0007368	GO:0007368	4/107	114/17913	0.00485567	0.328699	0.321133	SUFU/FOXN4/PCSK6/PCSK5	4	Kid_hyper	2.31375	1
