# Supplementary material for: The combination of DNA methylome and transcriptome revealed the intergenerational inheritance on the influence of advanced maternal age
Source: Clin Transl Med. 2022 Sep 14;12(9):e990. doi: 10.1002/ctm2.990 (PMC9473489; doi:10.1002/ctm2.990)
Supplement: Supplementary file 15 — Supporting Information [file CTM2-12-e990-s013.xlsx]

## Sheet: Sheet1
Supplementary Table S6. The representative enrichment gene ontology (biological process) terms for DEGs of maternal or neonatal groups.
Description	ID	GeneRatio	BgRatio	pvalue	p.adjust	qvalue	geneID	Count	group	Log_pvalue	freq	Log_pvalue2
neutrophil activation	GO:0042119	18/266	499/17913	0.000500203	0.0299599	0.0253835	BPI/MPO/LTF/CEACAM6/AZU1/LCN2/SVIP/ELANE/CRISP3/PTX3/MMP8/RAB44/TCN1/OLR1/CEACAM8/CTSG/DNASE1L3/MS4A3	18	Mom_down	3.30085	4	3.30085
neutrophil activation	GO:0042119	40/302	499/17913	2.15e-16	7.24e-13	6.56e-13	CTSB/SIGLEC5/C3AR1/MCEMP1/LRG1/CD177/TNFAIP6/ADGRG3/TOM1/SERPINA1/RAB24/LILRB3/IL18RAP/FCGR3B/RHOG/S100A11/SERPINB1/FPR1/TYROBP/CYSTM1/CXCR1/CD55/HLA-H/GRN/NAPRT/BST2/S100A9/FTL/CLEC4C/GYG1/GMFG/FCER1G/NDUFC2/CXCR2/CD63/DSP/FTH1/S100A12/FCN1/QPCT	40	Mom_up	15.6683	4	10
neutrophil activation	GO:0042119	107/1669	499/17913	9.99e-17	3.96e-13	3.39e-13	RAB44/ABR/IGF2R/PRAM1/LILRB2/NFAM1/UNC13D/QSOX1/PREX1/ITGAX/ANPEP/NBEAL2/ITGB2/MMP25/ITGAL/TMEM63A/TRPM2/KCNAB2/PFKL/SPTAN1/ATP11A/JUP/ADAM8/GAA/MVP/HK3/LAMP1/ACLY/DOK3/DYNC1H1/TCIRG1/SIRPA/CRISPLD2/DNAJC5/CR1/STK11IP/CAPN1/ATP6V0A1/BCR/PRKCD/GALNS/CNN2/LTF/SIGLEC9/CD93/STK10/UBR4/TOLLIP/ADGRE5/TIMP2/TNFRSF1B/ARSA/HSPA1B/CTSD/IMPDH1/MAN2B1/ALOX5/CEACAM3/DOCK2/SLC11A1/GPI/OSCAR/VCL/ATP6V0C/HSPA6/P…	107	Kid_down	16.0006	4	10
neutrophil activation	GO:0042119	43/923	499/17913	0.000686069	0.0165057	0.0151398	HSP90AA1/EEF1A1/CCT2/ILF2/HBB/CCT8/PSMC2/ANXA2/CD53/XRCC6/PSMA5/HSPA8/B2M/GDI2/PPIA/SRP14/PSMD14/PSMA2/CD36/NPC2/IMPDH2/SELL/CCL5/COMMD9/GLIPR1/CTSH/PSMB1/PSMB7/VAMP8/PSMD13/PRCP/FPR1/PSMC3/DYNLL1/PPIE/CD14/HMOX2/GMFG/TYROBP/LGALS3/APRT/BST2/PPBP	43	Kid_up	3.16363	4	3.16363
mitotic nuclear division	GO:0140014	15/266	237/17913	2.73e-06	0.00505588	0.00428358	PDGFB/USP44/ANLN/TTK/CD28/RGCC/EPS8/KIF2C/MKI67/NCAPG/TRIP13/PLK1/CENPF/SMC2/TPX2	15	Mom_down	5.56319	2	5.56319
interaction with host	GO:0051701	11/302	211/17913	0.000939211	0.0499526	0.0453081	CTSB/IFITM2/IFITM1/SELPLG/IFITM3/CD55/LGALS1/CHMP2A/IFIT1/FCN1/NCAM1	11	Mom_up	3.02724	2	3.02724
regulation of leukocyte activation	GO:0002694	19/302	492/17913	0.000724665	0.0428242	0.0388425	HES1/PDCD1LG2/CD177/MILR1/HLX/TNFRSF18/HLA-G/TNFSF13B/SAMSN1/TYROBP/CST7/NOD2/CD55/LGALS1/FLOT2/GRN/IL20RB/AIF1/FCER1G	19	Mom_up	3.13986	2	3.13986
positive regulation of cytokine production	GO:0001819	20/302	446/17913	7.43e-05	0.0081343	0.00737799	KIR2DL4/C3AR1/FLOT1/AIM2/LY96/IRF7/SPON2/HLA-G/IFI16/CLEC4E/CADM1/TYROBP/NOD2/IL20RB/AIF1/ZBP1/FCER1G/RSAD2/TLR5/FCN1	20	Mom_up	4.12909	2	4.12909
negative regulation of immune response	GO:0050777	10/302	143/17913	0.000158518	0.0143942	0.0130559	KIR2DL4/HLX/HLA-G/IFI16/SAMSN1/CD55/GRN/IL20RB/BST2/SERPING1	10	Mom_up	3.79992	2	3.79992
negative regulation of immune response	GO:0050777	27/1669	143/17913	0.000293372	0.013536	0.0115769	ABR/BCL6/STAT6/SCRIB/INPP5D/TGFB1/IL4R/HLX/CR1/ZBTB7B/BCR/ADAR/NLRC5/CACTIN/NLRX1/NLRP6/ALOX15/SMAD7/CEACAM1/GRN/ZC3H12A/TGFB3/LOXL3/JAK3/MICA/CLEC12B/TNF	27	Kid_down	3.53258	2	3.53258
interaction with host	GO:0051701	34/1669	211/17913	0.00111252	0.0300304	0.0256839	ANPEP/SCRIB/TRIM25/WWP2/PML/HIPK2/TGFB1/CCNK/TRIM28/LAMP1/CBL/RXRA/CR1/TRIM26/ITGA5/HSPA1B/SRC/TNIP1/TRIM62/PVR/TRIM11/HSPA1A/TRIM8/PABPN1/LDLR/ITGB3/ZC3H12A/VPS18/CLDN9/GSN/SCARB1/PC/CDH1/EIF2AK2	34	Kid_down	2.95369	2	2.95369
regulation of leukocyte activation	GO:0002694	72/1669	492/17913	7.63e-05	0.00540974	0.00462675	GAB2/ABR/MYO18A/PRAM1/LILRB2/NFAM1/CCDC88B/ABL1/UNC13D/BCL6/STAT6/ITGB2/SUPT6H/SART1/TLR9/INPP5D/ZNF335/TGFB1/PDPK1/RARA/IL4R/ADAM8/NR1D1/LAMP1/MPL/HLX/AP3D1/CR1/ZBTB7B/BCR/RASAL3/SPN/ZMIZ1/PKN1/TNFRSF1B/MIR142/VAV1/STAT5B/SRC/CARD11/TICAM1/IRF1/STXBP2/ITGAM/FES/CD24/SMAD7/CLPTM1/CEACAM1/ADGRE2/GRN/PIK3R6/ITPKB/C5AR1/LDLR/CEBPA/ZC3H12A/MMP14/TNFRSF13C/GSN/GATA3/SPHK2/GATA2/TIRAP/FANCA/LOXL3/BPI/J…	72	Kid_down	4.11749	2	4.11749
positive regulation of cytokine production	GO:0001819	62/1669	446/17913	0.000911355	0.026987	0.023081	IL17RA/LILRB2/NFAM1/CCDC88B/EP300/ABL1/STAT3/STAT6/LRP1/TLR9/PANX2/FURIN/TGFB1/RARA/IL4R/ADAM8/NLRP1/NFKB2/SPTBN1/CREBBP/MAVS/BCL3/SPN/CARD9/SEC14L1/ARHGEF2/HSPA1B/PRKDC/NLRX1/SLC11A1/STAT5B/FRMD8/NLRP12/SRC/CARD11/TICAM1/MAPK13/IRF1/EGR1/HSPA1A/PTPRJ/PLCG2/AGPAT1/IRF5/PRKD2/TKFC/NPLOC4/FZD5/RELA/SEMA7A/ZCCHC3/C5AR1/TNFRSF13C/TNFRSF8/GATA3/TIRAP/AZU1/ELANE/ZBP1/EIF2AK2/TRIM16/TNF	62	Kid_down	3.04031	2	3.04031
mitotic nuclear division	GO:0140014	38/1669	237/17913	0.000649368	0.0219293	0.0187553	INCENP/PPP1R9B/NUMA1/NUP62/TGFB1/GOLGA2/MAU2/NFE2L1/MKI67/POGZ/CLASP1/ESPL1/KATNB1/CUL7/CUL9/HSPA1B/PLK1/CDT1/TOM1L2/SH2B1/NCAPD2/AKAP8L/HSPA1A/MYBL2/SMPD3/CTDP1/CDCA8/KIFC1/CHAMP1/NEK6/CDCA5/DIS3L2/LRP5/KIF11/AURKB/UBE2C/L3MBTL1/CDC6	38	Kid_down	3.18751	2	3.18751
viral life cycle	GO:0019058	47/1669	324/17913	0.00151409	0.0381574	0.0326346	PI4KA/LARP1/ANPEP/TRIM25/WWP2/PML/FURIN/NUP62/RAB43/CCNK/TRIM28/NUP210/LAMP1/CR1/MAVS/LRSAM1/TRIM26/ITGA5/LTF/ADAR/MVB12B/NUP188/PARP10/HSPA1B/POM121C/TNIP1/TRIM62/PVR/TRIM11/ILF3/HSPA1A/TRIM8/VPS37C/POM121/OAS3/LDLR/ITGB3/ZC3H12A/VPS18/CLDN9/GSN/RAD23A/SCARB1/PC/EIF2AK2/LAMP3/TNF	47	Kid_down	2.81985	2	2.81985
cell killing	GO:0001906	18/923	156/17913	0.00114355	0.0250805	0.0230051	PRDX1/RPL30/RPS19/B2M/XCL1/CTSH/CD160/GZMM/CRTAM/STAP1/SLAMF6/IL23A/GZMB/TYROBP/ROMO1/GNLY/BAD/HIST1H2BK	18	Kid_up	2.94175	2	2.94175
renal system development	GO:0072001	16/266	291/17913	7.75e-06	0.00571184	0.00483934	CA2/ITGA6/CD24/EGR1/DCHS1/EPHA4/NOG/FGFR2/PDGFB/ANGPT1/FBN1/NPHP3/GCNT4/WNT4/CENPF/PROM1	16	Mom_down	5.11062	1	5.11062
positive regulation of protein tyrosine kinase activity	GO:0061098	6/266	56/17913	0.000176608	0.0161075	0.013647	CD24/EPHA4/PDGFB/DOCK3/NCAPG2/GPRC5B	6	Mom_down	3.75299	1	3.75299
central nervous system neuron development	GO:0021954	7/266	76/17913	0.000134306	0.0134743	0.011416	CHRNB2/EPHA4/FGFR2/ROBO1/SLC4A10/MAP2/PLXNA4	7	Mom_down	3.8719	1	3.8719
mesenchyme development	GO:0060485	13/266	258/17913	0.000133986	0.0134743	0.011416	DCHS1/NOG/FGFR2/ROBO1/PTK7/LRP6/LEF1/RGCC/RBM24/HTR2B/AXIN2/WNT4/DAB2IP	13	Mom_down	3.87294	1	3.87294
chromosome segregation	GO:0007059	16/266	275/17913	3.78e-06	0.00505588	0.00428358	DDX11/USP44/HJURP/TTK/TOP2A/NUF2/SKA1/KIF2C/AXIN2/MKI67/NCAPG/TRIP13/PLK1/CENPF/SMC2/BUB1	16	Mom_down	5.42255	1	5.42255
canonical Wnt signaling pathway	GO:0060070	16/266	311/17913	1.77e-05	0.00646399	0.00547659	EGR1/FZD6/NOG/FGFR2/CDH2/PTK7/LRP6/LEF1/NPHP3/GPRC5B/AXIN2/WNT4/FERMT1/IGFBP2/ADGRA2/DAB2IP	16	Mom_down	4.75158	1	4.75158
extracellular matrix organization	GO:0030198	17/266	334/17913	1.11e-05	0.00571184	0.00483934	HSPG2/PXDN/ITGA6/FBLN2/FBLN5/PDGFB/ITGA9/FBN1/MMP1/ELANE/PTX3/RGCC/A2M/TNXB/MMP8/FERMT1/CTSG	17	Mom_down	4.95393	1	4.95393
epithelial to mesenchymal transition	GO:0001837	8/266	140/17913	0.0011765	0.049698	0.0421065	NOG/FGFR2/LRP6/LEF1/RGCC/AXIN2/WNT4/DAB2IP	8	Mom_down	2.92941	1	2.92941
mitotic cell cycle checkpoint	GO:0007093	11/266	147/17913	1.25e-05	0.00571184	0.00483934	USP44/CDK1/TTK/TIPIN/RGCC/E2F8/GTSE1/TRIP13/PLK1/CENPF/BUB1	11	Mom_down	4.90166	1	4.90166
regulation of inflammatory response	GO:0050727	19/302	479/17913	0.000525148	0.0331377	0.0300566	C3AR1/TNFAIP6/PLA2G7/ZYX/IL1R2/CST7/SOCS3/NOD2/CD55/GRN/METRNL/IL20RB/S100A9/SERPING1/FCER1G/PROC/S100A12/C1QC/C2	19	Mom_up	3.27972	1	3.27972
leukocyte cell-cell adhesion	GO:0007159	15/302	328/17913	0.000478464	0.0318093	0.0288518	HES1/PDCD1LG2/CD177/HLX/HLA-G/TNFSF13B/SELPLG/NOD2/CD55/LGALS1/FLOT2/IL20RB/AIF1/S100A9/CERCAM	15	Mom_up	3.32015	1	3.32015
response to interferon-alpha	GO:0035455	6/302	21/17913	9.58e-07	0.000198167	0.000179742	IFITM2/MX2/IFITM1/IFITM3/BST2/IFIT3	6	Mom_up	6.01859	1	6.01859
negative regulation of myeloid cell apoptotic process	GO:0033033	4/302	16/17913	0.00012282	0.0123584	0.0112093	IRF7/NOD2/FCER1G/CXCR2	4	Mom_up	3.91073	1	3.91073
regulation of innate immune response	GO:0045088	23/302	440/17913	1.75e-06	0.000343316	0.000311395	KIR2DL4/CTSB/FLOT1/AIM2/LY96/IL18RAP/MARCO/IRF7/MAP2K6/HLA-G/IFI16/CLEC4E/CADM1/SOCS3/NOD2/GRN/S100A9/CLEC4C/SERPING1/FCER1G/RSAD2/TLR5/FCN1	23	Mom_up	5.75645	1	5.75645
defense response to virus	GO:0051607	18/302	231/17913	8.01e-08	2.71e-05	2.46e-05	OASL/AIM2/PRF1/OAS1/MX2/IRF7/SPON2/IFI16/EXOSC4/IL10RB/IFITM3/IFI6/BST2/IFIT1/ISG15/ISG20/RSAD2/HERC5	18	Mom_up	7.09631	1	7.09631
type I interferon signaling pathway	GO:0060337	18/302	91/17913	1.14e-14	7.06e-12	6.41e-12	OASL/OAS1/IFITM2/MX2/IRF7/IFITM1/HLA-G/HLA-C/IFITM3/HLA-H/IFI6/BST2/IFIT1/ISG15/IFIT3/ISG20/RSAD2/IFI35	18	Mom_up	13.9437	1	10
neural tube development	GO:0021915	26/1669	155/17913	0.00228946	0.049955	0.0427246	ABL1/TSC2/PRKACA/SCRIB/ARID1A/TGFB1/RARA/PLXNB2/SKI/MTHFR/SPINT1/PLOD3/ARHGAP35/AMBRA1/PHACTR4/TSC1/PKD1/PLXNA2/SUFU/SSBP3/DVL2/C2CD3/IFT122/IFT140/ST14/DCHS1	26	Kid_down	2.64027	1	2.64027
phagocytosis	GO:0006909	55/1669	308/17913	1.84e-06	0.000356451	0.000304859	ABR/MYH9/MYO18A/ABCA7/RAPGEF1/ABL1/UNC13D/ITGB2/DNM2/LRP1/PIK3R2/ITGAL/PIP5K1C/TGFB1/DYSF/RARA/SIRPA/BCR/PRKCD/CD93/PEAR1/SH3BP1/VAV2/VAV1/DOCK2/LIMK1/SLC11A1/CEACAM4/SRC/ALOX15/ELMO1/ACTB/ITGAM/PTPRJ/PLCG2/WIPF2/ANXA11/IL2RB/MYO1C/WASF2/PLCG1/MYO7A/TMEM175/BAIAP2/LDLR/ITGB3/CLEC7A/CAMK1D/GSN/CEBPE/GATA2/AZU1/SCARB1/NCF4/TNF	55	Kid_down	5.73482	1	5.73482
cell-substrate adhesion	GO:0031589	60/1669	322/17913	1.4e-07	5.3e-05	4.53e-05	ACTN4/TAOK2/MINK1/ABL1/UNC13D/BCL6/PREX1/ACTN1/CSF1/SLC9A1/ITGB2/DNM2/LRP1/NOTCH1/ITGAL/PDPK1/JUP/ZYX/MEN1/ITGA5/CLASP1/MYADM/VEGFA/THBS3/SRF/PTK2B/SRC/RCC2/VCL/PPM1F/ALOX15/TBCD/PLAU/PTPRJ/FN1/TSC1/PKD1/PPARD/SPOCK2/FERMT3/PEAK1/SRGAP2/DOCK5/PXN/DMTN/RREB1/ADAM15/VWF/SORBS3/DDR1/ITGB3/MMP14/CTTN/ITGA7/NID1/SORBS1/ITGA2B/SNED1/CASS4/NF2	60	Kid_down	6.85321	1	6.85321
actin filament organization	GO:0007015	60/1669	325/17913	1.96e-07	6.76e-05	5.78e-05	ARAP1/ACTN4/ABL1/CIT/PREX1/ACTN1/SLC9A1/MICAL1/INPPL1/FHOD1/SPTAN1/ZYX/SPTBN1/PRKCD/CLASP1/MTOR/MYADM/SRF/PTK2B/ARHGEF2/ARHGAP35/SPTB/SH3BP1/LIMK1/SPTBN2/SRC/ARHGEF5/FCHSD1/PPM1F/ALOX15/ADD1/TSC1/HIP1R/RAPGEF3/ESPN/PXN/DMTN/KCTD13/SPTBN5/MYO1C/WASF2/SORBS3/BAIAP2/MICAL2/TMOD4/CTTN/GSN/TGFB3/TNFAIP1/CORO7/PLEKHG2/CDC42EP2/SHROOM1/SORBS1/ARHGEF10L/DIAPH1/MICAL3/FHDC1/NF2/KIAA1211	60	Kid_down	6.70769	1	6.70769
positive regulation of GTPase activity	GO:0043547	73/1669	339/17913	6.68e-12	4.82e-09	4.12e-09	ARAP1/MYO9B/ABR/GMIP/RAPGEF1/PREX1/TSC2/ARHGEF11/RAP1GAP2/AGAP2/SCRIB/DVL3/SIPA1/ARAP3/ARHGEF1/RIN3/ARHGDIA/SIPA1L1/ARHGAP17/ARHGAP30/ARHGAP27/APC2/ARFGAP1/ARHGAP1/ARHGAP26/BCR/RANGAP1/RASAL3/RGS12/SIPA1L3/RALGAPA2/ACAP3/PTK2B/ARHGAP35/AGAP7P/SH3BP1/SGSM2/VAV1/DOCK2/ARHGEF5/ACAP1/RCC2/ARHGAP33/RABEP2/SYNGAP1/PKP4/TBCD/DENND1A/SMAP2/TSC1/RGS14/RGP1/RAPGEF3/IQSEC1/SRGAP2/VPS9D1/DEPDC5/LLGL1/RASA3/G…	73	Kid_down	11.1752	1	10
placenta development	GO:0001890	26/1669	151/17913	0.00156549	0.038212	0.0326813	ARID1A/TRIM28/RXRA/MEN1/CCNF/BPTF/SPINT1/ADAM19/CUL7/VDR/PLCD1/HS6ST1/HSF1/PKD1/PPARD/EPAS1/ZFAT/BSG/FZD5/PLCD3/CEBPA/GATA2/ST14/E2F8/LHX4/STOX2	26	Kid_down	2.80535	1	2.80535
histone modification	GO:0016570	87/1669	420/17913	6.19e-13	6.14e-10	5.25e-10	BAZ2A/EHMT1/EP300/KDM2A/KMT2D/KDM6B/DOT1L/BCL6/SRCAP/KDM4B/DNMT1/SUPT6H/BRPF3/KMT2B/EHMT2/ZNF335/TGFB1/BRD4/KANSL1/USP22/PHF2/BRPF1/HDAC7/SREBF1/TRRAP/CREBBP/RNF40/MEN1/PADI4/SKI/ZBTB7B/SETD5/NSD1/PRKCD/MTHFR/MCM3AP/KMT2C/SETD1A/USP36/ATXN7L3/VEGFA/HDAC4/BRD1/PKN1/SETD1B/UHRF1/DPF2/SPI1/HDAC5/CRTC2/PRDM2/CARM1/MLLT6/PHF19/PPM1F/BAP1/HDAC10/NOC2L/WDR5/JARID2/AKAP8L/MSL1/EZH1/YEATS2/RBM14/WBP2/NAA4…	87	Kid_down	12.2085	1	10
negative regulation of cellular catabolic process	GO:0031330	41/1669	244/17913	0.000147367	0.00835358	0.00714451	CBFA2T3/QSOX1/TSC2/STAT3/LARP1/EIF4G1/PML/FURIN/HIPK2/GOLGA2/SNRNP70/BAG6/USP19/DHX34/SMCR8/USP36/MTOR/HDAC4/ATP13A2/CCAR2/SLC11A1/TRIM39/SGTA/CLEC16A/TSC1/RGP1/WDR6/MAP1A/SUFU/TIMP3/IGF2BP1/E2F1/NRBP2/CPTP/PLIN5/FOXK1/NOCT/TIRAP/ZFP36/ACACB/LAMP3	41	Kid_down	3.8316	1	3.8316
positive regulation of cell cycle	GO:0045787	59/1669	373/17913	3.73e-05	0.00333015	0.00284815	DDX11/CNOT3/EP300/ABL1/CIT/SVIL/MED25/ARID3A/PRKACA/NUMA1/EIF4G1/PPP1R10/PML/DBF4B/NUP62/TGFB1/RARA/BRD4/CCNK/USP22/USP19/WIZ/DYNC1H1/RPTOR/MYBBP1A/ESPL1/GTSE1/CDT1/RAB11FIP4/STAT5B/CARM1/SRC/CITED2/RCC2/SH2B1/PKP4/HSF1/PKD1/ZNF385A/CDK9/FGFR1/SMPD3/E2F1/GLI1/KMT2E/PIDD1/CDCA5/LRP5/RAD23A/GDPD5/POC1A/AURKB/PLAGL1/CXCR5/E2F8/UBE2C/CDC6/FZD9/TP73	59	Kid_down	4.42775	1	4.42775
regulation of chromosome organization	GO:0033044	60/1669	311/17913	3.88e-08	1.62e-05	1.39e-05	DDX11/SMG5/BCL6/UPF1/NUMA1/DNMT1/SUPT6H/MAP1S/MCM2/KMT2B/PPP1R10/PML/ZNF335/TGFB1/BRD4/PHF2/TRIM28/SLX4/SREBF1/MKI67/RNF40/MAP2K7/SKI/ZBTB7B/SETD5/NSD1/MTHFR/SETD1A/SMG6/ESPL1/VEGFA/PARP10/SPI1/PLK1/CDT1/SRC/MLLT6/PHF19/NOC2L/JARID2/AKAP8L/CTC1/WBP2/PNKP/GFI1/CDK9/PRKD2/PADI2/TRAPPC12/KMT2E/PYGO2/NEK6/CDCA5/GATA3/JDP2/SPHK2/GATA2/AURKB/LMNA/CDC6	60	Kid_down	7.41091	1	7.41091
lipid phosphorylation	GO:0046834	11/1669	39/17913	0.00063804	0.0217317	0.0185863	DGKD/PI4KA/PIP5K1C/DGKZ/TTC7B/PIP4K2C/IP6K1/PIK3R6/SPHK2/DGKG/DGKQ	11	Kid_down	3.19515	1	3.19515
peptidyl-lysine modification	GO:0018205	70/1669	376/17913	1.34e-08	6.67e-06	5.7e-06	EHMT1/EP300/KMT2D/DOT1L/SRCAP/DNMT1/SUPT6H/BRPF3/KMT2B/EHMT2/NUP62/ZNF335/TGFB1/BRD4/KANSL1/USP22/BAG6/CAPN3/TRIM28/NUP210/BRPF1/TRRAP/CREBBP/MEN1/SETD5/NSD1/MCM3AP/KMT2C/SETD1A/RANGAP1/HDAC4/BRD1/TOLLIP/PLOD3/SETD1B/NUP188/DPF2/SPI1/CRTC2/PRDM2/POM121C/MLLT6/DOHH/PHF19/HDAC10/NOC2L/WDR5/JARID2/MSL1/EZH1/YEATS2/EGR1/WBP2/NAA40/GFI1/PIAS4/POM121/CXXC1/PER1/RELA/KMT2E/ING5/PYGO2/PLOD1/GATA3/SPHK2/G…	70	Kid_down	7.87151	1	7.87151
hexose metabolic process	GO:0019318	37/1669	239/17913	0.00145909	0.0372864	0.0318897	EP300/H6PD/PGAM2/PFKL/INPPL1/WDTC1/NR1D1/GAA/MIDN/HK3/NFE2L1/NISCH/MTOR/CRTC2/HECTD4/PFKFB3/GPI/SRC/WDR5/POFUT2/HK2/PPARD/MAN2C1/TKFC/SESN2/SLC25A10/FOXK1/LRP5/FUT4/PC/CPT1A/SORBS1/SOGA1/ACACB/DGKQ/TNF/GNB3	37	Kid_down	2.83592	1	2.83592
fat cell differentiation	GO:0045444	36/1669	222/17913	0.000718522	0.0228931	0.0195796	EP300/TGFB1/DYSF/ZBTB7A/NR1D1/SREBF1/TRIO/ZBTB7B/MTOR/CARM1/ZNF516/KLF5/SH2B2/ZNF385A/PPARD/ATF5/TCF7L2/TAF8/LGALS12/SOCS7/E2F1/CEBPA/ZC3H12A/ASXL2/NOCT/LRP5/GATA3/JDP2/GATA2/WNT5B/SOCS1/ZFP36/SLC2A4/TNF/GNB3/ZBTB7C	36	Kid_down	3.14356	1	3.14356
regulation of vesicle-mediated transport	GO:0060627	77/1669	480/17913	1.5e-06	0.000305805	0.000261544	GAB2/ABR/MYO18A/PRAM1/ABCA7/RAPGEF1/ACTN4/ABL1/UNC13D/TSC2/ITGB2/DNM2/LRP1/SCRIB/TNK2/MICAL1/ATXN2/TGFB1/DYSF/PDPK1/IL4R/PTPN23/LAMP1/HGS/EHD1/BAIAP3/SIRPA/CBL/ARHGAP1/SH3GL1/LRSAM1/BCR/CLASP1/VEGFA/RAB11B/AP2A1/ANKFY1/HIP1/DOCK2/ATP13A2/DOC2B/SLC11A1/SRC/ALOX15/PTPN1/VAMP1/ANKRD13D/P2RX1/ATP2A2/STXBP2/ITGAM/FES/PTPRJ/HIP1R/PLCG2/BACE1/CEACAM1/IL2RB/ADGRE2/GNAI2/SMPD3/RAB3D/ITGB3/VPS18/EEF2K/CAMK…	77	Kid_down	5.82309	1	5.82309
regulation of myeloid leukocyte mediated immunity	GO:0002886	17/1669	52/17913	2.55e-06	0.000460717	0.000394034	GAB2/ABR/PRAM1/UNC13D/ITGB2/PDPK1/IL4R/MAVS/BCR/TICAM1/STXBP2/ITGAM/FES/DNASE1/ADGRE2/SPHK2/GATA2	17	Kid_down	5.59271	1	5.59271
establishment of organelle localization	GO:0051656	78/1669	448/17913	4.21e-08	1.67e-05	1.43e-05	GAB2/MYH9/ACTN4/UNC13D/PIK3CD/PPP6R1/GBF1/NUMA1/DNM2/SUN2/SCRIB/MAP1S/MAP4/FHOD1/PIP5K1C/NUP62/SYNE2/GOLGA2/PDPK1/CSNK1D/IL4R/LAMP1/AP3D1/DYNC1H1/KIF1B/CBL/DNAJC5/KIF1C/TRAPPC9/CLASP1/DCTN1/ESPL1/KIF3C/KATNB1/COL7A1/RAB11B/SEC24C/ARHGEF2/NDE1/PLK1/TRIM58/CDT1/DOC2B/BICD2/FYCO1/MYO19/CROCC/MAP4K2/SLC9A3R1/VAMP1/SYNJ1/HTT/P2RX1/ATP2A2/STXBP2/GORASP1/FES/SV2A/SEC16A/BACE1/ADGRE2/MYO1C/TRAPPC12/MYO7A…	78	Kid_down	7.37561	1	7.37561
myeloid cell differentiation	GO:0030099	83/1669	411/17913	8.58e-12	5.68e-09	4.86e-09	GAB2/MYH9/CBFA2T3/EP300/KMT2D/LRRK1/BCL6/PIK3CD/STAT3/NBEAL2/SBNO2/ACTN1/CSF1/KMT2B/ACIN1/KLF13/PML/INPP5D/HIPK2/TGFB1/CSF3R/ZBTB7A/RARA/ACVR1B/MPL/NCOA6/RASGRP4/NFE2L1/TCIRG1/TNRC6B/CREBBP/KMT2C/SETD1A/MTOR/LTBR/LTF/VEGFA/ADAR/TOB2/SRF/PTK2B/NRROS/SPI1/HSPA1B/AGO1/TRIM58/FASN/FSTL3/STAT5B/OSCAR/NOTCH2/GP1BA/WDR5/HSPA1A/FES/ADD1/ZNF385A/EPAS1/MMP9/CEACAM1/DMTN/ESRRA/LILRB3/WASF2/KMT2E/ITPKB/CEBPA…	83	Kid_down	11.0663	1	10
positive regulation of neurogenesis	GO:0050769	66/1669	455/17913	0.000193257	0.0103628	0.00886289	MARK2/EP300/RAPGEF1/SPEN/BCL6/CSF1/SRRT/EIF4G1/LRP1/NOTCH1/DVL3/ZNF335/TGFB1/ARHGDIA/RARA/CSNK1D/PLXNB2/SF3A2/MTOR/EPHB2/VEGFA/SPINT1/SRF/PTK2B/KATNB1/TIMP2/ANAPC2/CUL7/AP2A1/TNFRSF1B/ARHGEF2/ARHGAP35/FBXW8/MIR142/LIMK1/STK11/FES/FN1/NUMBL/RGS14/CUX1/FGFR1/SMURF1/GPC2/RELA/DVL2/GRN/SEMA7A/E2F1/BAIAP2/SEMA4D/ITSN2/ZNF609/EEF2K/CAMK1D/GATA2/GDPD5/CRTC1/MEGF8/CREB3L2/DLG4/SCARF1/CBFA2T2/TNF/CLCF1/TP…	66	Kid_down	3.71386	1	3.71386
autophagy	GO:0006914	78/1669	471/17913	3.55e-07	0.000100581	8.6e-05	MARK2/MEFV/EP300/PLEKHM1/ABL1/TECPR2/QSOX1/TSC2/STAT3/LARP1/ERN1/ATG2A/PRKACA/SREBF2/EIF4G1/PIK3R2/SUPT5H/MAP1S/GOLGA2/SNRNP70/TECPR1/HGS/SMCR8/SREBF1/MFN2/MTMR3/TCIRG1/CAMKK2/TP53INP2/TPCN2/RPTOR/CAPN1/ATP6V0A1/LRSAM1/USP36/MTOR/PACS2/TOLLIP/OSBPL7/WDR81/ULK1/AMBRA1/ATP13A2/DAPK2/SRC/FYCO1/NLRP6/ATP6V0C/WDR24/TICAM1/HDAC10/HTT/CLEC16A/DAPK1/STK11/HK2/TSC1/TRIM8/TBC1D17/VPS37C/PIP4K2C/MAP1LC3A/WD…	78	Kid_down	6.44993	1	6.44993
positive regulation of catabolic process	GO:0009896	61/1669	392/17913	4.54e-05	0.00368014	0.00314749	MEFV/CBFA2T3/TSC2/PNPLA2/UPF1/LARP1/GGA3/LRP1/SUPT5H/GTPBP1/FURIN/CSNK1D/ADAM8/BAG6/SMCR8/MFN2/CAMKK2/TNRC6B/TP53INP2/RNF40/LRSAM1/PRKCD/FZR1/PTK2B/OSBPL7/KHSRP/TNFRSF1B/ULK1/AMBRA1/PLK1/PFKFB3/FYCO1/SGTA/TICAM1/PTPN1/GGA1/AXIN1/HTT/CLEC16A/DAPK1/STK11/HSF1/HSPA1A/HK2/TSC1/SMAD7/TRIM8/PIP4K2C/SMURF1/SESN2/PLIN5/LDLR/CEBPA/ZC3H12A/MOV10/RAD23A/TPCN1/CPT1A/ZFP36/ZC3H12D/TNF	61	Kid_down	4.34251	1	4.34251
in utero embryonic development	GO:0001701	52/1669	342/17913	0.000286899	0.0133931	0.0114546	MYH9/CNOT3/CHD8/SUPT6H/CHD7/ANKRD11/ZNF335/WDTC1/TRIM28/ACVR1B/PTPN18/MFN2/ELL/RXRA/MAFG/BPTF/VEGFA/ZMIZ1/SPINT1/SRF/PLOD3/SEC24C/XAB2/PLCD1/TAB1/HS6ST1/HSF1/ADD1/PKD1/NOS3/EPAS1/SLC35E2B/FGFR1/TAF8/EPN1/ASF1B/ZFAT/FZD5/PLCG1/PLCD3/GNA12/C2CD3/CEBPA/PYGO2/GATA3/TGFB3/GATA2/KLF2/ST14/E2F8/ARNT2/SLC25A34	52	Kid_down	3.54227	1	3.54227
B cell activation	GO:0042113	38/1669	215/17913	8.62e-05	0.00568413	0.00486143	NFAM1/EP300/ABL1/BCL6/PIK3CD/STAT6/SUPT6H/TLR9/INPP5D/TGFB1/ZBTB7A/TCIRG1/POU2F2/PRKCD/BCL3/HDAC4/PTK2B/GON4L/PKN1/HDAC5/PRKDC/STAT5B/CARD11/NOTCH2/TICAM1/TXLNA/ADGRG3/PTPRJ/PLCG2/LRRC8A/POLM/MMP14/TNFRSF13C/TIRAP/JAK3/CXCR5/CLCF1/FZD9	38	Kid_down	4.06452	1	4.06452
protein localization to cytoskeleton	GO:0044380	12/1669	50/17913	0.00174961	0.0416207	0.0355966	NUMA1/NUP62/CSNK1D/CEP131/CEP250/MARK4/KLHL21/MAP1A/C2CD3/CHAMP1/DIAPH1/FAM83H	12	Kid_down	2.75706	1	2.75706
neutrophil migration	GO:1990266	15/1669	72/17913	0.00229258	0.049955	0.0427246	PIK3CD/PREX1/GBF1/ITGB2/PIP5K1C/CSF3R/DYSF/ADAM8/VAV1/DAPK2/C5AR2/C5AR1/CAMK1D/ITGA9/TIRAP	15	Kid_down	2.63968	1	2.63968
regulation of lipid metabolic process	GO:0019216	58/1669	402/17913	0.000526367	0.0191617	0.0163883	PNPLA2/SREBF2/AGAP2/TGFB1/WDTC1/DGKZ/NR1D1/PIK3R5/SIN3B/SREBF1/NCOA6/NFE2L1/MTMR3/SCAP/RXRA/CREBBP/HELZ2/PRKCD/MTOR/ABCG1/PTK2B/NCOR2/WDR81/VDR/AMBRA1/ALAS1/FASN/VAV2/STAT5B/CARM1/SRC/SCD/EGR1/CPT2/GFI1/CEACAM1/LGALS12/SOCS7/SF1/SMPD3/ACACA/PIK3R6/PLIN5/LDLR/CISH/THRA/SPHK2/DHCR7/SCARB1/CPT1A/SOCS1/SORBS1/LSR/PDPR/ACACB/DGKQ/TNF/GNB3	58	Kid_down	3.27871	1	3.27871
cell junction organization	GO:0034330	56/1669	277/17913	2.04e-08	9.54e-06	8.16e-06	TLN1/RAPGEF1/ACTN4/TAOK2/ABL1/PLEC/ACTN1/PRKACA/SLC9A1/LRP1/PIP5K1C/TGFB1/PDPK1/JUP/PTPN23/SDK1/HDAC7/ITGA5/CLASP1/VEGFA/SRF/PTK2B/SH3BP1/SRC/RCC2/VCL/PPM1F/PKP4/TBCD/PVR/ACTB/PTPRJ/FN1/NUMBL/ADD1/TSC1/SMAD7/IQSEC1/PEAK1/DMTN/TLN2/MYO1C/FZD5/NPHP4/TNS1/MMP14/CLDN9/CTTN/TGFB3/CDH1/SORBS1/LSR/NF2/TNF/LIM2/CNTNAP1	56	Kid_down	7.68948	1	7.68948
RNA localization to nucleus	GO:0090685	9/923	19/17913	1.43e-07	7.8e-06	7.16e-06	CCT6A/CCT2/CCT8/CCT3/RUVBL1/CCT7/NHP2/NOP10/CCT4	9	Kid_up	6.8461	1	6.8461
ribonucleoprotein complex biogenesis	GO:0022613	73/923	381/17913	6.88e-23	1.27e-20	1.17e-20	CLNS1A/HSP90AA1/EIF3E/EIF3M/EIF3L/NPM1/RPS23/DDX1/RPL26/RPS27/RPS7/EIF2A/RPS14/RPL14/RPS16/RPL27/RPL11/RPL7/RPS24/RPL35A/RPS17/RPL13A/EIF3H/RAN/DCAF13/SNRPE/RPL5/NSA2/RIOK2/RPL38/EXOSC1/RPS19/UTP18/SNU13/EIF3D/RPS28/EMG1/PWP1/RPS6/PAK1IP1/TAF9/EIF2D/EIF3K/SNRPD2/IMP3/NOB1/FRG1/EIF6/NHP2/DDX47/WDR12/SNRPC/NOP58/RPS9/FASTKD2/SNRPG/OGFOD1/RPS15/GTF2H5/SNRPD1/EXOSC9/NOP10/FBL/RPF2/SNRPF/EIF3I/RPS2/NP…	73	Kid_up	22.1622	1	10
ncRNA processing	GO:0034470	59/923	293/17913	8.51e-20	1.23e-17	1.13e-17	DDX1/RPL26/RPS27/RPS7/RPS14/RPL14/RPS16/RPL27/RPL11/RPL7/RPS24/RPL35A/ELP2/RPS17/DCAF13/RPL5/NSA2/RIOK2/TRMT10C/EXOSC1/RPS19/UTP18/SNU13/RPS28/KARS/EMG1/RPS6/RTCB/IMP3/NOB1/FRG1/INTS12/NHP2/DDX47/WDR12/NOP58/RPS9/RPS15/GTF2H5/EXOSC9/NOP10/ELP4/TPRKB/FBL/SARS/RPP40/ELP5/ELP6/RPS2/SMAD1/NPM3/RPP30/NOP56/POP1/ZBTB8OS/THG1L/FARS2/POP5/TRMT11	59	Kid_up	19.07	1	10
translational initiation	GO:0006413	89/923	183/17913	2.83e-65	2.17e-62	1.99e-62	EIF3E/RPL9/RPS13/EIF3M/RPS3A/EIF3L/NPM1/RPS23/RPL22/DDX1/RPL15/RPL37/RPS27A/RPL26/RPL23/RPL10A/RPS18/RPL30/RPS27/RPS7/RPL27A/RPL34/RPL6/EIF2A/EIF2B3/RPS14/RPL31/RPL14/RPS16/RPL27/RPL11/RPS20/RPL3/RPS15A/RPL7/RPS3/RPS24/RPL37A/RPL35A/RPS21/EIF4B/RPSA/RPS25/RPS5/RPL32/RPS17/RPL24/RPS29/RPL23A/RPL29/RPL13A/EIF3H/RPL35/RPS8/RPLP0/RPL5/RPL41/RPL4/RPL38/RPS19/EIF3D/RPS26/RPL7A/RPS28/RPS11/RPL21/RPS12/R…	89	Kid_up	64.5479	1	10
cellular ketone metabolic process	GO:0042180	31/923	241/17913	2.52e-06	0.000113783	0.000104367	GLO1/PSMC2/PSMA5/PSMB4/PSMD14/PSMA2/KYNU/EIF6/PSMA4/PSMA6/NQO1/PSMB5/PSMB1/PSMB7/PSMD13/PSMC1/PARK7/PSMB3/PSMC3/PSME2/PSMA3/TPI1/OXCT1/AKR1B1/AKR1A1/AKR7A2/PSMB10/PSMB9/KMO/COQ5/PSMB6	31	Kid_up	5.59795	1	5.59795
positive regulation of interferon-gamma production	GO:0032729	10/923	62/17913	0.00117762	0.0255786	0.023462	HLA-DPA1/HLA-DPB1/CD244/RIPK2/CD160/SLAMF6/IL23A/CD14/PDE4B/CD2	10	Kid_up	2.929	1	2.929
T cell receptor signaling pathway	GO:0050852	38/923	180/17913	6.92e-14	6.87e-12	6.3e-12	HLA-DQA1/HLA-DPA1/HLA-DRA/HLA-DQB1/HLA-DPB1/EIF2B3/RPS3/PSMC2/UBE2N/HLA-DRB1/PSMA5/CD3D/PSMB4/PSMD14/PSMA2/PSMA4/PSMA6/PSMB5/RIPK2/PSMB1/PSMB7/PSMD13/CD160/PSMC1/SKP1/PSMB3/TRAT1/PSMC3/PSME2/PSMA3/ADA/CD247/LGALS3/PSMB10/PSMB9/PSMB6/LILRB4/PDE4B	38	Kid_up	13.16	1	10
mitochondrion organization	GO:0007005	71/923	466/17913	1.41e-16	1.52e-14	1.39e-14	HSP90AA1/TOMM7/NDUFA5/NDUFB5/NDUFA6/FAM162A/CYCS/TIMM9/BLOC1S2/IMMT/PHB/SSBP1/TOMM22/HIGD1A/VDAC1/NDUFS3/NDUFS4/NDUFB1/ACAA2/NDUFS5/OXA1L/HAX1/COX14/NDUFB3/NDUFB7/SCO1/TIMM10/TOMM5/DNAJC19/TRIAP1/NDUFB2/ALKBH7/NDUFB9/BNIP3L/COA4/NDUFB4/NDUFA9/NDUFB8/PHB2/SMIM20/PPP3CC/PARK7/NDUFA3/NDUFAB1/NDUFA12/NDUFA7/NDUFA11/MTERF1/TIMM23/TIMM8B/UBL5/NDUFA13/NDUFB6/PARL/GZMB/TIMM50/TMEM135/IMMP2L/NDUFA2/NDUFS8…	71	Kid_up	15.8499	1	10
mitochondrial gene expression	GO:0140053	51/923	148/17913	7.89e-29	1.76e-26	1.62e-26	MRPS35/MRPL3/MRPL11/MRPL45/MRPL48/TRMT10C/MRPL15/DAP3/MRPS33/MRPL1/MRPS23/MRPL33/OXA1L/FASTKD2/MRPS22/MRPL20/MRPS12/NOA1/RMND1/MRPL47/MRPS21/MRPL30/MTIF2/MRPS18A/MRPL18/MRPS28/MRPL13/MRPS36/MRPL21/MRPL40/EARS2/NDUFA7/MRPS18B/MRPL36/MTERF1/YARS2/MRPL14/MRPL57/MRPL27/MRPL46/MRPL54/MRPL34/MRPS7/GATB/MRPL39/MRPL17/MRPL51/MRPS11/MRPL12/CHCHD1/COA3	51	Kid_up	28.1032	1	10
respiratory electron transport chain	GO:0022904	46/923	106/17913	2.5e-31	7.06e-29	6.47e-29	NDUFA5/NDUFB5/COX7C/UQCRB/UQCRC2/NDUFA6/DNAJC15/NDUFS3/UQCRQ/COX6C/NDUFS4/NDUFB1/NDUFS5/COX4I1/NDUFB3/UQCR10/NDUFB7/SLC25A12/UQCRH/COX6A1/NDUFB2/NDUFB9/NDUFA4/UQCR11/NDUFB4/NDUFA9/NDUFB8/COX5B/COX6B1/PARK7/NDUFA3/NDUFAB1/NDUFA12/NDUFA7/NDUFA11/SDHAF2/NDUFA13/NDUFB6/IMMP2L/NDUFA2/COA6/NDUFS8/COX8A/NDUFAF1/NDUFAF2/NDUFA8	46	Kid_up	30.6021	1	10
regulation of mRNA stability	GO:0043488	30/923	158/17913	4.68e-10	3.49e-08	3.2e-08	NPM1/RPS27A/HNRNPC/PSMC2/PCID2/EXOSC1/PSMA5/HSPA8/PSMB4/PSMD14/PSMA2/UBB/PSMA4/PSMA6/APEX1/PSMB5/UBC/PSMB1/PSMB7/PSMD13/EXOSC9/PSMC1/PSMB3/PSMC3/PSME2/PSMA3/UBA52/PSMB10/PSMB9/PSMB6	30	Kid_up	9.32941	1	9.32941
NIK/NF-kappaB signaling	GO:0038061	24/923	179/17913	1.67e-05	0.000589166	0.000540413	PRDX1/RPS3/PSMC2/PSMA5/PSMB4/PSMD14/PSMA2/PSMA4/PSMA6/PSMB5/PSMB1/PSMB7/PSMD13/PSMC1/SKP1/PSMB3/PSMC3/PSME2/PSMA3/IL23A/CD14/PSMB10/PSMB9/PSMB6	24	Kid_up	4.77685	1	4.77685
antigen processing and presentation of exogenous peptide antigen via MHC class I	GO:0042590	24/923	78/17913	5.06e-13	4.85e-11	4.44e-11	PSMC2/PSMA5/B2M/PSMB4/PSMD14/PSMA2/CD36/PSMA4/PSMA6/PSMB5/PSMB1/IFI30/PSMB7/VAMP8/PSMD13/PSMC1/FCGR1A/PSMB3/PSMC3/PSME2/PSMA3/PSMB10/PSMB9/PSMB6	24	Kid_up	12.2961	1	10
regulation of cellular amino acid metabolic process	GO:0006521	21/923	61/17913	1.22e-12	1.13e-10	1.04e-10	PSMC2/PSMA5/PSMB4/PSMD14/PSMA2/PSMA4/PSMA6/NQO1/PSMB5/PSMB1/PSMB7/PSMD13/PSMC1/PARK7/PSMB3/PSMC3/PSME2/PSMA3/PSMB10/PSMB9/PSMB6	21	Kid_up	11.912	1	10
non-canonical Wnt signaling pathway	GO:0035567	19/923	145/17913	0.000167313	0.0047494	0.00435639	PSMC2/PSMA5/PSMB4/PSMD14/PSMA2/PSMA4/PSMA6/PSMB5/PSMB1/PSMB7/PSMD13/PSMC1/PSMB3/PSMC3/PSME2/PSMA3/PSMB10/PSMB9/PSMB6	19	Kid_up	3.77647	1	3.77647
Wnt signaling pathway, planar cell polarity pathway	GO:0060071	19/923	107/17913	2.07e-06	9.64e-05	8.84e-05	PSMC2/PSMA5/PSMB4/PSMD14/PSMA2/PSMA4/PSMA6/PSMB5/PSMB1/PSMB7/PSMD13/PSMC1/PSMB3/PSMC3/PSME2/PSMA3/PSMB10/PSMB9/PSMB6	19	Kid_up	5.6849	1	5.6849
negative regulation of G2/M transition of mitotic cell cycle	GO:0010972	23/923	85/17913	2.98e-11	2.35e-09	2.15e-09	PSMC2/PSMA5/PSMB4/PSMD14/PSMA2/SYF2/PSMA4/NAE1/PSMA6/PSMB5/PSMB1/PSMB7/PSMD13/PSMC1/RBX1/SKP1/PSMB3/PSMC3/PSME2/PSMA3/PSMB10/PSMB9/PSMB6	23	Kid_up	10.5264	1	10
glycosyl compound metabolic process	GO:1901657	20/923	132/17913	1.37e-05	0.000497731	0.000456545	RAN/CMPK1/NME1/APOBEC3G/NME4/PPAT/NME7/IMPDH2/ATIC/ERH/DNPH1/ADK/AKR1B1/GIMAP7/ADA/AKR1A1/AKR7A2/APOBEC2/APRT/RAB23	20	Kid_up	4.86231	1	4.86231
ribosomal small subunit export from nucleus	GO:0000056	3/923	4/17913	0.000524515	0.0131496	0.0120615	RAN/RIOK2/RPS15	3	Kid_up	3.28024	1	3.28024
negative regulation of cellular protein catabolic process	GO:1903363	12/923	80/17913	0.000772385	0.0182548	0.0167443	RPL23/RPS7/RPL11/RPL5/ANXA2/TAF9/CAMLG/PDCL3/SCO1/ATRAID/YOD1/PARK7	12	Kid_up	3.11217	1	3.11217
protein targeting to ER	GO:0045047	77/923	108/17913	7.59e-75	4.07e-71	3.73e-71	RPL9/RPS13/RPS3A/RPS23/RPL22/RPL15/RPL37/RPS27A/RPL26/RPL23/RPL10A/RPS18/RPL30/RPS27/RPS7/RPL27A/RPL34/RPL6/RPS14/RPL31/RPL14/RPS16/RPL27/RPL11/RPS20/RPL3/RPS15A/RPL7/RPS3/RPS24/RPL37A/RPL35A/RPS21/RPSA/RPS25/RPS5/RPL32/RPS17/RPL24/RPS29/RPL23A/RPL29/RPL13A/RPL35/RPS8/RPLP0/RPL5/RPL41/RPL4/RPL38/RPS19/RPS26/RPL7A/RPS28/RPS11/RPL21/RPS12/RPL36/RPL19/SRP14/RPS6/RPL18/RPL12/SRP72/RPLP1/RPL8/RPLP2/RP…	77	Kid_up	74.1198	1	10
nucleotide-excision repair, DNA damage recognition	GO:0000715	8/923	22/17913	8.07e-06	0.000311551	0.000285771	RPS27A/COPS4/COPS2/UBB/UBC/COPS5/RBX1/UBA52	8	Kid_up	5.09303	1	5.09303
protein modification by small protein removal	GO:0070646	34/923	273/17913	1.76e-06	8.41e-05	7.71e-05	RPS27A/COPS4/PSMC2/COPS2/PSMA5/PSMB4/PSMD14/PSMA2/RUVBL1/UBB/PSMA4/PSMA6/PSMB5/UBC/PSMB1/PSMB7/PSMD13/COPS5/YOD1/PSMC1/PARK7/PSMB3/PSMC3/PSME2/PSMA3/SMAD1/INO80C/UBA52/UCHL3/NEDD8/PSMB10/PSMB9/PSMB6/SENP8	34	Kid_up	5.75559	1	5.75559
anaphase-promoting complex-dependent catabolic process	GO:0031145	24/923	81/17913	1.27e-12	1.16e-10	1.06e-10	RPS27A/PSMC2/PSMA5/PSMB4/PSMD14/PSMA2/UBB/PSMA4/PSMA6/PSMB5/UBC/PSMB1/PSMB7/PSMD13/PSMC1/PSMB3/PSMC3/PSME2/PSMA3/UBA52/ANAPC10/PSMB10/PSMB9/PSMB6	24	Kid_up	11.8956	1	10
response to interleukin-1	GO:0070555	31/923	183/17913	4.42e-09	2.82e-07	2.59e-07	RPS27A/PSMC2/UBE2N/PSMA5/PSMB4/PSMD14/PSMA2/TAF9/UBB/PSMA4/HNMT/PSMA6/PSMB5/CCL5/RIPK2/UBC/PSMB1/PSMB7/PSMD13/PSMC1/RBX1/SKP1/PSMB3/PSMC3/PSME2/PSMA3/UBA52/PSMB10/PSMB9/KMO/PSMB6	31	Kid_up	8.35495	1	8.35495
