# Supplementary material for: The combination of DNA methylome and transcriptome revealed the intergenerational inheritance on the influence of advanced maternal age
Source: Clin Transl Med. 2022 Sep 14;12(9):e990. doi: 10.1002/ctm2.990 (PMC9473489; doi:10.1002/ctm2.990)
Supplement: Supplementary file 16 — Supporting Information [file CTM2-12-e990-s008.xlsx]

## Sheet: Sheet1
Supplementary Table S7. The representative enrichment gene ontology (biological process) terms for common AMA-related DEGs between maternal and neonatal groups.
Description	ID	GeneRatio	BgRatio	pvalue	p.adjust	qvalue	geneID	Count	group	Log_pvalue	freq
cell killing	GO:0001906	3/57	156/17913	0.0134484	0.102841	0.0743156	LTF/AZU1/ELANE	3	MK_common_down	1.87133	2
tumor necrosis factor production	GO:0032640	3/57	155/17913	0.0132192	0.102841	0.0743156	LTF/BPI/AZU1	3	MK_common_down	1.8788	2
negative regulation of cytokine production	GO:0001818	4/57	290/17913	0.0135745	0.102841	0.0743156	LTF/CD24/BPI/ELANE	4	MK_common_down	1.86728	2
response to lipopolysaccharide	GO:0032496	5/57	295/17913	0.00243586	0.0528123	0.0381637	LTF/MPO/LCN2/CEBPE/ELANE	5	MK_common_down	2.61335	2
neutrophil activation	GO:0042119	8/57	499/17913	0.000170701	0.0150217	0.0108551	RAB44/LTF/MPO/LCN2/BPI/AZU1/ELANE/CEACAM8	8	MK_common_down	3.76776	2
negative regulation of cytokine production	GO:0001818	4/35	290/17913	0.00237281	0.120437	0.0898915	CARD16/TYROBP/BST2/UBE2L6	4	MK_common_up	2.62474	2
neutrophil activation	GO:0042119	4/35	499/17913	0.0157365	0.120437	0.0898915	FPR1/GMFG/TYROBP/BST2	4	MK_common_up	1.80309	2
cell killing	GO:0001906	3/35	156/17913	0.00345678	0.120437	0.0898915	GZMB/TYROBP/GNLY	3	MK_common_up	2.46133	2
response to lipopolysaccharide	GO:0032496	3/35	295/17913	0.0196191	0.13327	0.0994702	HPGD/LY96/CARD16	3	MK_common_up	1.70732	2
cellular metal ion homeostasis	GO:0006875	6/57	467/17913	0.00358512	0.0696538	0.0503338	CAPN3/LTF/CD24/SV2A/LCN2/ELANE	6	MK_common_down	2.4455	1
DNA replication	GO:0006260	3/57	260/17913	0.0498655	0.159059	0.114941	DDX11/MCM2/E2F8	3	MK_common_down	1.3022	1
regulation of chromosome organization	GO:0033044	4/57	311/17913	0.0171227	0.108777	0.0786056	DDX11/MCM2/MKI67/PLK1	4	MK_common_down	1.76643	1
cytokine metabolic process	GO:0042107	4/57	121/17913	0.000593497	0.0269052	0.0194425	EGR1/CEBPE/AZU1/ELANE	4	MK_common_down	3.22658	1
signal transduction in response to DNA damage	GO:0042770	4/57	131/17913	0.000799492	0.0298364	0.0215606	FOXM1/GTSE1/PLK1/E2F8	4	MK_common_down	3.09719	1
reactive oxygen species metabolic process	GO:0072593	4/57	269/17913	0.0105361	0.0979006	0.0707458	FOXM1/LPO/MPO/PXDN	4	MK_common_down	1.97732	1
negative regulation of cellular response to growth factor stimulus	GO:0090288	3/57	156/17913	0.0134484	0.102841	0.0743156	HTRA3/FBN1/ADGRA2	3	MK_common_down	1.87133	1
regulation of protein serine/threonine kinase activity	GO:0071900	5/57	479/17913	0.0179324	0.110702	0.0799965	IQGAP3/LTF/PLK1/CD24/ELANE	5	MK_common_down	1.74636	1
hydrogen peroxide metabolic process	GO:0042743	3/57	47/17913	0.000448488	0.0239621	0.0173157	LPO/MPO/PXDN	3	MK_common_down	3.34825	1
defense response to Gram-negative bacterium	GO:0050829	4/57	72/17913	8.07e-05	0.0134468	0.00971707	LTF/BPI/AZU1/ELANE	4	MK_common_down	4.09326	1
G1/S transition of mitotic cell cycle	GO:0000082	4/57	269/17913	0.0105361	0.0979006	0.0707458	MCM2/IQGAP3/GTSE1/E2F8	4	MK_common_down	1.97732	1
myeloid cell differentiation	GO:0030099	4/57	411/17913	0.0416313	0.147584	0.106648	MPL/LTF/FBN1/CEBPE	4	MK_common_down	1.38058	1
regulation of chemotaxis	GO:0050920	4/57	186/17913	0.00289495	0.0601506	0.0434665	PLXNA4/AZU1/ELANE/ADGRA2	4	MK_common_down	2.53836	1
cell-cell adhesion via plasma-membrane adhesion molecules	GO:0098742	5/57	233/17913	0.000861239	0.0298364	0.0215606	SDK1/PTPRF/IGSF9B/DCHS1/CEACAM8	5	MK_common_down	3.06488	1
extracellular structure organization	GO:0043062	7/57	387/17913	0.000217036	0.0162343	0.0117314	TNXB/MPO/FBN1/ITGA9/PXDN/ELANE/HSPG2	7	MK_common_down	3.66347	1
I-kappaB kinase/NF-kappaB signaling	GO:0007249	4/35	253/17913	0.00144213	0.120437	0.0898915	LY96/LGALS1/CARD16/BST2	4	MK_common_up	2.84099	1
cellular defense response	GO:0006968	3/35	53/17913	0.000149707	0.120437	0.0898915	LY96/TYROBP/GNLY	3	MK_common_up	3.82476	1
negative regulation of cell migration	GO:0030336	4/35	332/17913	0.00385666	0.120437	0.0898915	NRG1/AIF1/BST2/IFITM1	4	MK_common_up	2.41379	1
forebrain development	GO:0030900	3/35	371/17913	0.0353789	0.150622	0.112421	NRG1/TYROBP/BCL2A1	3	MK_common_up	1.45126	1
carbohydrate biosynthetic process	GO:0016051	3/35	194/17913	0.00634468	0.120437	0.0898915	SDHAF3/NANS/NTSR1	3	MK_common_up	2.19759	1
