# Supplementary material for: The combination of DNA methylome and transcriptome revealed the intergenerational inheritance on the influence of advanced maternal age
Source: Clin Transl Med. 2022 Sep 14;12(9):e990. doi: 10.1002/ctm2.990 (PMC9473489; doi:10.1002/ctm2.990)
Supplement: Supplementary file 17 — Supporting Information [file CTM2-12-e990-s019.xlsx]

## Sheet: Sheet2
Table S8. The genomic locations and nearest genes for 91 intergenerationally correlated DMRs mentioned in figure 4D
DMRs_raw	chr	start_extend	end_extend	DMRs_extend	parental_region	distanceToTSS	SYMBOL	Genomic location annotation	Cluster
chr1_10560001_10560200	chr1	10559851	10560350	chr1_10559851_10560350	father	24114	PEX14	Intron (ENST00000356607.9/5195, intron 3 of 8)	MeE1
chr1_16128401_16128600	chr1	16128251	16128750	chr1_16128251_16128750	mother	4962	EPHA2	Intron (ENST00000358432.8/1969, intron 16 of 16)	MeE1
chr1_202370801_202371000	chr1	202370651	202371150	chr1_202370651_202371150	father	22074	PPP1R12B	Intron (ENST00000608999.6/4660, intron 1 of 23)	MeE1
chr13_22252001_22252200	chr13	22251851	22252350	chr13_22251851_22252350	father	-15620	LINC00540	Intron (ENST00000657205.1/100506622, intron 2 of 3)	MeE1
chr17_15614001_15614200	chr17	15613851	15614350	chr17_15613851_15614350	father	1494	CDRT1	Promoter (1-2kb)	MeE1
chr17_4750801_4751000	chr17	4750651	4751150	chr17_4750651_4751150	father	7055	ZMYND15	Distal Intergenic	MeE1
chr17_73366001_73366200	chr17	73365851	73366350	chr17_73365851_73366350	father	3013	SDK2	Intron (ENST00000392650.8/54549, intron 37 of 44)	MeE1
chr17_78806601_78806800	chr17	78806451	78806950	chr17_78806451_78806950	mother	-6880	USP36	Intron (ENST00000589225.5/57602, intron 14 of 20)	MeE1
chr17_78806801_78807000	chr17	78806651	78807150	chr17_78806651_78807150	mother	-7080	USP36	Exon (ENST00000589225.5/57602, exon 14 of 21)	MeE1
chr19_3110601_3110800	chr19	3110451	3110950	chr19_3110451_3110950	mother	-2663	GNA11	Promoter (2-3kb)	MeE1
chr19_32977601_32977800	chr19	32977451	32977950	chr19_32977451_32977950	mother	5298	FAAP24	3' UTR	MeE1
chr19_48053601_48053800	chr19	48053451	48053950	chr19_48053451_48053950	father	1259	PLA2G4C	Promoter (1-2kb)	MeE1
chr19_872601_872800	chr19	872451	872950	chr19_872451_872950	father	-1536	MED16	Promoter (1-2kb)	MeE1
chr2_3212401_3212600	chr2	3212251	3212750	chr2_3212251_3212750	mother	1852	EIPR1	Promoter (1-2kb)	MeE1
chr21_17756801_17757000	chr21	17756651	17757150	chr21_17756651_17757150	father	35509	C21orf91-OT1	Distal Intergenic	MeE1
chr22_20988201_20988400	chr22	20988051	20988550	chr22_20988051_20988550	mother	171	LZTR1	Promoter (<=1kb)	MeE1
chr22_46509801_46510000	chr22	46509651	46510150	chr22_46509651_46510150	father	24200	CELSR1	Intron (ENST00000262738.7/9620, intron 1 of 34)	MeE1
chr22_48666601_48666800	chr22	48666451	48666950	chr22_48666451_48666950	mother	-26447	TAFA5	Intron (ENST00000402357.5/25817, intron 2 of 3)	MeE1
chr5_32050001_32050200	chr5	32049851	32050350	chr5_32049851_32050350	Common	-2294	PDZD2	Promoter (2-3kb)	MeE1
chr6_18141801_18142000	chr6	18141651	18142150	chr6_18141651_18142150	mother	13077	TPMT	Intron (ENST00000309983.5/7172, intron 4 of 8)	MeE1
chr7_55743601_55743800	chr7	55743451	55743950	chr7_55743451_55743950	father	-30350	FKBP9P1	Distal Intergenic	MeE1
chr7_55780201_55780400	chr7	55780051	55780550	chr7_55780051_55780550	father	-66950	FKBP9P1	Distal Intergenic	MeE1
chr7_580801_581000	chr7	580651	581150	chr7_580651_581150	mother	18844	LOC101927000	Intron (ENST00000544935.5/5575, intron 8 of 10)	MeE1
chr8_140940401_140940600	chr8	140940251	140940750	chr8_140940251_140940750	mother	-5812	PTK2	Exon (ENST00000517055.1/ENST00000517055.1, exon 1 of 1)	MeE1
chr8_49307401_49307600	chr8	49307251	49307750	chr8_49307251_49307750	mother	204580	LOC100507464	Distal Intergenic	MeE1
chr9_126563001_126563200	chr9	126562851	126563350	chr9_126562851_126563350	father	-51243	LMX1B	Distal Intergenic	MeE1
chr1_183579201_183579400	chr1	183579051	183579550	chr1_183579051_183579550	father	-9977	NCF2	Intron (ENST00000495321.1/9887, intron 2 of 3)	MeE2
chr10_12542801_12543000	chr10	12542651	12543150	chr10_12542651_12543150	mother	-35753	MIR4480	Intron (ENST00000619168.4/57118, intron 1 of 10)	MeE2
chr10_51268801_51269000	chr10	51268651	51269150	chr10_51268651_51269150	Common	-30573	MIR605	Intron (ENST00000401604.8/5592, intron 2 of 17)	MeE2
chr14_65235801_65236000	chr14	65235651	65236150	chr14_65235651_65236150	father	-13359	LINC02324	Distal Intergenic	MeE2
chr15_101398801_101399000	chr15	101398651	101399150	chr15_101398651_101399150	Common	-16596	PCSK6	Intron (ENST00000398185.6/5046, intron 5 of 18)	MeE2
chr17_47255801_47256000	chr17	47255651	47256150	chr17_47255651_47256150	father	1905	ITGB3	Promoter (1-2kb)	MeE2
chr17_55434201_55434400	chr17	55434051	55434550	chr17_55434051_55434550	mother	-12278	MMD	Distal Intergenic	MeE2
chr17_7864401_7864600	chr17	7864251	7864750	chr17_7864251_7864750	father	6117	CYB5D1	Exon (ENST00000624171.1/ENST00000624171.1, exon 1 of 1)	MeE2
chr20_54330001_54330200	chr20	54329851	54330350	chr20_54329851_54330350	father	121574	PFDN4	Distal Intergenic	MeE2
chr3_194374601_194374800	chr3	194374451	194374950	chr3_194374451_194374950	mother	-4859	LRRC15	Distal Intergenic	MeE2
chr4_681801_682000	chr4	681651	682150	chr4_681651_682150	mother	1056	MYL5	Promoter (1-2kb)	MeE2
chr6_161891001_161891200	chr6	161890851	161891350	chr6_161890851_161891350	mother	-321582	PRKN	Intron (ENST00000366898.6/5071, intron 6 of 11)	MeE2
chr7_159090201_159090400	chr7	159090051	159090550	chr7_159090051_159090550	mother	6804	VIPR2	Intron (ENST00000262178.7/7434, intron 4 of 12)	MeE2
chr7_42029801_42030000	chr7	42029651	42030150	chr7_42029651_42030150	mother	-51880	GLI3	Intron (ENST00000395925.8/2737, intron 7 of 14)	MeE2
chr9_10208401_10208600	chr9	10208251	10208750	chr9_10208251_10208750	father	-174612	PTPRD	Intron (ENST00000463477.5/5789, intron 3 of 16)	MeE2
chr9_134539001_134539200	chr9	134538851	134539350	chr9_134538851_134539350	father	-102574	COL5A1	Intron (ENST00000435284.2/ENST00000435284.2, intron 1 of 1)	MeE2
chr9_135193001_135193200	chr9	135192851	135193350	chr9_135192851_135193350	mother	87362	OLFM1	Distal Intergenic	MeE2
chr9_90098401_90098600	chr9	90098251	90098750	chr9_90098251_90098750	father	-56903	MIR4290HG	Distal Intergenic	MeE2
chr1_6103801_6104000	chr1	6103651	6104150	chr1_6103651_6104150	mother	2772	CHD5	Promoter (2-3kb)	MeE3
chr1_7913201_7913400	chr1	7913051	7913550	chr1_7913051_7913550	father	21700	TNFRSF9	Downstream (2-3kb)	MeE3
chr10_59900001_59900200	chr10	59899851	59900350	chr10_59899851_59900350	mother	6356	CCDC6	Intron (ENST00000263102.7/8030, intron 1 of 8)	MeE3
chr11_47773601_47773800	chr11	47773451	47773950	chr11_47773451_47773950	mother	-6159	FNBP4	Distal Intergenic	MeE3
chr12_126326401_126326600	chr12	126326251	126326750	chr12_126326251_126326750	father	78928	LOC283435	Intron (ENST00000642569.1/105370059, intron 2 of 9)	MeE3
chr12_126357201_126357400	chr12	126357051	126357550	chr12_126357051_126357550	mother	48128	LOC283435	Intron (ENST00000642569.1/105370059, intron 2 of 9)	MeE3
chr13_98998201_98998400	chr13	98998051	98998550	chr13_98998051_98998550	mother	17380	DOCK9	Intron (ENST00000448493.7/23348, intron 1 of 52)	MeE3
chr14_52219001_52219200	chr14	52218851	52219350	chr14_52218851_52219350	mother	-48498	PTGDR	Distal Intergenic	MeE3
chr15_91922001_91922200	chr15	91921851	91922350	chr15_91921851_91922350	mother	-19118	SLCO3A1	Intron (ENST00000318445.11/28232, intron 2 of 9)	MeE3
chr17_73645801_73646000	chr17	73645651	73646150	chr17_73645651_73646150	father	-1357	SDK2	Promoter (1-2kb)	MeE3
chr2_42851401_42851600	chr2	42851251	42851750	chr2_42851251_42851750	father	-58809	HAAO	Distal Intergenic	MeE3
chr21_37175601_37175800	chr21	37175451	37175950	chr21_37175451_37175950	mother	-15534	TTC3	Intron (ENST00000355666.5/7267, intron 35 of 45)	MeE3
chr21_38957201_38957400	chr21	38957051	38957550	chr21_38957051_38957550	father	-735	LOC400867	Promoter (<=1kb)	MeE3
chr21_45428801_45429000	chr21	45428651	45429150	chr21_45428651_45429150	father	-3732	COL18A1-AS1	Intron (ENST00000651438.1/80781, intron 2 of 41)	MeE3
chr22_32324601_32324800	chr22	32324451	32324950	chr22_32324451_32324950	father	-30085	RFPL3	Distal Intergenic	MeE3
chr6_186601_186800	chr6	186451	186950	chr6_186451_186950	father	17312	LOC285766	Exon (ENST00000649453.1/ENST00000649453.1, exon 2 of 2)	MeE3
chr9_32694801_32695000	chr9	32694651	32695150	chr9_32694651_32695150	mother	-59133	TAF1L	Distal Intergenic	MeE3
chr1_226540401_226540600	chr1	226540251	226540750	chr1_226540251_226540750	mother	-8164	STUM	Intron (ENST00000671364.1/ENST00000671364.1, intron 2 of 2)	MeE4
chr11_118041601_118041800	chr11	118041451	118041950	chr11_118041451_118041950	father	-35212	TMPRSS4	Intron (ENST00000636151.1/100526771, intron 3 of 6)	MeE4
chr12_132405401_132405600	chr12	132405251	132405750	chr12_132405251_132405750	mother	75552	LOC101928416	Distal Intergenic	MeE4
chr15_84246601_84246800	chr15	84246451	84246950	chr15_84246451_84246950	mother	5985	GOLGA6L4	Distal Intergenic	MeE4
chr19_40178401_40178600	chr19	40178251	40178750	chr19_40178251_40178750	mother	-12826	MAP3K10	Distal Intergenic	MeE4
chr2_7034801_7035000	chr2	7034651	7035150	chr2_7034651_7035150	mother	37862	RNF144A	Intron (ENST00000320892.11/9781, intron 8 of 8)	MeE4
chr3_61527401_61527600	chr3	61527251	61527750	chr3_61527251_61527750	father	-33969	PTPRG	Distal Intergenic	MeE4
chr4_147575001_147575200	chr4	147574851	147575350	chr4_147574851_147575350	mother	-42186	TMEM184C	Intron (ENST00000509370.1/ENST00000509370.1, intron 4 of 6)	MeE4
chr4_1522801_1523000	chr4	1522651	1523150	chr4_1522651_1523150	father	-116471	NKX1-1	Distal Intergenic	MeE4
chr22_44589401_44589600	chr22	44589251	44589750	chr22_44589251_44589750	father	18359	LINC00207	Distal Intergenic	MeE5
chr4_1529801_1530000	chr4	1529651	1530150	chr4_1529651_1530150	mother	114953	FAM53A	Distal Intergenic	MeE5
chr4_56540201_56540400	chr4	56540051	56540550	chr4_56540051_56540550	Common	9596	THEGL	Intron (ENST00000512175.3/100506564, intron 1 of 8)	MeE5
chr6_122482801_122483000	chr6	122482651	122483150	chr6_122482651_122483150	father	714	PKIB	Promoter (<=1kb)	MeE5
chr8_102576801_102577000	chr8	102576651	102577150	chr8_102576651_102577150	father	25213	ODF1	Distal Intergenic	MeE5
chr9_38526801_38527000	chr9	38526651	38527150	chr9_38526651_38527150	mother	15792	FAM95C	Exon (ENST00000451357.1/ENST00000451357.1, exon 1 of 1)	MeE5
chr9_42972201_42972400	chr9	42972051	42972550	chr9_42972051_42972550	mother	-153764	LOC102724904	Exon (ENST00000396461.3/ENST00000396461.3, exon 1 of 1)	MeE5
chr10_124794201_124794400	chr10	124794051	124794550	chr10_124794051_124794550	mother	-2315	EEF1AKMT2	Promoter (2-3kb)	MeE6
chr10_1363201_1363400	chr10	1363051	1363550	chr10_1363051_1363550	mother	-122672	ADARB2	Exon (ENST00000381312.6/105, exon 3 of 10)	MeE6
chr10_32109601_32109800	chr10	32109451	32109950	chr10_32109451_32109950	Common	-53177	KIF5B	Distal Intergenic	MeE6
chr13_112755601_112755800	chr13	112755451	112755950	chr13_112755451_112755950	mother	-909	ATP11A-AS1	Promoter (<=1kb)	MeE6
chr16_77855801_77856000	chr16	77855651	77856150	chr16_77855651_77856150	mother	-6748	VAT1L	Intron (ENST00000302536.3/57687, intron 3 of 8)	MeE6
chr20_62605001_62605200	chr20	62604851	62605350	chr20_62604851_62605350	father	-37303	SLCO4A1	Distal Intergenic	MeE6
chr3_194342401_194342600	chr3	194342251	194342750	chr3_194342251_194342750	mother	8718	CPN2	Exon (ENST00000323830.4/1370, exon 2 of 2)	MeE6
chr7_81034801_81035000	chr7	81034651	81035150	chr7_81034651_81035150	father	-112443	SEMA3C	Distal Intergenic	MeE6
chr9_122226201_122226400	chr9	122226051	122226550	chr9_122226051_122226550	mother	361	LHX6	Promoter (<=1kb)	MeE6
chr9_122227201_122227400	chr9	122227051	122227550	chr9_122227051_122227550	mother	-79	LHX6	Promoter (<=1kb)	MeE6
chr17_36184001_36184200	chr17	36183851	36184350	chr17_36183851_36184350	mother	-7366	TBC1D3B	Intron (ENST00000615128.1/ENST00000615128.1, intron 1 of 2)	MeE7
chr2_26815401_26815600	chr2	26815251	26815750	chr2_26815251_26815750	mother	29259	CENPA	Distal Intergenic	MeE7
chr6_152584601_152584800	chr6	152584451	152584950	chr6_152584451_152584950	mother	-21247	SYNE1	Intron (ENST00000341594.9/23345, intron 3 of 147)	MeE7
chr8_143847601_143847800	chr8	143847451	143847950	chr8_143847451_143847950	father	-6629	NRBP2	Distal Intergenic	MeE7
