# Supplementary material for: The combination of DNA methylome and transcriptome revealed the intergenerational inheritance on the influence of advanced maternal age
Source: Clin Transl Med. 2022 Sep 14;12(9):e990. doi: 10.1002/ctm2.990 (PMC9473489; doi:10.1002/ctm2.990)
Supplement: Supplementary file 18 — Supporting Information [file CTM2-12-e990-s010.xlsx]

## Sheet: five_down_DEGs_list
Table S9. The lists of different classes of overlapped AMA-related downregulated-DEGs mentioned in figure 5A
Blastocysts_1	Mom_blood	Cord_blood	MII_Oocyte	Blastocysts_2	Blastocysts_1|Mom_blood	Blastocysts_1|Cord_blood	Blastocysts_1|MII_Oocyte	Blastocysts_1|Blastocysts_2	Mom_blood|Cord_blood	Mom_blood|MII_Oocyte	Mom_blood|Blastocysts_2	Cord_blood|MII_Oocyte	Cord_blood|Blastocysts_2	MII_Oocyte|Blastocysts_2	Blastocysts_1|Mom_blood|Cord_blood	Blastocysts_1|Mom_blood|MII_Oocyte	Blastocysts_1|Mom_blood|Blastocysts_2	Blastocysts_1|Cord_blood|MII_Oocyte	Blastocysts_1|Cord_blood|Blastocysts_2	Blastocysts_1|MII_Oocyte|Blastocysts_2	Mom_blood|Cord_blood|MII_Oocyte	Mom_blood|Cord_blood|Blastocysts_2	Mom_blood|MII_Oocyte|Blastocysts_2	Cord_blood|MII_Oocyte|Blastocysts_2
AL360001.1	NT5E	APOBR	MARCHF8	RNF150	ANTXRL	SLC1A4	ADAMTS10	TTC5	DOC2B	NFXL1	MUC20	KIAA0319L	HRH2	NR1H3	IGSF9B	PLEKHG6	LEF1	QRFP	MSRA	TRIM36	MED12L	CAPN3	SVIP	ZNF467
RNA5SP19	CA2	CMIP	KRIT1	HIST1H2BH	CEP72	RALGPS1	CEP192	RND1	DDX11	TARBP1	FBLN5	GBF1	ZNF646	DOPEY1	SLC12A1	CDH2	TECTA	CLSTN3	DNASE1L2	UPB1	E2F8	DNAH10	EDAR
MIRLET7A3	ARFGEF3	ARAP1	M6PR	HIST1H2AC	PRLR	NCOR2	GLYATL1	CDH12	SDK1	FZD6	HJURP	KIF13B	LTB4R	ZP2	ELANE			IFT122	CCDC17	TMEM216		LOC101929076
ACA64	DEFA3	SMG5	PDK4	TCHH	MICALL2	PACS1	LINC01378	LINC01152	LOC100288162	ZNF681	LOC729732	ATXN2	MTMR3	CASC1	PXDN			SCN5A	NAA40	ZP4
AC136932.1	PLEKHH2	ZZEF1	POLR2J	HIST1H4H	MCF2L	DENND1A	TRAT1	RAMP1	CD24	ANLN	NRXN1	SYNE2	PSTPIP1	CNTRL	BPI			ATP2C2	WDR90	TUNAR
MT-TE	SPDYE6	GAB2	RPAP3	SYT9	CRHR1-IT1	B4GALT2	CCDC102B	SLC6A5	MPO	ADGRG6	KIF2C	ZNF445	CUL9	CNRIP1	HTRA3			ZNF862	SMG6	LRRC7
AC145343.1	DPY19L1P1	MYO9B	E2F2	LINC00925	PTPRK	RREB1	GGPS1	TAS1R1	EGR1	PTK7	LINC01252	TNRC6B	CEP250	TEK	HSPG2			JAK3	CYB561D1	PTPRD
MIR4720	SH3RF1	SRRM2	TFAP2D	MPC1L	CAMK4	IFT140	DPP6	MPP2	LTF	TBC1D32	NSG1	CR1	TRIM14	PLEKHG1	RAB44			ZHX2	KIF26B
SNORD115-43	FAM84B	FMNL1	AASS	SERPINF2	PRKXP1	PLXNA1	SLC29A2	ACTG2	LPO	TTK	TMOD2	RNF40	ZNF707	HIST1H1A	ASIC1
BCKDHA	MYB	LOC729737	CSDE1	ZSCAN5B	RBM24	CNN2	DDX59	SF3B5	PTRF	NCAPG2		POGZ	C22orf46	RFPL2	MLNR
AC092925.1	ANAPC1P1	BAZ2A	TENM1	PRAMEF5	MDGA1	PIK3R5	AIG1	FAAP24	RPS6KA2	CEP70		R3HDM2	NEU3	THAP10	CNTNAP1
RNA5SP149	ZNF528	POLR2A	VTA1	OVCH1-AS1	AXIN2	KIAA0195	MAPK10	ERC2	OBSCN	MKL2		DHX16	IRAK2	BMP15	FUT4
RNA5SP225	ACSL6	MYH9	SPRTN	PRAMEF27	ADGRE4P	ESPL1	GLG1	DNAH11	LOC221946	MYCBPAP		DAPK2	ENG	TMEM60	RAP1GAP
CTB-36O1.3	ITGA6	MARK2	STARD3NL	CCK	DSEL	PRAM1	LMO4	PCBP4	ITGA9	MEX3B		VCL	CDK9	HERC6	NPIPB4
AC020915.1	NBPF8	ECE1	RABGAP1	HIST1H2BK	FBLN2	EHMT1	NMNAT3	NEK3	AZU1	PHOSPHO2		TAF15	INCA1	TIFA	DCHS1
RNA5SP387	FAM153C	SLC6A6	MTMR11	HIST1H2AM	CEACAM6	DGCR8	AJAP1	ENO3	FBN1	MBLAC2		CAMK2G	PRKD2	CNBD2
RNA5SP150	ZNF714	IGF2R	AGPS	PRAMEF8	NRCAM	KIF18B	TET2	ZNF778	PTPRF	NCAPG		SYNE1	RASA3	FAM161B
DAP	UGT2A3	GMIP	CPS1	NRAV	SHANK3	SREBF1	LAMC3	BLK	ERG	PLCL1		NR6A1	SMPD3	SLC5A11
RNU11	ZNF497	MAST2	AKAP11	FLJ25758		TBC1D9B	SRBD1	ABCB1	LCN2	ZGRF1		LRRN1	CNNM2	LRRC36
TRBV29OR9-2	P2RX6	CNOT3	UBA6	FRG2EP		ESPN	ALKBH3	GFRA2	LOC100294362	ZNF749		MICAL2	TMEM92	DUSP19
RP11-401N18.1	MIR3176	POLE	RFC1	LOC101926905		ANKRD11	TIGD6	CASC2	H1F0	IQCA1		ZNF841	RAD51D	INTU
C6orf15	CHRNB2	MYO18A	MFAP3	RFPL4AL1		ADAMTS7	DNAH5	FBLN7	PRRT4			ACOT11	ARMC5	IQUB
SNORA49	USP53	IL17RA	AGA	PRAMEF15		DHCR7	TUBB8P7	PPP2R2C	SLC28A3			ZNF611	SERINC4	GNG5
CTC-265N9.1	ARL17A	MEFV	ZFYVE16	LINC01467		TYK2	DNM3	CFTR	ANKRD61			DLG4	CDCA5	DNAH12
ZFP90	LRRN3	PRRC2A	SPDL1	HOXC11		ABAT	FUT8	RAX2	ZNF471			OSBP2	RSRP1	ZFP3
AC114498.1	EPHA4	CIC	STAU2	FRG2C		WDFY4	RAB11FIP1	SPATA33	NPTXR			MYH11	KLF2	DCAF4L1
PIGG	ZNF431	TLN1	ZIC2	SLC12A5		SLC38A10	PCNT	TCL1A	FBXW8			OTX1	IQCC	DSCR4
RP11-333E13.2	PIWIL4	TNRC18	GPM6B	PRAMEF11		NEURL4	TBC1D1	IVD	SV2A			ARHGAP11A	PLVAP	KPNA7
FUNDC2P4	URB1	PVRL1	FAM214A	FAM66D		ZNF213	CSMD2	CABYR	CD248			LHX4	ZFP41	SYCP2
PRR7-AS1	ME3	DGKD	ARAP2	CCDC96		KSR1	CAST	HSPA1L	PI4KAP1			KIAA1683	RSG1	PAX9
AP000344.4	LINC00883	INCENP	XK	SYCP1		ZNF500	ZNF391	LOXHD1	LINC00997			EPN2	PAQR7	SPIN3
RPS6KA2-IT1	CABP5	CBFA2T3	ROS1	LINC01419		CRTC2	PPM1N	EDN3	SMG1P3			ZBTB7C	JAKMIP3	COL6A6
COL26A1	PLS1	NFAM1	TSPAN17	PRAMEF6		GAK	PPFIBP1	TDRG1	BCL2L15			SLC25A34		UBE2V1
AK6P1	NOG	MNT	GYG2	SIGLEC10		EPHB4	ANK3	NRN1	SCD					BCAR4
RNU4ATAC	RCAN3	CCDC88B	PKP2	PRAMEF4		DTX4	LIN7A	CCDC127	RP1L1					DSG2-AS1
PRSS3P4	CDCA7L	PI4KA	USP13	PKD1L3		VARS	EPB41L5	RPH3A	RNF217
NUDT1	ZNF793	RAPGEF1	PPP1R12A	PRCAT47		ZBTB45	ARV1	DTNBP1	IQGAP3
AC005780.1	DZIP3	KDM2A	GATB	LOC101928402		TRIM8	DDHD1	SLC38A8	CEBPE
AP003041.1	LLPH-AS1	GYS1	SLC2A3	CSF1R		PLOD3	NCALD	TMEM101	TNXB
RPL31P33	CD200R1	KMT2D	NCKAP1	SGCG		HK2	C1orf132	IL16	GTSE1
PAFAH2	LINC01534	DDX12P	GPBP1	PRAMEF7		CXCL2	U2AF1	NR3C2	MKI67
MT-TT	CYP2B7P	SPEN	WISP2	FAM19A4		SCAP	SAMD15	PAK6	PLXNA4
CTD-2057J6.2	IRS1	CEP164	CTNNA2	ZNF705A		SEMA4A	SV2B	FBXO15	FOXM1
RNY1	NAV2	ACTN4	GOLGA5	HDC		SLC25A22	SNX33	ZFR2	TMEM191B
IGKV3-20	ANKAR	PLEKHM1	DNTTIP2	VIPR2		MEGF6	USH2A	ZNF786	PLK1
KCNG1	FGFR2	TAOK2	TP53BP1	CPLX4		SYMPK	NFATC2	QDPR	CEACAM8
RP11-485G7.5	LINC00200	ADAMTSL4	ERLEC1	ZC2HC1B		PIDD1	NDFIP2	TLE6	TWIST2
AC010168.1	ICA1	KDM6B	NUP133	ZNF705E		GALNS	RRP15	RIMBP2	ADGRA2
APOBEC3H	PDGFB	WHSC1	ABCC9	ZNF705D		PARP10	SSFA2	AOAH	MPL
Z98744.2	USP44	MINK1	DAPP1	SAXO1		KHNYN	USP16	COL1A2	MCM2
RNU2-63P	RASGRF2	ABL1	RAD18	LOC100289495		TCIRG1	ADAMTS9	CFAP53
MYO1D	TXLNB	TECPR2	SEL1L	RLN3		SLC36A1	HYDIN	ADGRB1
RNU1-14P	ANGPT1	CABIN1	LNX1	TMC3		GGA1	ENPP2	PATL2
AL021807.1	TEC	RAVER1	TRNT1	CHRDL1		MAPKBP1	MIOS	ADCY5
ARRDC2	MLLT4	QSOX1	ACTR6	LOC101928530		STK10	CD36	GRIK4
AL031777.1	TMEM56	DOT1L	NUP37	PRAMEF1		FCHO1	TLR4	ANKS6
MIR150	ROBO1	CHD8	ZNF638	LOC284581		FAM65A	SKOR1	FAM220A
SMPD4P1	LOC100506985	MED24	MKRN2	TP53TG3D		ARFGAP1	OPCML-IT1	MYO16
COMTD1	CRTAM	FBRS	TPD52	C6orf52		TNPO2	MON2	VAV3
RNA5SP242	MIR4674	TRIM41	GPATCH1	H1FOO		ST3GAL1	TMF1	MPP4
RP11-108K3.4	SNHG4	BCL6	TOP2B	C2orf71		ACACB	TC2N	TDRD9
ICE2	DOCK3	PIK3CD	PAK3	PDZD7		SGSH	DISP2	HABP2
AMBP	ZNF567	DPP9	ACER3	TFAP2B		STAB2	P2RY1
ZNF207	FAM153A	UBN1	PIK3C3	HIST1H2BJ		ADGRG3
PRR7	TMEM220	CIT	TULP3	HIST1H2BC		CCDC88C
RP11-430H10.1	HIST2H2AB	DENND4B	EDN1	C11orf85		SCRIB
BMP1	EVPL	SYVN1	CARMIL1	USP2		TP73
FREM1	WWC1	SH3BP2	DDX1	SOX5		PITPNM1
TXNL4A	ZNF835	SRCAP	RIMS1	LVCAT8		PFKL
RPS27P1	ORC1	NATD1	PUM3	PRAMEF12		UBE3B
ZNF571-AS1	LRP6	STAT3	RBL1	DUXA		UBAP2
TF	COL17A1	PPP1R9B	NDC80	C19orf38		CLEC7A
ASL	CDK1	PPP6R1	ZNF510	HIST2H2AC		DEF8
C1QB	TBC1D4	SVIL	LRP2	FSTL5		PHACTR4
RP11-507D14.4	SLC35E2	KDM4B	STRADB	CFAP58		CHERP
RBM12B	HBG2	PNPLA2	FAM135A	IGSF10		SFSWAP
COL11A1	CEP41	ARHGEF11	PALB2	EIF4E1B		SEMA4B
CTC-548K16.1	C15orf54	UPF1	GRHL2	LOC101927845		UNKL
RNU6-457P	NBEA	PLCB2	PIBF1	LEUTX		DVL2
ALKBH3-AS1	UBE2Q2P2	FAM160A2	COL16A1	AKR1C3		RNF44
SLC30A8	IFNG-AS1	LARP1	MYNN	TCTN1		ENTPD2
TNS2	MMP1	MED25	WDFY1	CEMIP		UNC13D
TSC22D2	RAD51AP1	PLEC	MTIF2	GDF9		ZXDC
Z98744.3	LINC00664	GRAMD1A	ZW10	PCP4L1		ADHFE1
RP11-589N15.1	SLC7A5P2	ANPEP	DOCK9	HSF5		PLCG1
RNA5SP226	EML5	ERN1	ATRN	SLC6A16		PPP1R32
SIVA1	SYDE2	SAMD4B	ESF1	PCNXL2		RAB11B
ANXA3	TUSC3	CAMTA2	BRAP	LOC283299		ANKRD13D
PATL1	ADAM23	NBEAL2	EXOC1	CYP4B1		TOR4A
ALK	ZC3H12C	ARID3A	WDR7	MFSD2A		MAPK8IP3
ERICH1	FBXL22	ZSWIM8	RFFL	ZNF280A		DAAM2
RP4-712E4.2	DENND2C	ATG2A	PSMD5	OLFM4		RGS12
RP11-973N13.5	ZNF80	SBNO2	HIVEP1	GUSBP5		IGHMBP2
RP11-17P16.2	NELL2	MGRN1	ZNF184	HIST1H3G		SLC12A7
MAPK8IP1	NPAS2	MMP25-AS1	JAK2	LOC101928523		MAP4K2
HOXA10	GPR157	ACTN1	MADCAM1	TPRXL		ABCA7
RP11-96L7.2	CLIC6	CSF1	CHADL	MAP3K7CL		CELF1
CTD-2024P10.1	NUP210L	PRKACA	KIAA0586	ANKRD22		GNA12
CEP89	CRISP3	SREBF2	PPM1A	NR2E1		CTIF
AL031777.2	CCDC152	MYO1F	HIF1A	DDC		NDRG1
LTBP3	TOP2A	NUMA1	EIF5	RCAN2		BRPF3
HPS4	THNSL1	DENND3	ZC3H14	GSAP		CAPN15
RP11-366M4.14	INPP4B	SLC9A1	PSMC1	GRAP2		RAP1GAP2
FANCG	ZNF702P	DNMT1	RPS6KA5	NRAP		ARHGEF10L
RP11-589N15.2	S100B	STAT6	TRIP11	HIST1H1C		TATDN2
ADIPOR1P2	PMFBP1	SRRT	ZMYND8	RIMKLA		MAP3K11
CCKBR	CACNA1H	TMEM131	CSTF1	PABPN1L		M1AP
GMDS-AS1	PWARSN	SUPT6H	EEF1A2	FRG2B		AMPD3
C21orf33	NIPAL1	GTF3C1	NOL4	LOC100506844		DIS3L2
AC022201.5	PTX3	STK40	RBBP8	LOC101929717		BAHD1
AC005324.6	STAG3L3	GGA3	POLA1	RFPL4A		LILRB2
LINC01553	FAM184A	DNM2	MID1	FRG2		LAMB2
SLC6A20	GPNMB	MMP25	GLRA2	ZBTB46-AS1		NISCH
GNRHR	ABCD2	ST3GAL2	JADE3	ARRDC4		TRIM25
RP11-603J24.5	TIPIN	BAIAP2-AS1	FGF14	LINC00965		PNKP
RP11-29H23.6	CD28	PHF12	CAB39L	NEFM		TNFAIP2
EDNRA	TARP	AGAP2	PHKB	KHDC3L		PADI4
RP11-297P16.4	RGCC	PRR12	POLR2C	PRAMEF2		ATP6V0C
P4HA2	A2M	EIF4G1	PSMD7	ZNF679		STAT5A
AC007193.8	LMO7	LRP1	RPGRIP1L	DPYSL4		EHBP1L1
RP11-58C22.2	ZNF677	SUN2	CCP110	LOC100996437		CDK18
ZG16B	NUF2	KIAA0513	IQCH	PPP1R3C		BRD1
ZDHHC8P1	CORIN	SUPT5H	HOMER2	NPM2		RALGDS
GLIS1	ATP1B1	CCDC9	CEP152	PPIP5K1		TTC21A
AC007274.2	SLC9A5	C11orf21	EYA1	THBS2		CCDC142
KIAA1644	SKA1	SART1	NBN	PRAMEF13		CAPN10
AC006483.5	ADAMTS6	C10orf105	UBE2W	LRRTM4		MYO1C
RNA5SP389	PRSS57	H6PD	SNX16	HIST1H3D		LRP5
DCAF11	SLC4A10	STRN4	LEPROTL1	HPSE2		AMPD2
FRMD6	MYEF2	SKIV2L	ZNF419	APBA1		GRID2IP
DRC1	DEPDC1	PGAM2	SYDE1	DGKE		ARHGEF1
KCNQ1	NPIPA1	NOTCH1	MYH14	CCDC177		CAMKK2
KLF12	DNAJC6	MAP1S	ZNF14	C3orf56		TPCN2
SLC47A1	LOC101929224	ITGAL	ZNF85	OR52D1		RIN3
TRBV29-1	VSTM1	ARID1A	PON2	HIST1H2BN		PER1
PDE2A	NPHP3	PHRF1	MEOX2	PRKCG		SIK3
MYL2	PGAP1	MON1B	SLC1A1	BTG4		SCAMP4
EIF3EP2	EPS8	MAN2B2	DOCK8	EBLN1		SEC14L4
CTC-525D6.5	C9orf24	SCAF1	ELAVL2	LOC440173		DNAAF5
RPL35P8	GPRC5B	SSH3	PIP5K1B	MAGEB10		ITFG3
AC007319.1	ITPK1-AS1	RRBP1	SETX	MIXL1		ST5
SPACA7	ZNF551	SLC43A2	ZFAND5	TMEM207		CELSR2
HMGB3P11	TMEM52B	DVL3	ATRNL1	MYL7		SRC
IFITM10	LOC100190986	KMT2B	CCSER2	EYA2		FBXL19-AS1
GRK6P1	SNHG5	ZC3H18	BCCIP	DNAJC5G		PIANP
BMP7	HTR2B	TRIM56	SMC3	DMKN		KATNB1
ROR2	CFAP44	KIAA0754	CYP2C18	FAM171B		PLAU
HPGDS	C9orf41-AS1	TMEM63A	CPD	FAM83E		SORBS3
CDC26	GCNT4	MBD6	MED31	KCNQ1-AS1		TSC2
RNA5SP259	GP5	MICAL1	DRG2	GMNC		TXLNA
IL1RL1	WDR76	KCNAB2	MAP2K6	ITGA4		CLCN7
OR4A5	ARHGEF35	HNRNPUL1	AADAT	EBF2		EVI5L
NAPB	SNORA4	CHD7	GALNT7	CCDC103		PDDC1
GBP4	FAM171A1	ACIN1	TBC1D19	SHISA2		REXO1
RNF165	ZNF550	MAP4	EIF4G2	HIST1H2BD		ABR
SLC27A5	SNORA70G	TLR9	UPK2	TGFA		AATK
UNC119	ERVH48-1	MKL1	RPS13	SSTR5-AS1		RAPGEF3
OR10K2	MCPH1-AS1	SZT2	GTF2H1	GFRA1		CAPN1
AP001610.5	DDX11L1	SCO2	ELK3	FAM133A		WWP2
SHD	FOSB	ANKDD1A	AKAP3	ZNF735		LINC01554
RP11-104N10.1	INADL	KLF13	EIF2B1	C10orf82		ZEB2-AS1
FAM159B	MMP8	SUSD6	MDM1	LOC100379224		PIK3R2
RP11-293G6__B.2	ACSBG2	NCKAP5L	CNOT2	RAET1L		TNS1
LYPLA1	ARL6	ZNF592	MAK	ANKRD7		LRRK1
PTPRU	ASCL5	INPPL1	COL9A1	LINC01251		ALDH4A1
MTND5P4	PWAR5	MAML1	IMPG1	HEIH		POLM
RP11-78E6.1	MAP2	DHX38	IL12B	USP29		CLEC16A
PLK5	ZNRF2P1	RFX1	CCNG1	GBA3		PPP1R13B
PPARGC1B	IKZF2	SIPA1	CDH6	DLEU7		LIPE
KLF6	FNDC8	GTPBP1	SLC27A6	LOC101929524		TMC6
RGS3	ZNF229	PPP1R10	TARS	LOC100506790		BCL3
CELA3B	TCTEX1D1	ARID3B	BRIX1	OSCP1		CDH26
SH3PXD2B	TMOD1	PLEKHG3	RAD50	CXorf67		ARHGAP27
POLDIP2	DEPDC1B	MLLT1	PPWD1	LOC101927765		NFATC1
PIGQ	LINC00638	ZNF687	XRN1	LINC00264		SFXN5
LCK	WNT4	MED22	TFG	LOC613266		GUCA1B
C11orf31	FERMT1	TBKBP1	FRMD4B	TGIF2LX		ZBTB7A
CHID1	LGSN	INTS1	WDR48	KCNIP2-AS1		FCHSD1
AC007381.3	AQP1	PANX2	NKTR	MYH4		SPPL2B
GNAS	ZNF415	PML	NEK4	ANO3		SMTN
RNU2-2P	LOC100996385	FURIN	MOB1A	HIST1H2AE		MROH6
MED28P7	LOC102724050	ABCC1	RTKN	MYO1H		COL18A1
PGF	RPL21P44	INPP5D	CYTIP	CCNO		SCAF4
AC108868.5	SNORA38	FHOD1	PAPOLG	DNM1P41		ZCCHC2
LINC00482	ARL10	DBF4B	HDLBP	LDHC		NACC1
RNA5SP481	RHOV	MICALL1	NOL10	HRASLS		ZFYVE28
AC019117.2	ITPKA	EHMT2	CEBPZ	IQCD		ESAM
ESYT1	LINC01132	ABHD2	DCAF17	HIST1H4K		TOR2A
TRMT1	SLC14A1	LINC01061	RAB3GAP1	LOC101927418		TNK2
PNMA5	RBM11	PIP5K1C	ORC4	OOSP2		MDC1
FLT1	RPS6KL1	NUP62	RND3	GCM2		BDH1
NAALADL1	IRAIN	GAS7	ATF2	LINC00570		ZDHHC18
CRYM	FAM64A	NXF1	RALGPS2	HRNR		SLC11A1
FRAS1	LOC100131347	ARAP3	STXBP3	RAD21-AS1		GAA
TMPRSS4	LOC339059	FAM212B	SWT1	LOC100129603		THBS3
MB	MINOS1P1	AP1B1	NCF2	LACAT8		SLC6A9
TSPAN9	IGFBP2	ATXN2L	PHTF1	LOC101928535		PROSER3
PLA2G6	RIC3	HIPK2	GNPAT	RELN		ABCA2
RP11-11M20.2	TRIP13	ZNF335	MTR	DCT		LLGL1
ADAMTS12	CASC5	MAP3K3	RLF	CYP4V2		SAFB
RYR1	TCN1	SPTAN1	RIMS3	ZNF365		CPT1A
CTD-2616J11.2	HPCAL4	ADRBK1	RBBP5	LINC01504		DBP
VENTXP2	CENPF	SP2	SLC19A2	C1orf229		NUMBL
CTC-471F3.5	OLR1	FAM168A	PTBP2	PARD3-AS1		SUV420H2
RP11-515C16.1	GSTM2	SRRM1	B4GALT6	LOC400958		SLC9A8
UCKL1	ANKRD36	C1RL	OTUD4P1	CMKLR1		CACNB1
AMOTL1	SNORD26	ANKS1A	C1orf198	ZNF618		ITGB2
GPAA1	SMC2	ATP11A	DLST	LAMTOR5-AS1		HIVEP3
FAM86EP	BUB1	MED15	PPP4R4	DCDC2		TRAM2
TNFRSF10A	CDYL2	ATP2A3	KLHL29	NIPAL2		CPAMD8
BOK-AS1	LOC101929162	ZNF316	ATL2	LINC00882		IKZF4
TET3	FAM172BP	CIZ1	SLF2	TP53TG3HP		PHF19
LRRC15	PRICKLE2	TGFB1	NUP43	FAM167A		SLC26A1
AC020594.5	CTSG	OGDH	MASTL	AMIGO1		STIM1
DUX4L47	SLC22A20	ANKRD33B	MTRF1	2022-03-04		ITGAM
EIF4EBP3	LOC101928694	DOPEY2	RDH10	ASCL2		SLC24A4
GLDC	DNASE1L3	LRRC37A4P	EPX	SQRDL		PDE4A
GNPTG	HYAL3	ZNF142	TMEM131L	PCAT19		NFIC
RP11-542K23.9	DLK2	DYSF	PYROXD1	TTC23L		L3MBTL1
ATP9B	RAVER2	EPHX1	TRMT1L	ADAD1		ZBTB7B
CMTR2	TPX2	NOP9	KIF18A	OR8G2		MAPK13
AL109763.2	POLE2	GOLGA2	CAT	CNGA3		D2HGDH
GJC1	LOC100996255	PDPK1	POLK	LOC100128317		RAB3IL1
NEURL1-AS1	MYBPC2	INTS3	RPL21	KDM4E		TBC1D17
NRP2	LOC101927686	MAN2A2	ZC3H7A	TMEM132D		ITGAX
CCND3	DAB2IP	ARHGDIA	ODF2L	SNORD133		TECPR1
IGHV1-2	MS4A3	SLC26A6	CCDC18	HBM		HELZ2
MRPL42P4	ALDH5A1	RAB43	ORMDL2	SPEF1		CAMKK1
GCC2	PROM1	SMPD4	USP45	CPA1		COL7A1
SFTPA1	ZNF470	LINC00671	DAW1	KCNA7		TRPM2
RP5-1142J19.1	VWA5A	TP53I11	PARD6B	IRAK3		SEC16A
RPH3AL		EWSR1	PAIP2B	FCGR2A		RANGAP1
MICU1		RARA	MPHOSPH10	ZEB1		FBN2
MOGAT3		BRD4	USP9X	CELA3A		OSBPL5
OR52R1		CSNK1D	MOCS1	TEX41		ATHL1
RP11-516C1.1		LIG1	TM9SF2	FAM50B		RHPN1
MAP3K2		AOC3	ATG4C	FLJ26850		PSD4
AC068831.10		FAM63A	DLGAP5	AHSP		EPHB2
RTP5		TLE3	TRMT5	SEC24B-AS1		SEMA7A
PRPF40B		REEP4	RHOT1	MEIKIN		POU2F2
PEX5		JUP	AKAP9	LL22NC03-75H12.2		VWF
FRYL		NPIPB5	GNAI1	MRC1		SLC37A1
USF2		WDTC1	ADM2	TYMSOS		CSF3R
B3GNT6		FLII	FOXP2	TOLLIP-AS1		KLF16
ATG101		CCNK	CGNL1	EPN2-IT1		EP300
RP5-1050D4.4		SIPA1L1	DUT	LOC643072		ARSA
SLC29A4P2		DGKZ	MTUS1	PDE9A		MMP9
RP11-21B23.1		RHBDF2	MIS18BP1	ZFPM2		GDPD5
RP11-167N4.2		SNRNP70	PNPLA7	CCDC172		C5AR1
HEMK1		ZNF710	PPIL4	PLK2		BZRAP1
RP11-404E12.1		TJAP1	AKAP12	DPP10-AS1		ZC3H12A
DBNDD2		LENG8	GFAP	WEE2-AS1		CACNA1E
CLTB		ZYX	ZNF141	LOC257396		SLC16A5
C16orf90		ZNF486	RFTN1	DAZL		ARHGAP30
ATP10D		PLEKHM1P	ANO1	KCNK10		LZTS2
RP11-757F18.3		KANSL1	LIN28A	BVES		GOLGA2P5
STARD3		IL4R	EMILIN2	ADGRE1		MBOAT1
IGKC		SLC26A11	PER2	PCDHGA11		ZSWIM4
CCDC37		ARHGAP17	PNISR	FKBP6		TMEM104
BAIAP2L1		MTF1	SLC52A1	LOC100288181		TSC22D4
TRAV2		ADAM8	VPS13B	CETN1		EPPK1
IFNA1		PNPLA6	PCNA	KNCN		CDAN1
SCLY		SMARCA4	SYT11	PABPC1L2A		GOLIM4
RNA5-8SP2		GFOD2	AP3B1	ZCWPW1		SLC34A1
TG		HAUS5	RNF17	NF1P2		EPHB6
RP11-231P20.2		ZNF282	MYH8	ARF4-AS1		CLEC18B
RP11-42D20.1		PLXNB2	TRPC4	NLRP3		PREX1
OSBPL8		BRD3	POSTN	CTNNA3		ATP8B3
PAOX		NLRP1	FOPNL	LINC00518		DIP2A
LRRC37A9P		NR1D1	LRRCC1	FAM86B2		TBC1D24
DNAJB2		ZMIZ2	IER3IP1	LRMP		SPTBN5
CYP1B1		USP22	THUMPD3	LIFR-AS1		NUP210
AGPAT5		PHF2	CNTN6	NCAM2		SBK1
CDK10		MIDN	PLEKHA8P1	MBD3L4		KIF21B
KCNH2		MVP	STK26	PARTICL		KCNQ4
POR		AP5B1	GNL2	OOSP1		CSF2RB
PAPL		CAD	TIMM10	LINC00865		GNG7
MECR		LINC01001	DZIP1	ZNF503-AS1		MAP1A
TGFBR3L		PTPN23	TPP2	CRP		KLHDC7B
RP11-410N8.3		NFKB2	APC	LOC102546294		NTNG2
KRT8P40		CYP4F3	NREP	LMOD3
CDH19		BAG6	CCDC146	LAPTM5
AE000662.93		MAML3	MTO1	HIST2H2BF
CTSA		AKNA	ANKRD6	LINC00467
NDUFS7		CC2D1A	CEP162	MS4A8
GIMAP1-GIMAP5		USP19	ORC3	UNC13C
LAMB3		TAF1C	GLS2	JPH3
RP11-613E4.4		LRP10	NHSL1	TESC
EGF		STAB1	PIGC	SYTL3
RP11-85O21.5		ARHGEF18	WASHC4	GRP
OR5I1		USP20	SLC41A2	KCNC4-AS1
PDLIM2		NDST1	VILL	CERKL
IGDCC4		ARHGEF40	LRCH1	ZEB1-AS1
SCNN1B		ZC3H7B	IGF2BP3	CNTD2
CACNA1C		AKAP13	KAT7	KLHDC9
NUDT16L1		TRIM28	EPRS	MED15P9
NTSR1		ACVR1B	WDR33	SSSCA1-AS1
UROS		DYRK1B	NIPSNAP3A	ASH1L-AS1
TNNI2		DHX34	ODF2	ABCG8
RP11-223A3.1		TBC1D10B	TSTD2	HAP1
CTB-133G6.1		HK3	TLR2	ZP3
CHRD		MAU2	NARS2	C2orf16
KIAA1429		LAMP1	TGS1	TRIM53AP
MRPL52		BRPF1	KIF23	HKDC1
RP11-60L3.6		SBF1	ITGA11	ACTN3
GLI3		LMNB2	KNL1	PDE8B
LITAF		STRIP1	UACA	LAMA3
RP11-103C3.2		WIZ	ADAM10	C3orf70
RP4-718D20.3		MYO15B	BRDT	EN2
HRSP12		SLX4	PNPT1	KSR2
RP5-1067M6.3		ARHGEF34P	ATAD1	ODF3L2
THEM4		SAFB2	KIF20B	PRR15
COX17P1		ADCY4	ATIC	HBEGF
SNAI1P1		TMEM63B	SSB	FAM19A3
TMC8		FAM78A	IDH1	ISG15
HSPB2-C11orf52		PHF21A	SECISBP2L	TSPAN5
MR1		HSPA7	SPPL2A	CHRNB1
MCAM		ARHGEF17	GLCE	NR3C1
TREML1		CNTROB	SEC31A	TMEM202
OSBPL10-AS1		HGS	KIAA1109	LINC01569
MIIP		LRFN1	SHROOM3	LOC105373383
IFI16		PRRC2C	CENPE	CACNG8
SMTNL2		C17orf85	CASP6	DHDH
RP13-890H12.2		SIN3B	MTTP	GDAP1
ELMO2		ANKRD52	LRIG3	LETM2
TNNI3		PIEZO1	NEDD1	RIIAD1
CYP2T3P		HDAC7	PTGR2	ELL3
GRM8		SNAPC4	SLC27A2	ZBTB37
CDH11		PTPN18	GCNT3	C17orf100
METTL17		SMCR8	SCAPER	HOXC10
RP11-1099M24.8		HLX	NCOA2	LOC145694
GSTM5		TRERF1	LINS1	LOC103908605
POLI		NDOR1	MBTPS1	SH3BGR
KAZALD1		NCOA6	NCOR1	NPFFR2
TSPAN32		CROCCP2	PCTP	PTH1R
TLE2		RASGRP4	SLC39A6	ZGLP1
TRIM52		NUAK2	RPRD1A	OR8G5
HIST1H3E		TEP1	SLC25A52	PCDHB2
SPRY4		NFE2L1	PRDM15	POMZP3
RP11-476H24.1		AP3D1	RPS11	HIST1H3H
RP11-317B17.4		C19orf35	BCL10	LOC284023
RP11-666A1.7		MTL5	NME7	DPRX
LMCD1-AS1		ACLY	GOLPH3L	CRMP1
ISOC2		UBE2O	INTS7	LOC374443
AL049794.1		EHD1	NVL	ANKRD37
AGK		SPTBN1	ETAA1	FGFBP3
CYP4F12		NDST2	GALNT13	ASXL3
RP11-366M4.2		ZNF865	CDCA7	RFPL4B
LSM3P5		RECQL4	RHBDD1	LINC00324
RBBP6		APC2	PTPRG	CCDC13
ZBTB12		LPPR2	LRIG1	REREP3
TST		BAIAP3	ADGRG7	SLC6A3
CEP120		MFN2	NCEH1	PRSS53
C5orf22		MGLL	CCDC39	LINC01033
TATDN3		EML2	CENPC	ALDH1A2
RPS6KA4		TRIO	KLHL8	HOXD8
SNCA		LY6G5B	CBR4	C15orf48
RP11-325L12.6		DOK3	CDH18	TRPC7
PUS1		LOC115110	SKP2	LOC101927239
FLT3LG		LOC100288069	PIK3R1	FBXO27
AHRR		ATG16L2	TNFAIP8	APBA2
AKR1C1		ATP13A1	ARHGAP18	VMO1
PCNP		UBAP2L	CREB5	AGMO
TRAV7		PRKCSH	DIAPH2	TUBB8
WIPI2		DYNC1H1	ZNF185	ZNF197
PKD1L2		C2CD2L	TERF1	CRYGC
HOXB7		STAT2	SLC39A12	EID3
B4GALNT1		ELL	FAM13C	BIK
U91328.1		IGF1R	ADD3	TDRD12
PRSS16		SIRPA	ZNF214	TXNIP
C2CD4B		KIF1B	NPAT	FMN1
ERAP2		CBL	CDH8	REC114
KIAA0141		TRRAP	DLAT	AFAP1-AS1
TSPAN33		PKD1P1	AKAP6	LOC100505771
GSTM4		TOP3A	NUBPL	SNHG19
SIRT7		CRISPLD2	ANO4	PRRG2
GABRA6		ARHGAP1	TEX9	SLC25A31
NID2		RXRA	AMN1	TIGD7
SS18L1		CREBBP	GUF1	SERTAD1
GDF2		FAM193B	CENPJ	HIST1H4J
LINC01593		TMEM184B	RABGAP1L	ZAR1
SYCE1L		SF3A2	ARL14EP	HSF2BP
EHHADH		DNAJC5	CWF19L2	SOX30
SUN1		TBC1D2B	PAN3	HIST1H1E
NTN5		PRR14	RAD17	B3GALNT1
RPL13AP3		UVSSA	CDYL	THBS4
RP11-434E6.4		MAVS	CETN3	FAM229B
ZNF251		STK35	SMARCA5	TOM1L1
LAIR1		SH3GL1	MSI2	ZBED5-AS1
OR51F1		MCM5	ABI3BP	RSPH9
RP11-505K9.3		CPSF1	MIA3	LOC101927755
IGFL3		STK11IP	DISP1	LSP1P3
LHX5		SLC12A9	TNIK	SCIN
HLA-DPA1		TP53INP2	CCDC173	GRAP
MECP2		PTBP1	XPC	TDRD6
POU6F1		ARHGAP26	PPP4R1	TOPORS-AS1
CAND2		SLC4A2	AZIN1	SLC1A6
USH1C		MAP2K7	RAB39B	LOC730183
NUP54		SLC38A7	MAGEA8	FAM41C
ARHGAP25		TTYH3	CARNMT1	RASSF8-AS1
GSTZ1		SMARCC2	ADK	URB1-AS1
MRGPRE		MEN1	DCK	TMEM229B
TSPYL2		KIF1C	C8orf37	ZNF502
C7orf73		HMHA1	TBC1D31	GANC
LIMD2		UBTF	ATAD2	MAP3K12
CTD-2296D1.3		HYOU1	MFSD14A	TIGD1
AP001476.3		TMEM214	ZFYVE9	SNAPC2
PIK3C2B		PCNXL3	SMG1	CNFN
RPS4XP23		GIGYF1	CLDN12	CCDC176
RPS20P32		HCG27	SUSD3	ARMC2
RNPEP		RPTOR	KIT	GADD45B
CHFR		ATP6V0A1	RNF111	AOX1
RP11-345P4.11		CCNF	FMNL2	MSL3P1
NNT-AS1		PPP1R12C	ABHD3	SEMA3E
RP3-404K8.2		TRAPPC9	RHBDL2	DMRTB1
EEF1A1		MEF2D	SPATA2L	RIBC2
SUN3		LRSAM1	MORC3	MIR4458HG
CDH7		MYBBP1A	CYB5R1	TUBBP5
SEC13		SKI	PSMB4	C10orf35
MPPED1		LTB4R2	STARD9	ELFN1
NSMCE2		TTC7B	TMEM69	ZNF620
FAM19A5		FAM73B	ANKRD18CP	EXO5
SEC1P		SETD5	ZNF222	AZIN2
TBX1		PLIN4	IL6R	RPP25L
CHST4		BCR	PLXDC1	AURKC
AK3		SLC45A4	COA7	RALY-AS1
RP11-494M8.1		NSD1	TM2D1	PTTG2
MAGEC3		PRKCD	FAM102B	FLJ42627
LINC00162		RGL2	TDRD5	MLF1
RP11-435I10.5		ABTB2	WDCP	AIFM2
CALB1		FZR1	KIAA1524	TUBA4B
IDUA		TRIM26	CWC22	C9orf9
RP11-401I19.2		MTHFR	SGO2	PTTG3P
WSCD2		CC2D1B	EIF5A2	B3GNT4
RP11-996F15.2		C15orf39	NEPRO	TMEM136
MAG		MAP7D1	SPICE1	FITM2
ERN2		TMEM110	CADPS	LINC00680
SEC14L3		ITGA5	PTPN13	ULK4
RP4-539M6.19		DLEC1	C3orf49	MBLAC1
RUFY4		RBM33	PLSCR2	PPP1R3D
HIGD1AP16		PAQR6	KIAA1143	OOEP
RP11-61N20.3		CLASP1	ARHGEF3	NDUFA6-AS1
PNCK		IQCE	SGMS2	ZNF10
MYOZ3		MCM3AP	NDST3	AKR1B1
MASP1		TCOF1	HPGD	SNHG9
FIBP		KMT2C	RNF180	CIDECP
RP11-37O16.4		SETD1A	SERINC5	IFT46
PRR5		RABL6	EBF1	ARHGAP10
KIAA0355		DCTN1	SFXN1	SNHG25
STAC		PLCB3	PDSS2	LOC100506082
RP11-169K16.4		PPP1R37	HIST1H2AA	BOD1L2
FAM149B1		MADD	HEY1	GPATCH3
ANKMY1		C21orf58	C8orf48	ARHGEF9
SPON2		CDK11A	DIRAS2	PHLDA2
AHCTF1		B4GALNT3	RASEF	KLHL26
RP5-1061H20.3		LOC146880	C9orf84	DCAF4L2
IRF9		MAFG	HECTD2	C1orf162
TOB1-AS1		GPATCH8	WRN	ACOT2
NFYA		NFIX	ZCCHC24	ZNF239
FAM195CP		EDC4	PHYHIPL	BCYRN1
ARSI		SF3A1	OTX2	H2AFJ
HLA-G		SNX27	BMS1	ZNF215
NDUFV3		USP36	OTOGL	42803
AIPL1		PDLIM7	HACD1	ANKEF1
RPL23AP96		FBXO46	CEP295	CAPRIN2
AMIGO2		B4GALT5	RAB8B	DYNC2H1
LGALS7B		ATXN7L3	BAG5	DPM3
ASS1P1		CES2	COPS2	PARP16
TEKT4P2		TTC7A	GABRB3	KIF9-AS1
RP11-371A19.2		DGCR2	C16orf71	LOC100049716
GNAS-AS1		TNRC6C-AS1	CUL5	PDCL2
DROSHA		MTOR	APBB1	FKBP1B
RP1-20B21.4		LILRA6	TMX3	TBC1D14
IGLL3P		ABCG1	CFAP52	ACOT1
IQSEC3P1		CLASRP	ATF7IP2	MGST2
AQP9		LTBR	CCDC178	LINC01481
RP11-485O10.2		ZFYVE26	DUSP18	ZFP62
TGM1		BPTF	LINC00483	INAFM2
BHMT2		RASAL3	ZNF91	RTP1
UCK1		MYADM	ZNF610	PTTG1
OR8I2		HERC2	SCARA5	FAM227B
JPH4		NADK	DNAJC7	RPL10L
PGS1		FBXL19	PCMTD1	NPIPB15
NPDC1		PACS2	LRP1B	FLJ10038
FBXO32		CEP131	COMMD8	LRRC37A3
CSMD1		FUS	PCBP1	B9D2
SYF2P2		LOC100129034	DTWD2	YPEL5
CTD-2553L13.9		NFRKB	CSGALNACT2	NCBP2-AS2
FOXA3		SH2D3C	TACR3	LOC645166
RPS5		SPN	TMEM154	LOC105370333
NR4A2		FAM157A	B3GNT2	HOXC9
AIF1		PLAGL2	TMEM182	ZNF529-AS1
SEL1L2		VEGFA	DNAJC18	ZNF16
TTC29		HDAC4	SERPINB9	RWDD2B
THAP8		CORO2A	HSPA4	LOC729930
UBE2E3		ATP9A	OR10A2	C5orf63
C9orf129		MAP3K14	HAS2	RNF25
ADRA1B		SIGLEC9	MFN1	MYBL1
RP5-907D15.3		CD93	ATF7IP	SNHG20
EPHA10		RUSC2	PCDHB1	BOD1
LINC00923		SIPA1L3	EXOSC10	ZNF613
AC008067.2		DCDC2B	ZNF570	VKORC1
CHML		ZMIZ1	PTEN	TMEM99
MAGIX		RNF31	C11orf40	CAHM
C7orf31		RNF24	RAB33B	CNTLN
UQCRC2		PPP6R2	AFF1	ENKD1
HCFC2		MKNK2	ZNF738	LOC654342
GRM7		ADAR	TMCC1	BTD
OPRK1		TOB2	ZNF680	ALG10
FA2H		CHTF18	AGFG1	HIRIP3
GCKR		PRPF8	NET1	KCNC4
CHIT1		GATAD2A	ZNF791	ST20
POLR3E		EXTL3	EXO1	LRTOMT
ACSM5		ZNF598	LIG4	TTC8
C16orf95		RBM19	MSL2	SLC2A4RG
NT5DC2		LASP1	GLMN	ZNF839
NCAPH2		SPINT1	ATR	ZNF79
LINC01140		FAM219A	VCPIP1	ZNF226
AC010641.1		CNTNAP3	ZNF654	SYT2
SLC2A14		SRF	CADM2	MYCNOS
RP11-543H23.1		UBR4	VWA3A	HENMT1
HR		RALGAPA2	ZNF519	URGCP
PDF		CCDC97	GPR156	MAPKAPK5-AS1
RASSF8		ACAP3	UNC119B	TXNL4B
KIF1A		PTK2B	YES1	LOC399815
NCOA4		TBC1D13	DSCAML1	PTRH1
OGFR		LMTK2	FAM210A	ZSCAN9
FAIM2		KIF3C	GATD1	ZNF235
HPDL		ADAM19	ZBTB33	CNPY4
ASH2L		LINGO3	RPLP2	AP5S1
RP11-454P7.1		ADCY7	ZNF518A	BLCAP
NDUFC1		TRANK1	AP3S1	PPCDC
PNPLA3		TOLLIP	ARL6IP6	LOC652276
ANK2		SEPN1	GRAMD1C	LOC100653233
ST3GAL5-AS1		MBD1	LCORL	ANKRD26P1
CEACAM20		NLRC5	TMPRSS9	FAIM
PLAC8		GON4L	COX5A	THUMPD3-AS1
RP1-37J18.2		LETM1	ZNF664	DYRK4
IGHV4-39		ADGRE5	LRRC3B	HEXIM2
ANO10		ZC3H3	AKAP5	UBL7-AS1
RP11-174J11.1		PKN1	ZNF648	PDRG1
RP11-330M19.1		SLC19A1	OR3A1	C1orf74
GUCY1A3		ITIH4	C12orf40	LOC81691
AC007131.2		NUCB1	WFDC10A	EMC3-AS1
ABCB6		TTLL3	CCDC43	BORCS5
TXN2		ASB1	MEIOC	IFI27L1
B4GALNT2		ACCS	CCDC66	MYLIP
CCL3L3		SLC12A4	TMEM64	MED11
CTC-297N7.1		MVB12B	BHLHE22	POLR2L
TNFRSF19		TIMP2	ZNF443	FAM195A
NELFCD		SUGP2	ZBTB2	SETD9
RNF38		PEAR1	OR8D4	ZNF200
GPER1		ANAPC2	TMEM30B	THYN1
GPX7		NRROS	TP53TG1	LOC642361
KLF4		MOB3A	ATP6AP2	DYNLL1
MYOM2		CDC42EP4	GABRG3	SERTAD3
TRAF2		EPS15L1	ZNF662	SWI5
HSD11B1L		SETD1B	RABIF	BOLA1
FAM213B		UHRF1	CCDC60	BPGM
PROB1		TAF6	JRKL	LOC93622
HEPHL1		MROH1	EFHC2	SLC35C2
GPR88		NUP188	ZNF730	MRPL41
KDM2B		CUL7	SH2D1A	CCDC150
IGLL5		CRACR2B	KCNQ3	CLUAP1
ATG9B		LOC729218	PRKD1	SAC3D1
AC009005.2		OSBPL7	EFNA5	SNUPN
CDKN2A		SEC24C	NCMAP	SMIM4
MTHFSD		ZNF384	PIWIL3	GPX1
AC018880.1		DPF2	ZNF840P	WNT11
NME6		MAPK7	PRR16	TTC28-AS1
2022-09-10		C9orf139	OR6A2	MMACHC
DUS2		TRIM66	SLC22A10	PITPNA-AS1
RP11-455B3.1		CDK12	EFCAB10	RNLS
STARD13		CARD9	KIAA0825	CNPPD1
HDAC6		WDR81	BRWD1	RFT1
RP5-1031J8.1		AP2A1	ZNF829	SLC25A25
RP1-170O19.24		DNAH1	ZNF267	TMEM129
RP11-86H7.6		APBB1IP	POLR1D	LOC641367
FEZ2		LRRC4	FFAR4	CDK7
INSC		ZFAND3	GPAT2	CSNK2A2
TCF12		ANKFY1	CA5BP1	KIF9
AL592528.1		ADGRL1	ZNF75D	WDR83
ARAP1-AS2		NFATC2IP	RPS23	RRP8
SH2D6		KHSRP	ZNF396	ZNF211
TUBA3GP		GRAMD1B	ZNF732	OST4
MCHR1		SPI1	ERCC6L	LOC148413
KCNQ2		SEC14L1	TMEM232	HINFP
FAM86KP		TNFRSF1B	LYPD6	UQCC3
FBXW5		CHAF1A	ANGPTL5	ZNF304
ROGDI		SHKBP1	SHTN1	KRT10
RP11-172H24.4		NCDN	DCC	C12orf45
BDKRB2		ARHGEF2	POTEG	MKS1
FGFR4		ARHGAP35	TLR5	GABPB2
IQCJ-SCHIP1		HDAC5	DPPA3	PEX11B
C6orf3		MLXIP	ZKSCAN4	PARL
LGI4		DHX37	FANCM	YBEY
LOXL1		NDE1	ZNF626	NOP10
BRSK2		AGAP7P	CFAP77	TANGO6
UCK2		SETD8	NKAIN2	TADA2B
LINC00677		MARK4	FSIP2	EMC9
ECHDC3		SYTL1	FAM111B	E4F1
DBNL		HSPA1B	ZNF33A	NUBP1
MT-TP		VDR	PNRC2	RPP40
R3HDM4		LARP4B	IL1RAP	GOSR2
IGHV2-5		SPTB	ACADSB	NGRN
OR2AH1P		HIP1	ZNF765	RNF216P1
RP11-424M24.3		AGO1	ZNF569	MAP1LC3B2
CITF22-92A6.2		ULK1	ZNF799	TAF12
RPL23AP20		STAG3L5P-PVRIG2P-PILRB	TPK1	CSNK1G1
S1PR2		C19orf68	ZNF782	CCDC115
LINC00654		SSH1	SRGAP1	BNIP1
BZW1		KLHL21	SLC39A10	PCBP2-OT1
RP11-444A22.1		CTSD	ZNF138	C8orf33
CTNND2		AMBRA1	ZNF441	SNAPC5
OR1N1		KDM3B	NPSR1-AS1	PET100
RP11-723G8.2		IMPDH1	ZNF675	POP5
HARS		PI4KB	MYO5A	JMJD6
HNF4G		NBPF1	SSPO	TOR1A
PRKCB		ZDHHC8	TOPORS	PGAP2
COMT		ATF6B	C4orf22	DEDD
KLHDC10		CPSF7	OR8G1	HARBI1
AC073052.1		ENTHD2	VPS13A	USP30
MTHFD1		USP35	OR51A8P	MYEOV2
RP11-486B10.4		AARS2	PRIM1	USP4
ANKRD40		CLTCL1	ZNF544	CENPW
CLN3		MAN2B1	ZNF876P	COQ6
NLGN1		DNAH17	TFDP1	CHST15
AC005481.5		POLD1	UBL5	EMC4
MYO5C		UBXN11	ASPH	DPH3
MEF2BNB		LRWD1	ZNF43	RBM4
COLCA1		COL9A2	ITGBL1	RPL39L
SBNO1		TRIM58	FAM19A2	CAMSAP1
LTB		NEAT1	TTC37	TPD52L2
ADARB2		SH3BP1	CEP290	OSER1
FBXL17		PSTPIP2	ECI2	CWC15
C12orf43		RDH5	SFT2D1	COX14
GDF6		CITED4	ZNF277	TTC9C
RP11-543N12.1		TUBGCP6	TOX	TIMM10B
ZNF280D		SLC8B1	LTN1	PRPF38A
RP11-54O7.1		ANXA9	DCLRE1A	IPO8
NOXO1		HECTD4	ZNF525	RAE1
LINGO1		ALAS1	LINC02408	TOX4
CCDC82		UBXN7	PNMA8B	RUVBL1
CAMK2B		ATXN1L	AC104692.1	UHRF2
ACOX2		CACTIN	FAM221B	C19orf52
FN3KRP		FASN	SNX2	IFT20
ZNF3		MIR142	FAM239B	TRUB2
H2AFY2		CDT1	PDPK2P	TRAPPC4
LRRC29		ZNFX1	DOK6	CDK5RAP2
DNAJC10		HIST2H2BE	COLQ	EIF2B2
NECAB3		PRKDC	TUBB8P8	EMC3
GALNT9		ALOX5	TRIM59	CCNB2
MAP2K2		ATXN7L1	MLLT11	NUP214
C2-AS1		CEACAM3	MXD3	PITHD1
SPATA5		ATN1	DNAJC9	CUL1
POLR1B		SGSM2	PPP1CB	ZCCHC17
RP11-326C3.11		PRDM2	ZNF845	H3F3C
GLIS3		DLGAP4	TTC41P
RP11-518L10.5		CLSTN1	TUBAP2
IZUMO4		LRCH4	TRIM77
UGT2A1		VAV2	EML6
AC073257.2		BRD2	ZNF727
SCAMP1		CLIP2	ARHGEF28
CTD-2506J14.1		VAV1	DDX3X
TULP1		DOCK2	TNFRSF25
RP11-197K3.1		USB1	CCDC7
PCIF1		VPS53	TDRD15
FANK1-AS1		ATP13A2	AC064874.1
APOM		NLRX1	Y_RNA
LHFPL1		PAQR4	AC002463.1
RP1-35C21.2		GTPBP3	LINC01208
LINC01544		PLEKHM2	PGAM1P6
CLIP1-AS1		GCN1	AC092810.1
DIS3L		CCAR2	AC008069.1
SERPINA5		RNF213	TUBB8P6
NLGN2		MAFK	AC015987.1
CRYAB		LIMK1	LINC02262
AC093627.9		PFKFB3	GRTP1-AS1
RP11-760D2.11		RAB11FIP4	TAF1A-AS1
LINC01093		SLC16A13	LINC00113
RBKS		CLCN6	AC123769.1
RORC		FSTL3	LINC00351
ACE3P		GMEB2	AC005682.1
TMEM240		MED16	KIF4B
ARPC5L		CNNM3	RPSAP33
ZNF683		SAMD1	AL591885.1
LRFN5		C19orf54	HAUS4P1
TNIP3		STAT5B	AC003666.1
RP11-472F14.4		GPI	C14orf132
GCA		CEACAM4	AL390728.4
DPP7		FRMD8	VN1R51P
ARPP21		CARM1	LINC01515
LINC01125		DZIP1L	AL158070.1
APBA3		PISD	GAS2L1P2
MYADML2		UAP1L1	MIR4500HG
FCAMR		HECTD3	LINC01428
RP11-136C24.3		SPTBN2	AC068490.1
AC114755.7		NLRP12	HNRNPA1P8
KEL		TRIM39	AC016708.1
2022-09-09		POM121C	SOS1-IT1
RP11-102K13.5		NCLN	FMO7P
OR1L8		FXR2	AC004160.1
ABHD14A		LZTR1	VAV3-AS1
LINC00861		AP5Z1	AC024084.1
C1orf27		KIAA0556	SAP18P3
RP11-423F24.3		PRR14L	BEND3P1
CLCN3P1		ARHGEF5	AL354733.2
UTS2R		CARD11	LINC-PINT
FCGR3A		FGFRL1	AC099560.1
OR4C15		BICD2	AC007402.1
GLS		VAC14	KCNJ6-AS1
SHANK2		ZBTB47	LINC01137
AC011286.1		FYCO1	AL591479.1
NUDT7		XAB2	AC107072.2
RP11-215E13.2		AHSA2	AL138720.1
RP11-290F5.1		LOC100506585	AC009264.1
MUSTN1		USP42	RPS26P47
IFITM3		NLRP6	TUBB8P11
CPNE1		ST20-AS1	DPY19L2P4
SLC15A3		LY6G6E	MYL6P2
TBL3		ACAP1	MTCO2P11
RP11-262A12.1		OSCAR	AC019117.1
ARHGEF10		ANK1	AC091862.1
AC125232.1		FBRSL1	GPC5-IT1
SRGAP3		CITED2	AC019197.1
STOML1		ADCY3	AL138921.2
DMWD		TOM1L2	TRHDE-AS1
ZFPL1		MLLT6	AC123023.1
OR2T6		RCC2	AC008067.1
PIAS2		DENND1C	Z82196.2
RP5-1119O21.2		CCHCR1	RPS7P12
IDE		GRAMD4	ZNF737
MTND4P24		SLC27A3	AL359710.1
IGLV4-60		PAK4	SHISA9
LLGL2		SGTA	AC012668.3
E2F6		EEPD1	AC073130.1
STON1-GTF2A1L		DOHH	LINC01448
HYAL4		MYO19	KLF7P1
FAM134C		ELMSAN1	RPS27P22
INPP5A		CROCC	PTPRG-AS1
HRC		CHD3	AC008620.1
MX1		ZNF516	AC009108.1
CPZ		POLG	SPRR2F
RP11-778D9.12		ZNF512B	LINC01184
RHOD		HSPA6	CASC8
PAPOLA		NOTCH2	MARS2
TIE1		CUEDC1	LINC01194
RP11-419C19.1		PDXK	AC011389.1
AC005255.6		OPLAH	SLIT2-IT1
SPATA20P1		ARHGAP33	AC010395.1
NSMF		PPM1F	BCL2L12P1
ATP6V1B2		RABEP2	C5orf17
ADSL		PVRL2	LINC02224
OR5S1P		ALOX15	AC092834.1
WSB2		C1orf226	AC005699.1
SELT		AP1M1	AC110813.1
CCDC42B		WDR24	SRD5A3-AS1
RP11-686D22.3		TICAM1	AC008957.1
2022-09-05		KLF5	CLSTN2-AS1
FAM3D		WDR62	KRT18P51
CEP85		BAP1	AC093535.1
KRT18P2		CLDN15	METTL21EP
TMEM61		GP1BA	ORAOV1P1
TUBA3C		SH3D21	AF117829.1
ABCA4		TNIP1	F11-AS1
LINC01239		ABCA13	TUBB7P
PTPRT		LINC01002	AC113378.1
SYF2		CDC42BPB	LYPLA1P2
PCDHA6		FAM101B	PCDHGA12
FBLN1		PTPN1	FAM86HP
ATP13A3		CBX7	ALG11
IGLV1-51		SLC9A3R1	LINC01863
RP11-511H23.2		HDAC10	AC016573.1
TOMM20P1		ENGASE	AC083923.2
MRPL15		FLYWCH1	AC091820.1
RP11-229P13.2		SH2B1	TUBB8P5
AUH		SMARCD1	AC124657.1
ADAMTS8		VAMP1	TRIM77BP
TRMT44		TAPBP	AP002001.2
SLC4A7		VAT1	AC079064.1
AC083864.3		DIDO1	AP002990.1
PLK3		PI4KAP2	BRWD1-AS2
NME1-NME2		SYNGAP1	LINC02421
ZNF333		SYNJ1	ZNF271P
FRMPD2		AXIN1	FNBP1P1
RP5-1184F4.5		PKP4	AC125603.2
SERGEF		ALDH3B1	AL138974.1
FAM160B2		NCAPD2	LINC02424
LCE1C		NOC2L	PRSS58
RELT		WDR5	AL121852.1
RP11-1379J22.5		RPAP1	LINC02299
ADIPOR2		PLCD1	LINC02302
NUDT16P1		TCF20	AL109766.1
APOE		ANO8	AC004943.2
SVOP		POU5F1P3	AC098934.4
ST8SIA6-AS1		FAM95C	AL512408.1
KIF17		TBCD	AC217777.1
RP11-1055B8.4		KCNAB3	MYL12BP1
QARS		RAD54L2	AC005730.2
HEATR1		TAB1	AC007159.1
NR5A1		KIAA0226	LINC00561
RP11-161M6.2		LSM14B	AL591222.1
LARS2		BAHCC1	ATP5F1P7
HS3ST3B1		RNF216	AC004023.1
PFDN6		MAMDC4	LINC00558
SNTG2		JARID2	AL513548.1
RDH8		HS6ST1	HERC2P8
IZUMO1R		PHLPP1	AC092376.1
ZNF575		PBX2	LINC02175
RP11-205K6.3		HTT	AC005695.1
KRTAP10-12		MGAT4B	AC025887.1
DENND2A		AKAP8L	AC112907.3
PHYKPL		TRIM62	AP000845.1
XPNPEP1		SLC27A4	NBPF15
KRT33A		ORAI2	LINC02074
RP3-414A15.2		C7orf43	LINC01538
HTR1E		CTC1	AC011990.1
RPL17		BCL9L	AC011472.2
COL18A1-AS2		MSL1	AC023421.2
SGCE		P2RX1	PARD6G-AS1
RP11-8P11.4		DAPK1	LINC01478
UBE2Q2		SH2B2	AC138474.1
MTCH2		PVR	AC021683.1
TIAM1		RFX2	ZNF285
MRPS15		ELMO1	AC002115.1
THRB		EML3	MIR4527HG
DLG2		ZBTB40	MAN1B1-AS1
NDUFAF6		IRF1	HNRNPA1P52
CAPNS1		SLC7A5	ZNF587B
RAD52		AP4B1-AS1	AF131215.6
RP11-284H19.1		ATP2A2	AC026691.1
RP5-827C21.4		ACTB	CR382285.1
PPARG		STK11	AC016727.1
AC062017.1		LRRC25	AC012640.3
WDR46		HSF1	AC099522.2
ZBTB11-AS1		TRIM11	ZNF595
TMEM184A		FAM193A	COG8
ICOSLG		OPA3	AC010997.4
DDX54		ZC3H4	AC080038.1
CACNA1A		STXBP2	AC020656.2
HP		EZH1	ZNF280B
RP11-363J20.1		AOC1	AC090093.1
CLUHP3		YEATS2	AC026367.3
GLTSCR2		PPIL2	FUT8-AS1
FAM131C		KLF7	AL133243.3
LRRC28		TMEM180	AC009053.4
CDC37		FBXL18	AC092376.2
ZNF667		MXD1	OR2T11
CCDC71L		LATS2	AC020910.5
GPR62		PLXND1	AC011239.2
C6orf25		RBM14	AC041040.2
AC104655.2		SLC44A2	AC022107.1
WDR64		ILF3	LINC02342
AGAP3		WBP2	AL354704.1
PIGN		DCAF7	AL139035.1
STX1A		C1orf106	LINC01232
ABHD10		SMAP2	DNAJB5-AS1
SMU1		POFUT2	AL132857.2
SPAG6		CSAD	AC018793.3
RP11-473J6.1		PEX6	AL031590.1
TTC39DP		ITPRIP
RP11-715J22.4		MFSD10
GAB4		RPRD2
RNF166		GORASP1
PLD1		HSPA1A
MATN3		MIAT
C19orf45		C1RL-AS1
CRTAC1		MUS81
CNIH2		SLC22A31
AES		TMEM201
RNF126		SLC25A45
HS3ST3A1		FES
EPSTI1		TMEM259
RAB13		PTPRJ
RP11-4L24.3		PLBD2
FBXL8		CPT2
LINC01517		NELFA
OR7A19P		EFHD2
DUSP22		GPR107
MIR205HG		CMTR1
CBY3		GFOD1
TUBA3E		FN1
TYW1B		DNMBP
RP11-297A16.2		MYBL2
RP11-715J22.2		CARNS1
OLFM1		ADD1
GAN		TYMP
RP11-699L21.1		NPIPB3
DIRAS1		TSC1
WWOX		HGSNAT
GAL		PPP1R15A
CCNI2		PTPRS
SLC9A3R2		SMAD7
DRAIC		SEPT5-GP1BB
CXorf36		RGS14
TYRO3		CDH23
PATE4		TMPPE
NRG1		HIP1R
PKNOX1		SNTB2
TXNDC12		PGLYRP1
KDR		UBALD1
TMEM261		LOC102724323
HIF1AN		PKD1
RP1-57E3.1		ZNF385A
TGFBI		COASY
RP11-693J15.6		U2AF2
RARRES2P1		SRPR
VWA8		PPARD
SP110		SF3B4
RP11-685M7.5		RGP1
KLHL11		PLEKHO2
DIO3OS		KREMEN1
EGR3		PLEKHM3
TERT		CLUH
RP11-956A19.1		FBXO10
ATF1		SGK494
KCNIP3		SPRYD3
NEU4		FKRP
C19orf26		C5AR2
RUNX1T1		PNPLA1
OR56A1		TMEM79
PCDHA1		PLCG2
TPSD1		FKBP9
QTRT1		FAM109A
RP11-45M22.2		DHDDS
HDAC3		SPOCK2
RP11-162D9.1		FERMT3
USF1		KAZN
RP11-298I3.5		CRIPAK
T		PLXNA2
RGL3		NACC2
RP11-80F22.13		WIPF2
UPK3B		MAN2C1
RIN1		IRF2BP1
PHF13		ATF5
PRR35		DDX17
RGS6		ZNF319
ZNF208		VPS37C
PDE1B		ANXA11
SUMO2		PTPN7
EPB41L1		LINC01000
AC004160.4		CUX1
CTD-2371O3.3		CDK11B
YBX2P1		SH3BP5L
RP11-219G17.8		GTPBP2
BASP1		TRABD
CAPN8		CLPTM1
ACADM		PIP4K2C
DNAJA3		MSMP
TOB2P1		PKN3
KRTAP19-1		ZNF746
RP11-326I11.5		GPR162
POLRMTP1		OXER1
NMBR		SAP130
RP11-168P8.3		PLA2G4C
FAM117A		IP6K1
TRA2A		ZNF276
LAMA4		NOS3
CYP27B1		PTGES
TCL6		TCF7L2
POTEA		LOC729603
KNDC1		DNASE1
ACRBP		SFI1
ENPP7		PHC2
OR52M1		GFI1
GS1-124K5.9		VSIG10
ITGAV		AGPAT1
TRIML1		ITPR3
RPL24P4		EPAS1
ILDR2		PDXDC2P
TSEN34		LRP3
TTPAL		NCF1B
MGAM		SLFN13
RP4-667H12.4		IRF2BPL
SV2C		RCOR1
KIAA1161		SEMA6A
EMB		BACE1
BACE2		GLTSCR1
GLI2		IQSEC1
LSP1		SLC25A25-AS1
PSME2		ZNF513
GDPD2		PEAK1
NFKBIE		IRF5
DRC7		SRGAP2
GPHA2		CEACAM1
XRCC3		DOCK5
PLXNB3		PABPN1
CTSC		LOC100129550
TEX26-AS1		C17orf53
GRM6		CRAMP1L
CCNL2		LOC613037
DCN		FOSL2
EHBP1		CRISP2
COLGALT1		CABLES2
GMPPA		NME8
OR8U1		MAP1LC3A
RP3-429O6.1		MTRNR2L8
RP11-495K9.8		SLC35E2B
C3orf17		VPS9D1
SLCO2B1		RECQL5
PDIA2		PFAS
ADAM20P2		GRINA
ZNF792		PIAS4
ZBTB20		PXN
FADS1		ZER1
SHCBP1L		LRRC8A
JKAMP		PPP1R12B
C19orf66		POM121
LCE1D		CA4
CD8A		DMTN
ZEB2		SIRPG-AS1
TTC28		WDR6
LRRC49		FAM219B
C20orf196		AHDC1
CT62		DEPDC5
MYO15A		FOXP4
RTN4R		KCNC3
APOBEC2		FGFR1
C19orf70		IL2RB
2022-03-10		CXXC1
ULBP3		CTNS
SLC7A3		EMC1
OBSL1		ESRRA
MYLK		TAF8
RP11-386I8.4		MAST3
COL20A1		LGALS12
KDM1B		ADGRE2
MTND1P16		CYP2S1
KLHL17		TLN2
UBE2L3		ABCC6
KRT3		ATG4D
TCAF1		DDX11L2
RP11-669N7.3		DAXX
ASS1		QSOX2
NTRK3		PELP1
CHST11		KCTD13
RP11-107C16.2		MOGS
TCP1P1		TCHP
RP11-867G23.1		AIM1L
MPV17		EPN1
KLHL36		ASF1B
CD38		GNAI2
NTF3		PADI2
TRIM68		TKFC
WWC2-AS2		LILRB3
RP11-776A13.3		FGD3
CFH		FUK
GAS8		ZFAT
SLC7A4		MAP2K3
ACYP1		CRAT
MUC2		LHX4-AS1
COQ5		AP2A2
PWP2		FAAP100
AC104073.2		SUFU
CD320		TIMP3
RP5-1125A11.7		PNKD
C1orf159		KCNK5
CAP2		ADCY9
C1QTNF9B		CHAF1B
HORMAD2		BSG
ZNF225		LOC101927550
HAPLN3		SSBP3
FTH1P23		SEC31B
KRT18P60		FAM129B
LRRC37A17P		NPLOC4
RP1-288M22.1		ADAMTS7P1
TYROBP		SOCS7
CIAPIN1		FZD5
RP1-3E10.2		PPRC1
RADIL		WASF2
RP11-343C2.9		HOOK2
RP11-480G7.2		DTX2P1-UPK3BP1-PMS2P11
PDE6A		SF1
MRPS17		GGT5
TBX3		ADAM15
BEST1		ODF3B
TGM3		SMURF1
SDCCAG3		ATG9A
C11orf96		HIRA
PAX4		GADD45G
RP1-69D17.3		GLT1D1
AC009236.2		OAS3
TNFRSF14		LPAR5
NUP155		PLCD3
CD247		ACO2
RP11-67C2.2		LOC100272216
MUC6		RAD54L
PCID2		LOC642846
CLEC11A		EME2
RP11-405M12.4		TONSL
NCAN		C19orf71
ZIC4		RBM38
RP11-263K19.4		GAPVD1
CNOT6L		NOL6
EFCAB6		RANBP10
XPO5		GPC2
RP11-510N19.5		RAI1
RP11-156K13.1		CTDSPL
CXCL1		XYLT2
RP5-1142A6.10		PLEKHG4
LINC00846		IER2
ESR1		PGPEP1
MT-ATP8		ACACA
SLC16A11		RELA
SLC4A1		XPO6
CERCAM		C10orf10
FUT6		LTBP4
CD63		POLR1A
RP11-523L1.2		SHISA7
BCKDK		GPR132
PITX1		PMS2CL
ZFYVE19		TRAPPC12
BAZ2B		GRN
SLCO4A1		TTLL12
PLD2		IGF2BP1
AC113189.5		MYO7A
OPRL1		YLPM1
GOLGA7B		RNF19B
RP11-486A14.2		QRICH2
RAB27A		CBX6
ARHGAP23		P2RY2
CHMP1A		CTDP1
KRTAP10-8		ZCCHC3
RP11-363E7.4		HCN2
FSD1L		GRB10
TNNT2		GABBR1
RP11-66N11.8		PTOV1-AS2
NPEPL1		PIK3R6
RP11-664D1.1		TMEM175
AGXT2		E2F1
CYTH4		UNC93B1
MTRR		KIFC2
SERPINB6		RLTPR
IRX2		NRBP2
RP1-27K12.2		MICALCL
NR2F2		SESN2
RP11-708B6.2		KRBA1
ITSN1		NPRL3
TJP1		CPTP
AC002310.14		TNS3
IGLV2-23		XYLT1
C17orf62		PQLC2
PGAM1P9		ZNF629
ST8SIA5		RRM2
C16orf59		RNPEPL1
AC114271.2		BAIAP2
OR7E106P		LOC401320
ITGB4		CPNE2
CFAP61		RHOT2
NTHL1		KCNK6
PGLS		ATP8B2
GOLGA6B		GLI1
ATG4B		CDCA8
RANBP17		CASC3
ADRB1		PABPC1L
FAM131B		KMT2E
VN1R20P		DDR1
SRRM2-AS1		PLIN5
ANO7		FAM53B
RP11-383C5.3		KY
2022-09-04		TELO2
POLR2E		NCF1
FCAR		LOC648987
TSC22D1		ITPKB
EP400		CEP104
GRIN2D		NOMO2
LRP8		RHOB
PLCE1		ING5
CECR3		AOC2
PRSS12		SLC25A10
RP11-501O2.3		C2CD3
OR1D3P		HOMEZ
MTHFD1L		APOL2
CCL5		LDLR
RASSF1-AS1		RAB3D
TTI2		SEMA4D
SLC2A11		EIF4ENIF1
MRGPRF		UPK3BL
CIITA		TNFRSF9
ARMC8P1		UBE4B
GATA4		ZNF395
COBLL1		ACAD10
RP11-271K11.5		ITGB3
ZWILCH		CEMP1
OR56B4		CEBPA
RP11-26L20.3		CISH
PANK4		SPATA2
PFDN5		PITPNM2
TMEM261P1		AMDHD2
PARD3B		DNHD1
CEP97		FOXK1
GNAQ		ABHD16B
KRTAP10-13P		ITSN2
BTN1A1		ABCC10
CATSPERG		GPR84
ARHGAP32		WDR55
SHC2		TSHZ3
RP11-267D19.2		IFFO1
ACTG1P15		ASXL2
PLSCR4		MEIS1
AP006285.2		AIFM3
FAM111A		JRK
RP11-94C24.8		MYO7B
QPRT		PYGO2
RPL15P1		DMPK
TAPT1		PLOD1
GIMAP3P		NPHP4
ID3		ASIC3
DLG3		TMOD4
KCNK2		H1FX-AS1
EPS8L2		VPS18
AQP5		UNK
RP11-496N12.9		ZNF609
SYK		PPL
APH1B		LOC150776
KLC3		TTN-AS1
GAD1		RPRD1B
LENG9		IPO4
THRB-AS1		SLC35F6
RP5-1007F24.1		GHRLOS
RAPGEF4		EEF2K
RP11-977B10.2		KRI1
AGRN		LONP1
NR2F1		KIFC1
ZNF548		H2AFX
C17orf97		POU2AF1
GIMAP5		SH3GL1P1
CTC-459F4.3		KIAA1211L
STMN3		ALPL
LINC01344		ZNF414
HMCN2		MSRB3
OTC		FLJ23867
CD6		H1FX
CYR61		PRICKLE4
SYPL1		DPP3
MTDH		NOCT
CHRAC1		CHAMP1
RP11-539L10.2		MOV10
NOX4		ZCCHC11
OR51A10P		CENPT
RFNG		NEK6
XKR4		CUBN
PPA2		BHLHE40
SLC6A15		TMEM150B
FEZ1		MMP14
AC087163.2		ZNF324
RP11-446E24.3		CAMK1D
OR4F13P		SPATC1
YIPF5		CAPN12
BCAS3		CLDN9
NFATC4		CTTN
ZDHHC22		NOMO1
ABCD4		LOC642852
RP11-14C10.4		NUDT19
PODNL1		KCNE1
NKD1		FOXJ2
CHP1		ALS2CL
LINC01465		GYLTL1B
LINC00472		FAM43A
PET117		F12
ROBO4		BRF1
AP000253.1		RERE
RP11-319G9.5		LOC113230
APPBP2		TNFRSF13C
NIPA1		THRA
ACTRT2		HIC2
RP11-463I20.2		ITGA7
Z95114.7		RCCD1
PALM		GSN
SAMD14		TNFRSF8
RPS13P2		GATA3
NUDT4		RAD23A
RP11-494O16.4		FBXO41
ANKS3		JDP2
CTC-441N14.4		SYNE3
DGCR5		TGFB3
TTYH2		ZNF362
APLNR		SPHK2
RP11-561E1.1		GATA2
GLE1		CLSPN
CCND1		FHL3
MGP		WHAMMP1
MIOX		ZNF574
BEAN1		CRTC1
HLA-A		KCNH3
ASMTL		TTLL7
GRIA1		MTA1
PATE3		SERINC2
U82695.9		SYNPO
SYNGR1		FRMD4A
ALLC		ZNF777
FAM132A		MIB2
ADCY6		LPCAT4
MRPL39		RPL32P3
FOXP4-AS1		TNFAIP1
STRC		CENPO
RP11-13K12.1		ABALON
SLC45A1		ZNF407
FRG1		KIF11
GSX2		CORO7
COX19		ZNF621
ULK3		TIRAP
TBX6		TCF19
ANKRD27		FANCA
MFGE8		NICN1
ANKS1B		REC8
IL17B		GOLGA8A
TWISTNB		NID1
MYADML		PIK3CD-AS1
PYDC1		GDPD3
ZNF70		KCNQ1OT1
OR5D16		HS1BP3
CCDC144B		FMNL3
LINC01168		PLEKHG2
GAPDHP63		GPR68
GJB2		NAV1
SHPRH		DTX2
HIST1H4B		POC1A
LAMP2		LOXL3
ITGB1BP1		TROAP
SLC47A2		CAMP
RP11-139K4.2		MEGF8
FAM189A1		LOC399715
DNAAF3		AEBP1
SLC34A3		FOLR3
TSSK6		ACHE
IL32		CDC42EP2
RP11-643A5.3		SEC61A2
SSR2		CREB3L2
ART5		RILPL1
E2F4P1		ALOX12
CTB-92J24.2		PPFIA4
SLC4A8		AURKB
LILRB1		GUSBP11
SRRM3		SPRN
RET		WSB1
GXYLT2		VWCE
FAM57B		VAMP2
AFF3		FAM157C
ERCC4		TPCN1
CTD-2215E18.1		ZNF768
RAET1E		MRI1
PRKCE		SLC51A
LHPP		UNC5CL
ZDHHC11		CNNM4
DOK1		WNT5B
SORBS2		ORAI3
RP11-345K9.2		FAM65C
ZNF580		C22orf29
ATP2B3		IFFO2
CD1E		ATF7
LINC-ROR		ZNF526
PCDHGB5		FRS3
MTND5P19		SLC25A42
CPHL1P		ZNF628
PTGER3		YWHAH
EGR4		LRRC45
GEMIN6		ST14
CACNA2D3		LOC100133331
CDH3		LINC00173
BRAT1		HIST2H2BC
CCR5		CD82
RP11-165M1.1		FLNB
TSPAN16		LRFN4
E2F7		SCARB1
RP11-747H12.3		GPR55
RP11-368N21.5		AMIGO3
AOX2P		NSUN5
LINC00506		LMNA
TSNARE1		KIAA0895L
CCDC33		DDI2
AGT		ARMC7
SLC22A2		PLAGL1
RP11-707O23.5		KDM8
LAMB4		LRRN2
SORT1		ATP7B
PSD3		LINC00921
IFT27		LOC101927780
CTA-246H3.8		NBPF10
SLC6A12		MAP3K10
ASAH1		TBC1D2
LHX6		GK5
FNDC1		PYGL
REXO1L5P		CASZ1
AC006499.6		CXCR5
RP11-210H10__A.1		PRUNE2
DKFZp434J0226		LOC100130744
AGBL3		SCARF1
IFRD2		DGKG
CCDC170		TLDC2
PCNXL4		SLC23A2
CHRNA4		TBC1D8
CPNE5		SOX12
EXOC3L2		RCN3
FAM212B-AS1		ASB16-AS1
CASC10		PPAP2B
GPR135		C20orf194
TP53INP1		SLC2A5
ATPAF2		LOC220729
OR4L1		PC
CTD-2126E3.5		SLC17A9
RP11-335E8.1		MZF1-AS1
AHCYP2		CELF2-AS1
VPS37D		PEX14
CYP2F1		POLQ
LINC01312		NCF4
LRRC27		CDHR2
SPAG7		ZNF696
GCNT2		HERC2P3
PPP1R17		RAPGEFL1
TFR2		LTC4S
SLC4A3		CBFA2T2
LIMS1-AS1		AFG3L1P
MKRN3		COL6A2
AMY2B		MICA
DNM1P51		TJP2
MAPK4		MIR4697HG
OPRM1		ZNF850
RP11-429P3.2		SOCS1
C15orf52		ZBP1
CTB-52I2.3		PPM1H
CD7		CDH1
ANKRD55		TSPAN18
TMCC2		SHROOM1
ZNF77		LIPH
RP11-350E12.5		ZNF784
ITGB6		SORBS1
ATAD3A		LINC00937
RPUSD2		EIF2AK2
SLC16A12		LPAR2
HS3ST6		SLC9A7P1
PCDHB5		RHOBTB2
ST3GAL4		TICRR
PCOLCE2		CARD14
THAP5		TMEM147-AS1
C14orf119		FAM132B
SH2D4B		LSR
PCDHB10		ZFP36
CAPN11		BATF2
B3GNT5		UBE2C
CTC-205M6.5		ABLIM3
TCEA2		IL11RA
ZNF584		CCDC125
RP11-177H2.2		ADGRD1
RCL1		OTUD3
RP11-220H4.2		PIGL
FAAH		SOGA1
RP11-588G21.2		CLEC12B
IL4I1		ZNF692
SGMS1-AS1		SAP25
AMZ2P2		FAM157B
SEMA3B		C20orf27
PRSS50		ZNF462
SYAP1		ZNF341
FAM135B		PDPR
HSD17B1P1		MIER2
COL2A1		TRIM16
KRT5		KIF24
PCBP3		CDC25A
ZNF503		SLC2A4
TAT		ITGA2B
ZNRF4		ZC3H12D
PCCA		SLC22A23
RP11-203E8.1		ANKLE1
PRO1804		SNED1
SBF1P1		TMCO4
HOXB1		LINC00641
MRGPRG		CDC6
ABCA10		DIAPH1
TMEM41A		LAMP3
EEF1A1P34		MICAL3
ZNF45		MTSS1L
TGM2		PROX2
TNC		STEAP3
ADAT2		MOSPD3
RP11-267L5.1		LOC100129617
RP11-144I2.1		SIGLEC8
HTR6		PXDC1
SPNS3		CASS4
PLEKHG4B		NSUN5P2
MUC4		EFEMP2
ADCY2		LOC155060
CLEC14A		LINC01547
MECOM		ZSCAN18
CHRM4		VGLL4
FYTTD1		MFSD7
C1QTNF6		KL
RP11-433J8.1		MIR210HG
RP11-568J23.8		PITRM1-AS1
ZNF205		ZMYND19
OARD1		DGKQ
GARNL3		ZNF446
OR2T10		C1orf116
FAM20C		LINC00341
IL13		AUNIP
WBSCR17		FADS2
ACSS1		FHDC1
MYOM1		LOC101929567
CHRNA10		CPXM1
TINCR		NF2
GSTA9P		CCDC78
DFNB31		TNF
OR6V1		LINC00954
SLIT2		TRAIP
GUCY1A2		SLC35C1
MOK		PSMG3-AS1
ANKRD60		SNAI3
AC093616.4		MYH7B
PRSS38		GP6
AC139712.2		CLCF1
UBE2E1-AS1		AATBC
KCNJ14		OSGIN1
C6orf223		FAM110B
MAP7D3		PTGES2-AS1
UBAP1L		FLJ45513
TGDS		LINC00659
PDLIM4		KLHL35
CPA5		SLC22A14
IGSF8		LUNAR1
OR7A10		ATP2A1
ADIRF-AS1		CNNM1
CCDC120		GRIN3B
NXPH3		ESPNL
FAM66B		FAM83G
GRIN3A		MIR320E
RP11-635N19.1		KIAA1211
PVRL3		SLC5A2
FAM120A		ADGRF3
LINC00635		RUNX1-IT1
KPNA4		LOC101928323
NOS1		SPDYE1
RIT2		NYNRIN
WDR37		GLYCTK-AS1
AP000233.4		UBE2Q2P1
CTD-2313J17.5		LOC100131635
KLHL42		UNQ6494
THSD4-AS1		CFLAR-AS1
OSBPL3		HIST2H3D
AC105342.1		MST1R
PELI2		LOC101927181
ACO1		XKR5
GRM2		PHLDB1
P4HTM		STX16-NPEPL1
AC141928.1		C19orf84
AC138647.1		SPG20-AS1
TIAF1		GNB3
TMEM38B		SYNE4
STON2		ANKRD13B
SPIN2B		ITIH3
MAGEB5		SNORD12
ICK		SLIT1
CHRND		CACTIN-AS1
CPT1C		PILRB
SLC44A4		ZFHX2
TSPAN19		HIST1H2AK
CYP2A7		C11orf42
CELSR1		LIM2
ODF3L1		MIR126
FAM170A		LRRC3
GPD1		SLC7A5P1
ALDH1L1		STAG3L1
PTPRN2		ARNT2
RP11-525E9.1		CIRBP-AS1
NRXN3		LINC01134
MAMLD1		MSH5-SAPCD1
KLRB1		MIF-AS1
DRD3		SMTNL1
PRF1		TAC4
PKN2		MIR6753
ABHD15		RTN4RL1
RP11-597G23.1		PCDH17
RP11-544M22.8		LINC00562
HTR1B		CILP2
LINC00963		HIST1H2BF
ASTN1		STOX2
HES2		PDZD3
RP11-405O10.2		CTXN2
SNX11		FAM71F2
TSPAN12		MMP24
RP11-162G10.5		KIF7
CRYM-AS1		FAM83H
GPR83		SLIT3
AGBL4		CPT1B
RNF130		LINC00115
CTC-281F24.1		OTOF
QSER1		FAM169B
AC097724.3		ALX3
TIGIT		FZD9
INHBB		SLC8A3
CNTNAP4		BRE-AS1
DBH		TUBB4A
SPATA3-AS1		NCS1
CTC-490E21.13		SYCE2
RP11-1055B8.1		SIGLEC6
OR51F4P		RAB19
TTC34		NOS1AP
GREB1		RBP5
C5orf56
ZNF644
ABCD1
IL21R-AS1
PROM2
INSL6
RP11-216N14.5
PTX4
SOST
MRPL23
MOV10L1
HLCS
NBPF6
HLA-J
FRRS1
IGHG3
ZDHHC14
OR8H3
ADGRB2
CXCL5
PCDH8
SLC7A9
CARD8-AS1
LRRC38
LA16c-380H5.1
EFNA2
CTAGE5
CLCA3P
OR5P1P
PIGP
KPTN
LA16c-380A1.2
PNPLA8
DBET
AC018892.9
SMR3A
MIR99AHG
NOC3L
TUBB3
MUC22
PODN
BNIP3P18
PVRL4
POM121L12
RP11-334A14.8
RP5-1106E3.1
DNAL4
GPC1
TMEM241
TBXA2R
LINC01451
MSLN
IRX6
INSRR
FLG-AS1
RALYL
AANAT
DISC1
CPA3
PCDHB3
RP11-217B1.2
LMX1A
GLB1L2
RP11-704C2.1
ALPI
COL6A3
MSC
LIN52
SIRT6
SLC35D1
LIMD1
CYP4F11
TMEM44
RP11-86H7.7
IL17A
PLCL2
FCHSD2
RYBP
PCDHB11
CTA-221G9.12
SMIM7
ADH1A
POLR2G
AC009237.8
ZNF112
TLR3
IL1R1
LINC01562
RP11-567M16.1
BPIFB1
KRT6A
NUDT11
RP11-334C17.5
IGFN1
TEX35
ZBTB48
INSM2
RP11-684N3.1
TNRC6C
AC005077.14
FAM179A
OR5BB1P
NCKAP1L
NDFIP1
WASF3
COL24A1
SLCO4C1
LINC00265
RP11-53B2.1
CTD-2020K17.1
INPP5J
COL12A1
GALR3
HLA-H
ADAP2
RP11-53M11.5
DUSP8P5
SOBP
WDFY2
FRY
PDE3B
RP11-66B24.4
HLA-DQB1
SH3PXD2A
RP11-1084I9.1
P2RX7
RP11-210M15.2
OAS2
OR1B1
RP11-64J4.7
KB-7G2.8
NPY1R
SNHG18
KNTC1
FOXC1
FBXO2
IL27RA
CST4
ADCYAP1R1
SPRY1
ATRIP
RP11-71N10.1
IRGC
HRCT1
KRTAP4-3
FIBCD1
LMF1
ALS2CR11
RP11-69J7.1
NELFB
CDKN1C
RP11-174G17.3
OR52N5
SLFN5
AP003068.23
AHR
BEND3
RSPH3
PPP4R1L
FGR
OR51P1P
RP11-520P18.5
PAPPA2
CYP2A6
ZKSCAN8
ACSM2A
SLC43A1
C10orf53
ETV3L
PRKAG1
RP11-158I9.5
PRSS30P
CACNA1S
ZNF165
C17orf82
PPP1R26P1
RP4-584D14.7
RP11-380J14.1
RP13-392I16.1
TCAF2P1
ISX
LHX2
FOXL2NB
FKBP5
RASIP1
FOSL1
NOTUM
IRX1
TLR12P
FAM189A2
NUFIP1P
RPE65
CTA-833B7.2
FLJ16779
HEPACAM
RP11-583F24.4
KCNH4
RP11-353N14.5
ADAM20
ZNF346
TSSC4
PCDHGB1
POMK
CRB1
PCDHGA5
UQCRB
CKBP1
SH3RF3
DCBLD2
ZNF783
VN2R1P
OPRD1
MEX3D
MBNL2
KCNA4
IGF2
MIR219A2
ZNF181
AC007879.2
DNAH9
RXFP3
HVCN1
RP5-908M14.10
RAF1P1
C1orf87
CH507-152C13.6
CHST13
RGS9
SSC4D
KLK6
SEMA3F
PTAFR
HFE
ZNF808
MROH2B
RP11-677M14.7
MAPK11
RGS9BP
LGR6
LINC01587
PACRG-AS1
TSHZ1
ISL1
AC003958.2
MIR7515HG
RANBP20P
ITFG1
COLCA2
PCSK9
NUDT18
ZNRF2
B3GALT6
ASGR1
LRRC56
ELFN2
IL31RA
ZAP70
MROH7
APOB
PCDH18
NALCN
NOVA1
SYCE1
FOXI2
NEUROG1
TCAP
PSMA2
ABHD16A
SCML1
HACE1
HLA-DOB
NOS2
HTR4
FCRL5
CTD-2561B21.11
SGK2
SSTR5
FABP1
NANP
PSAPL1
RP11-429E11.3
ADAMTS1
NFIB
ADAMTS14
ZNF541
TTC22
FBXL7
LPCAT2
ADAMTSL1
ATP12A
FMN2
DUSP2
PLA2G4B
NIPAL3
CTA-113A6.1
NXT1
BHLHE40-AS1
TPRX1
DLX3
PLA2G2E
RALGAPA1
RP11-504I13.2
ELMO3
RP11-206P5.2
PARP4
KIRREL2
RP6-186E3.1
ASCL4
NES
MRGPRX2
FOXO6
NEUROD6
DBH-AS1
RP11-120K24.3
DNAJB8
HHAT
SLC30A10
GLTSCR1L
SIGLEC1
SFRP2
PGLYRP2
CHD5
CTD-2194D22.5
XKR7
TRIM49
UTP20
MYOCD
FCRL4
ABHD17B
AC011899.10
DLL1
IRX3
COMP
CECR6
LINC01555
CHIA
CTD-2008P7.8
KCNC1
PPM1L
MYCT1
HRH3
KIAA0319
DCHS2
HOXB9
ITPRIPL1
LRBA
ZNF556
RP3-467K16.4
AC007255.8
CDK5R1
SHROOM4
CLYBL
PCDHGA6
MYO1G
PCDHGA8
CCKAR
GPR63
HECW2
GPR26
MAN1C1
CHPF
THBD
CTD-3126B10.2
SLC4A4
EPHA8
SLC26A8
TMPRSS11D
ZAN
RP11-393I2.4
LNPEP
GAPDHP71
SSTR4
OR5B21
FANCF
NPHS1
CH17-351M24.1
OR2B11
PDYN
RP11-671J11.7
RP11-179K3.2
HTR7
SLC1A7
NWD1
TSPY26P
BPIFB2
UNC13A
DNAJC3-AS1
FREM3
STARD8
JPH2
LINC01310
FOXJ1
SYNM
RP11-22D3.2
PTPN5
SSTR3
BSN
NAALADL2
AC018717.2
RP11-420L9.5
TTC16
[truncated: 87 more rows]

## Sheet: five_UP_DEGs_list
Table S9. The lists of different classes of overlapped AMA-related Upregulated-DEGs mentioned in figure 5A.
Blastocysts_1	Mom_blood	Cord_blood	MII_Oocyte	Blastocysts_2	Blastocysts_1|Cord_blood	Blastocysts_1|MII_Oocyte	Mom_blood|Cord_blood	Mom_blood|MII_Oocyte	Mom_blood|Blastocysts_2	Cord_blood|MII_Oocyte	Cord_blood|Blastocysts_2	MII_Oocyte|Blastocysts_2	Blastocysts_1|Cord_blood|Blastocysts_2	Mom_blood|Cord_blood|MII_Oocyte	Cord_blood|MII_Oocyte|Blastocysts_2
CENPBD1P1	AP3B2	HBG1	SEPTIN9	ASS1	ATP5F1	UBE2Z	MS4A4A	SERPINA1	AFAP1	LSM3	DBI	TNC	SIAE	FCGR1A	SLC25A3
SPDYE1	BEAN1	HLA-DQA1	CD24	FLRT2	ATG10	TMPO-AS1	GZMB	SLC47A1	SLC16A3	EVI2A	EIF3E	MTHFD2		BST2
RP11-133K1.6	HES1	HLA-DPA1	GCLC	PALMD	ATP5H	MCM3AP-AS1	MILR1	ANXA5	IFI16	RHOH	ACTR6	TNFRSF1A
PRPF18	KIR3DL2	LIPA	LAP3	RUNX2			MS4A6A	NUAK1	PGS1	HLA-DRB1	SNX2	SCARB1
AC005592.1	KIR2DL4	HLA-DRA	CYP26B1	SCD5			CASP4	PQLC1	HLA-C	B2M	CCT8	DDX17
RP11-159D12.6	SLC2A14	LY86	TFPI	SLC1A4			OLAH	C4orf3	CADM1	ABT1	GDI2	CDK6
AC005540.3	DHRS12	CLNS1A	CAMKK1	CBS			HPGD	GALM	METRNL	SDHD	RSL24D1	AKNA
AD000092.3	LINC00282	HSP90AA1	ARHGAP33	CTH			LY96	GLB1L2	BCAT1	PPIA	PPT1	VAT1
AC021224.1	TMIGD3	MRPS35	TNFRSF12A	ASNS			GNLY	UPP1	TMEM184B	IMP3	EPRS	CBLB
SNHG3	CTSB	RPL9	CEACAM21	SLC38A1			TMEM59	LRPAP1	SPRED2	SNRPC	HOPX	BCL9
RN7SL1	FCGR2C	TOMM7	BAIAP3	SNORD143			NDUFB3	CHMP2A	TRIB3	APEX1	VDAC1	DHCR24
ZNF84	FAM86FP	EEF1A1	CYTH3	SLC7A11			GZMH	GSDMA	TXN	MRPL20	ZFAND1	CLU
ZNF354C	CADM4	MRPL3	ST3GAL1	FBP1			CMTM2	MVB12A	NCAM1	TCL1A	FAM175A	INHBA
SCP2	ITGA7	CD48	MLXIPL	CHST9			IFITM1	CD63	LY6E	TXNIP	TGFBR3	GIPC1
NR2C2	KRT5	VDAC3	LRRC23	SFRP1			NOP10	TPST1		PSMB1	ALG5	TPST2
NNAT	VENTX	RPS13	ELOA	SEMA6A-AS1			PSENEN	ADM		NDUFA4	IMMP2L	EGLN3
RP11-147L13.13	PDCD1LG2	EIF3M	TSPAN9	FLJ42393			CARD16			SEC61G	SCFD2	RHPN2
FTX	SMARCD3	RPS3A	DCN	IFITM10			NANS			EDF1	RAD54B	COL4A2
ATP1A1-AS1	SIGLEC5	EIF3L	MAN2B2	UNC5CL			CFAP58-AS1			MRPL13	NAT1	ANKRD1
CCDC7	VPS9D1	NPM1	SLC25A39	IGF1			NTSR1			SPCS1	ZNF420	HMGA2
RP11-114F3.4	C3AR1	RPS23	ACPP	WISP2			FGFBP2			PARK7	RN7SK	BICD1
RAP1A	MCEMP1	CCDC25	SLC45A4	PSAT1			FPR1			MYL12A		TMEM55A
DNASE1	POR	RPL22	RNH1	SLC38A2			TYROBP			PSMC3		PLCD3
AC073869.2	LRG1	DDX50	PLEKHO1	ALCAM			ATP6V0E1			MRPL14		PDLIM5
MYCBP2-AS1	MSLN	CCT6A	FAM136A	CDC42EP1			NEDD8			ATP6V1F		IGFBP7
HSPA4L	CD177	HINT1	NSMAF	GCM1			LGALS1			PSMA3		SNAPC3
ANKZF1	TNFAIP6	HLA-DQB1	VCAN	CYP11A1			NRG1			ELP5		LGALS9
DSE	SYTL3	DDX1	PNKP	PLEKHG7			AIF1			PFDN2		HEG1
MTATP6P1	BLK	HLA-DPB1	PHF23	FXYD4			BUD31			PPIE		CSRNP3
RP11-316M21.6	SEMA6B	RPL15	AP2S1	EDIL3			BCL2A1			MYL6		ZFP36L1
RP11-35G9.5	OASL	LINC00998	CUL7	SNORD76			GMFG			AKR1A1		RALGAPA2
ANXA2P2	ADGRG3	NGDN	GUCA1A	L1CAM			SDHAF3			NDUFA2		SLC4A5
TUBB4AP1	PPDPF	EEF1B2	RCN1	RMRP			CLEC2B			C7orf50		DENND1C
GJA1	BTNL3	RPL37	FAM160A2	IL1RL1			AQP9			UROS		LBH
KB-176G8.1	DDAH2	RPS27A	HEBP2	RPS6KA2			YIPF1			ZNF35		MALAT1
ANKRD19P	FLOT1	RPL26	TBC1D22A	WNT3A			PLGRKT			CLEC10A		GTF2I
RP11-872D17.4	SECTM1	GLO1	USP36	LOC100420587			UBE2L6			SVBP
RP11-886P16.10	LINC00937	HNRNPC	ACAA1	RAB17						UBXN10
RP5-1158E12.1	HLX	PRDX1	AP3D1	RAB31						COX8A
NIFK-AS1	RNF166	MRPL11	NTHL1	AMER2						ALKBH2
SRRT	LYRM1	RPL23	SPEN	LOC100129940						EID3
CTB-55O6.12	ZNF438	GIMAP2	ASB1	SNORD116-27						MRPL51
ENO1P1	PROK2	IPO5	SLC9A3	SMTN						MGMT
MIR663AHG	INSL3	RPL10A	CACNB1	NCCRP1						TRPM4
RPL4P5	TOM1	RPS18	PDK3	TMEM108-AS1						GSTK1
RP11-753C18.12	RAB24	CD1C	IP6K2	CEACAM6						RABAC1
MTND1P15	AIM2	CCT2	BCL3	NOSTRIN						CLEC4G
NSD1	FCGR1C	RPL30	UFD1	AMHR2						CRMP1
RP11-475J5.8	LILRB3	RPS27	GUCY2C	FOXL2						KLHL32
MTND5P10	TNFRSF18	RPS7	ELP1	MTRNR2L7
CTB-36O1.7	SHISA5	ILF2	FSTL3	SYNPO
CTD-2576F9.2	IL18RAP	SUB1	GBA2	FRY
HIST1H2BE	BASP1	NAPSB	PTPN21	LINC01605
C14orf39	PRF1	RPL27A	TCF3	TERC
ERBB2	BEAN1-AS1	RPL34	DAZAP1	CSF2RA
PRDX1P1	OAS1	RPL6	FAM50A	LGALS3BP
CTD-3032J10.3	MYO10	RWDD2B	RDH11	SLC22A1
RP11-513I15.6	LOC285696	NDUFA5	ACADVL	CLDN3
GABARAPL3	KIFC3	EIF2A	ALPK1	LEFTY1
RP11-6E9.4	MBOAT7	ZFAS1	GSDMB	PHGDH
TMEM5-AS1	TCN2	HLA-DMA	PTGS2	NRSN2
MTRNR2L12	IFITM2	NACA	BCS1L	FUT1
ZNF28	TMTC1	EIF2B3	HACD3	ST6GALNAC3
BRI3	PLA2G7	RPS14	MYDGF	LOC200726
AC007292.6	NPIPB11	RPL31	GTSE1	SH3BP2
NKAIN3	ASPRV1	RPL14	TTC38	GRIK1
RP11-846F4.12	ALPL	RPS16	RAP1GAP	RASSF2
RP5-857K21.6	C1orf162	RPL27	STXBP2	ID3
LINC00987	MX2	HBB	CDC14A	PLTP
RP11-137N23.1	LINC01272	RPL11	MRPL22	MIAT
RP11-38L15.8	AATK	SHFM1	ITGB5	PLAU
RP11-475J5.6	ST3GAL4-AS1	RPS20	KIF3C	SLC1A5
KANTR	TK2	ADH5	PILRA	RBP1
MTND2P28	IGFLR1	RPL3	IGSF9	SOX9
RP11-537A6.9	CD300LD	RPS15A	ACOX3	LOC100507557
RP11-840I19.3	APBB2	CNIH1	TRIP6	PLXDC2
RP11-227H4.5	GNG5	GNB2L1	SLC4A11	PRKCA
MIR6723	MARCO	RPL7	SLC23A2	CXCL12
RP11-114H7.1	COLGALT2	RPS3	NUDC	SREBF1
Metazoa_SRP	ACVRL1	RPS24	MAEA	LOC101929140
DLD	GLIPR2	ATP5C1	STRN4	MEG3
MTND5P11	ZMAT5	RPL37A	DLL3	MID1IP1
AD001527.4	SH2B2	RPL35A	CD200	FGFR4
RP11-737O24.2	IRF7	RPS21	MYH7	GTPBP3
AC068134.8	SLC26A8	CPVL	BRPF3	EIF4EBP1
AP000442.1	FCGR3B	ELP2	PSMD8	SERPINE1
NANOG	CMKLR1	EIF4B	FBXL19	APOBEC3D
AC073115.7	SPI1	RPSA	HSD3B7	KCNMB2-AS1
RP11-264B14.1	ATOX1	RPS25	CIRBP	GPC3
CH17-373J23.1	TNFSF10	RPS5	ATP5D	SLC19A2
MTND4P12	ZNF684	COMMD6	CDC34	SNORA48
HINT3	PRSS36	RPL32	CEP170B	PRKAA2
ZBED9	RNF144A-AS1	RPS17	RASSF7	ASAH1
TMSB15B	MAP2K6	SLC7A7	RANBP1	PMEPA1
MTND6P4	RHOG	COPS4	ZDHHC8	VASH2
RP11-475J5.7	KAZALD1	RPL24	DERL3	FGF23
RP5-1198O20.4	PHC2	NDUFB5	SLC7A4	SNORD100
RP11-750B16.1	SPON2	ARL6IP5	SF3A1	TMEM241
MTND6P3	SHD	2022-09-15	SPECC1L	C4orf51
GS1-21A4.1	PVRL2	RPS29	HIRA	KIAA1462
AC010883.5	CTDP1	EAPP	DMC1	TMEM132A
RN7SL630P	LINC01136	RPL23A	SBF1	TENM3
LINC00273	AURKAIP1	RHOC	HMOX1	SLC19A3
RN7SL672P	RGS9	RPL29	TTLL12	ANK1
RN7SL573P	HLA-G	MRPL45	RANGAP1	WIPF3
NUCB1-AS1	BATF	RPL13A	REC8	SPIC
AD000091.3	ABHD17C	LZTFL1	NFATC4	SPSB4
TPT1-AS1	MKNK1	PLIN2	SLCO4A1	HTATSF1P2
AC025918.2	CCDC159	HAT1	TCFL5	CD276
RP11-661A12.5	ETS2	EIF3H	CDC25B	IL6R
RN7SL213P	CDK5RAP2	CTNNBL1	SYNDIG1	METTL7A
RNA5SP435	ATP2A1-AS1	COX7C	CDH20	TPTEP1
RP11-475J5.11	COL18A1	RPL35	AMMECR1	MTHFD2P1
RN7SKP80	MAST4	UQCRB	SRPX	F3
DPF3	TBKBP1	GPR18	NAA10	MTRNR2L1
MIR4461	CLEC4E	RAN	SMARCA1	TES
RN7SL151P	CYP2J2	PSMC2	TIMP1	DKK3
RN7SL736P	NECAB2	ATP5G2	BEX4	TTC39B
RP11-264B14.2	RNF112	DCAF13	SLC7A5	SNORA32
RN7SKP71	NUCB1	RPS8	FBXO31	BCAR3
RP11-779O18.3	MEF2BNB	IDH3A	PRSS33	SLC6A6
RP11-271C24.2	RPPH1	COPS2	CORO2B	FSCN1
U2	GALNT14	MRPL48	JPH1	SNORD87
GNPTAB	SPATA3-AS1	MDH1	WISP1	SNORD144
RNU6-656P	S100A11	BRIX1	SQLE	GFPT1
COX7B	EXOSC4	RPLP0	GSR	EPHX1
RN7SL564P	DHRS13	SNRPE	NEFM	PLOD2
RN7SL665P	ZYX	NAP1L1	GYS1	CMTM7
RN7SL357P	SAP30	UQCRC2	RELB	BMF
	IL1R2	RPL13AP5	LIN7B	LOC103344931
	NTN4	PCID2	ERCC2	MTRNR2L5
	GALK1	RPL5	DOT1L	AARS
	ST3GAL4	SNHG6	PLEKHJ1	AHCYL2
	KIR3DX1	ZNHIT3	PTOV1	ACSL4
	BLOC1S1	ANXA2	SLC1A6	CACNA1B
	RPH3A	RPL41	FZR1	TRAPPC1
	C10orf128	UBE2N	MRPL4	NFKB2
	TNFSF13B	RPL4	FAM83E	TBL1X
	INHBE	SNHG8	WDR83OS	PDGFRA
	LINC00152	CYTIP	PRPF31	HERPUD1
	NECAB1	NSA2	ISYNA1	ANO1
	GPR153	NDUFA6	PMPCB	RUNX1
	NCF4	RPF1	TFPI2	TPTE2P6
	LINC00243	RIOK2	CHCHD2	NRBP2
	HS3ST3B1	C12orf45	HSPB1	SNORA26
	ALOX5AP	CD53	NPTX2	MAML3
	POM121L10P	LEPROTL1	PTPRZ1	ABCC4
	SERPINB1	PPIL3	ACTR3C	PKM
	LAMB3	ZNF277	BCL7B	GARS
	INHBB	PPA1	LIMK1	EFHD1
	SAMSN1	PTRHD1	DVL1	PLD3
	HS3ST3A1	XRCC6	SPOCK2	XBP1
	CLIC1	SOD1	SFXN3	ME2
	MT2A	TRMT10C	FGF8	ILK
	MXD3	BCCIP	NEURL1	TMEM133
	LMNB1	C6orf48	ZMIZ1	MTRNR2L3
	SELPLG	ATP6V1G1	PPIF	NAALAD2
	CST7	SLMO2	PNPO	NAV1
	SOCS3	C12orf57	RECQL5	MYD88
	SQRDL	RPL38	SMARCD2	PTGR1
	IL10RB	PQLC3	MYH3	DOCK9
	WDFY3-AS2	RNASE6	NAT9	SV2C
	IFITM3	FAM162A	TMEM104	PIM2
	NOD2	CMPK1	PMP22	ZNF697
	HSPA7	AAR2	USP46	PNPLA3
	CYSTM1	EXOSC1	AREG	FOLR1
	IL1RN	FAU	C11orf63	NR4A1
	COX6B2	TPT1	ATG2A	SNORD49A
	LPPR2	MRPL15	EHD1	EPHA4
	FUT7	CNOT10	CCKBR	RIN2
	NSUN7	CALM2	IL10RA	MIR17HG
	PMF1	AIMP1	ACCS	SLC44A3
	CXCR1	LDHB	CD81	SPSB1
	ADGRG1	RPS19	PITPNM1	CRIM1
	NFE2	DNTTIP2	TCIRG1	PCAT14
	CYP21A1P	PSMA5	CORO1C	MFAP3L
	CD55	USMG5	TRPV4	SNHG4
	FLOT2	NME1	SASH1	SKIDA1
	SPACA6P	CD244	BAG2	S100A13
	S100Z	HSPA8	MRPL2	SETSIP
	CCR1	ADSL	PRSS16	PXDN
	CES1	TXNDC12	NPR3	SGPP1
	HLA-H	DDX18	FGF1	FKBP9
	AGPAT4	EEF1G	WNT5A	MYH10
	IFI6	UTP18	CYB561D2	TRABD
	GRN	ECD	SSR3	CARS
	H3F3AP4	TM2D2	SLC30A3	TMEM265
	NAPRT	SNU13	AUP1	SNORD79
	ABHD11	DAP3	CNPPD1	ARID3A
	ST20	CCDC109B	TIA1	ITPR2
	MSRB1	LPXN	SPR	KIAA0930
	CACNA1E	EIF3D	WRAP73	NCOR2
	UBE2F	GAS5	QSOX1	SNORA8
	HN1	CYCS	FBXO6	C5orf51
	PEX11G	RPL36AL	PLEKHM2	TECPR1
	PRSS30P	RPS26	KIF21B	FAM135A
	IL20RB	CHI3L2	C1orf109	TNRC6C
	CCDC71L	RPL7A	MYCL	FKBP9P1
	MPZ	RPS28	HMGCL	DHPS
	S100A9	MRPS33	CD46	PSPH
	GABARAP	ATP5O	HSD11B1	ACO1
	OSGIN1	DNAJC15	COLEC11	STXBP4
	CNIH4	CD3D	EEF2KMT	LINC01108
	ETV5	RPS11	CTNNAL1	PALLD
	SEMA3B	EXOC2	WDR34	BCL9L
	LOC102546294	FRG1CP	DCAF4	TARS
	SH2D2A	RPL21	DNAL1	PDCD4
	ANGPTL6	RPS12	ABCD4	PPAP2B
	B3GAT1	SARNP	SMAD9	SUN3
	ITPKC	PSMB4	SIL1	ENTPD1
	GRINA	RPL36	EGR1	GPD1L
	LOC100507462	GLOD4	LRAT	TEAD2
	UBALD2	TIMM9	PEX16	PGAM1P5
	FTL	BLOC1S2	ZMIZ2	SRSF6
	ZBP1	HCAR2	PRDX4	HIC2
	JAKMIP1	POLR1E	ATG101	TDRKH
	CLEC4C	APOBEC3G	G0S2	SGSH
	TMEM120A	BZW2	NDP	AXIN2
	TNFAIP8L2-SCNM1	KARS	BTN2A2	SNORD65
	PLXND1	GPR183	ABCC10	WDR4
	PRSS23	CTSO	MAD2L1BP	WDSUB1
	GYG1	TWISTNB	RNF113A	RCBTB1
	LOC101927153	PPIB	INSIG2	LOC101927188
	PRR22	CCT3	FOSB	FOXP1
	SERPING1	TMEM156	FAM110A	EFCAB2
	RAB36	IMMT	MRPS26	CEPT1
	LINC01503	PTPMT1	NCLN	TBC1D24
	IFIT1	ATP5A1	RBM42	ATP1B1
	SIPA1L2	EMG1	THRA	CD47
	FAM179A	ZNF32	PRDX5	ZNF117
	HOXC5	PRIM1	IRF3	SH3PXD2A
	FCER1G	POLR2K	PRR12	CASK
	LINC00299	CDK4	UXT	LPP
	B3GNT7	RPL19	TRAF2	CREBL2
	PPM1N	TMEM261	RAB3IP	NEAT1
	NDUFC2	POLE3	LRRC61	CCBL2
	ISG15	PWP1	AAMP	DESI2
	RHBDD2	SEC61B	HIP1	CMIP
	CD163	SRP14	TUBGCP6	AMN1
	C1orf21	PSMD14	A4GALT	CLIC4
	LRRC43	PHB	FLNC	ADCK1
	OAZ1	ADPRM	KRI1	LOC100505549
	GBGT1	RPS6	LDLR	ZYG11A
	CXCR2	ERAP2	THEM6	RCN2
	RCAN2	RTP4	ZSWIM6	SLC18A2
	LINC01093	PRKACB	MAP1S	PLS3
	CHSY1	ZNF22	COL5A1	TCF4
	VWA3B	SAP18	PAK4	FAM60A
	IFIT3	MRPL1	FIBCD1	CDS1
	OOSP1	DPH5	ZC3H4	RAB20
	MMP17	C14orf2	NPAS1	DLG1
	HOXC4	PSMA2	ATPIF1	PELI1
	HMP19	RWDD1	HIP1R	FZD5
	LINC00482	C10orf32	UBA1	ERGIC1
	MFSD9	CD36	ULBP2	ANO6
	PPP1R14A	RUVBL1	RAB11FIP4	SPRYD3
	PRKCG	EBAG9	HAUS8	SMPDL3A
	ENKD1	PFDN5	AOC3	SLC44A1
	KCNE1	LOC101928370	C1orf159	LOC727896
	C8orf76	ATP5L	STARD3	IDH1
	S1PR4	HNRNPA1	RAP1GAP2	SNORA61
	LRRC16B	SLC25A26	LANCL2	SOX4
	KIR2DS4	LLPH	EIF5A	MAU2
	LRRC37A	PAK1IP1	ARHGEF11	CHUK
	FAM90A1	GIMAP4	MMACHC	ZNF283
	GADD45B	SS18L2	LPIN3	STK38L
	S100A6	SUMO2	RBM38	FAR1
	ISG20	FAM175B	ATP8A2	AHCYL1
	FAM86B3P	TAF9	STARD13	PRKCI
	SRA1	MRPS23	HSPBP1	ZNF551
	EXOC3L1	EIF2D	CSNK1G2	PAN3
	FADS2	SRPRB	C14orf159	RNF41
	USP10	LDAH	PEBP4	COL9A3
	RSAD2	NIFK	BHLHE40	PRPS2
	LINC00487	CERKL	LAMTOR5	BTF3L4
	FGD4	P2RX4	NOTCH2	RHOB
	CPLX2	EIF3K	FKBP11	SUZ12
	PROC	NECAP2	LDHA	ZMYM3
	LOC100996351	GPN1	IL6ST	TBK1
	MACROD2	CCNB1IP1	RAX	WWC2
	ROPN1L	ESD	IL15RA	ZNRF3
	MROH6	LAPTM4A	CCNH	ZKSCAN1
	CERCAM	RTCB	DDB2	SLC9A6
	OPLAH	JCHAIN	RTL8C	EIF2S3
	FRMD4B	NME4	RAB33A	SP4
	DSP	SSBP1	SLC43A3	FBRSL1
	CDC37L1-AS1	RPL18	C5AR2	SAMD4B
	FTH1	SLC25A17	TMEM165	ARNT
	CLDN11	STX8	CARS2	USP28
	DRAP1	TOMM22	MDFIC	PRMT3
	HERC5	OLA1	FAIM2	NUFIP2
	TLR5	SNRPD2	KRT7	SUCLA2
	LOC399715	OCIAD2	RAB11FIP5	FBXO45
	METTL9	NOB1	BCO1	SGMS1
	ADM2	RSL1D1	KCNK1	MAGI3
	PLB1	TMEM69	ISCU	MYH9
	ZMAT4	DRAM2	DRAM1	ANKRD10
	OR2B6	CCT7	NACAD	GAREM
	LGI2	PPAT	CIB2	XPO1
	SCRG1	CD79B	CCDC115	AUH
	S100A12	CINP	IMP4	FMNL2
	C1QC	NUDT1	TOR1B	ACLY
	CYP4F29P	HIGD1A	ST6GALNAC4	SEC22B
	RDH10	MRPL33	TMOD1	PBDC1
	FCN1	NME7	KIF12	ZFP36L2
	ARID5A	EEF1D	RIPK1	ELF1
	KREMEN1	FRG1	C6orf52	COBL
	TOB1-AS1	OSTC	FHDC1	ZNF480
	IFI35	KYNU	RNF121	ATP11A
	MAPK15	NDUFS3	DDX60	CHORDC1
	LINC01506	INTS12	SLC5A6	SLC15A4
	QPCT	RPL22L1	STAMBPL1	ULK1
	C2	RASGEF1B	CALHM2	SOWAHC
	LOC100506178	UQCRQ	ADAMTS14	FAM160B1
	LOC441081	COX6C	HCN4	SPIDR
	RNASE4	RPL12	MAPK8IP3	PPP1R15B
	2022-09-04	DPY30	PIANP	TEAD1
		HIGD2A	ANKRD52	NARS
		ECI2	SETD1B	IGF2BP2
		C14orf1	COMMD4	RC3H2
		MRFAP1L1	PML	PPA2
		UFC1	ZNF710	SP2
		GPX7	SEC11A	VWA8
		EIF6	TGFB1I1	LYPLA1
		NHP2	NDUFB10	PPP1CB
		TMEM147	GALNS	DENND6A
		ZNF350	PRPSAP2	RBFOX2
		ARL14EP	GAREM1	IPO7
		DDX10	EIF4A3	RTN4
		NDUFS4	TBCD	MIEF1
		SRP72	DMRTC2	SYNJ2
		HLA-DMB	CCDC97	PSME1
		RPLP1	COL6A1	MTMR9
		SNRPB2	PRDM16	TMSB4X
		ATP5E	EFHD2	NCOA4
		HADHA	MYOM3	GSPT1
		NUP88	WDTC1	NHSL1
		RPL8	HSPG2	PTBP3
		CWC15	ISG20L2	ATP2B1
		NDUFB1	RGL1	MIER1
		SEPW1	JTB	ERP29
		DDX47	KCNN3	BMPR1A
		FH	SCCPDH	TRPM7
		TDRD3	LEFTY2	SS18L1
		ACAA2	C1orf35	SLC39A10
		CD86	ABHD1	FBXO11
		ZNF563	THNSL2	CWC27
		DECR1	FAHD2B	SET
		SF3B5	TMEM44	CAPZA1
		C18orf21	EAF2	AZIN1
		UBB	DGKQ	LARS
		IGLL5	CORIN	HIBCH
		SYF2	PDGFC	UBL3
		RARRES3	PRSS35	SMARCC1
		MGST2	DYNLT1	SNX9
		PSMA4	C7orf26	ARL5A
		NDUFS5	TRIM50	NAA15
		EMC7	GIGYF1	NUP50
		TXNDC9	NOM1	MRPL42
		RPLP2	SYTL5	TAF1D
		SUMO1	MSN	ANKRD13C
		GTF2A2	DOK2	SUFU
		NAE1	ADHFE1	KIF11
		COX4I1	ACTL7B	JARID2
		CAMLG	SH3GLB2	SNAP23
		PYHIN1	GPR107	WWP1
		OXA1L	FAM171A1	DCLRE1C
		HAX1	HTR7	VPS26A
		RPL18A	PPRC1	ADSS
		ALDH1A1	FADS1	LATS2
		WDR12	SIDT2	HUS1
		HNMT	ORAOV1	DHX36
		DHX57	TM7SF2	GTF2IP1
		PSMA6	IL18	OSBPL3
		ACSL5	C2orf50	IARS
		CPA3	ALLC	MAPK14
		NPC2	EPG5	LPIN1
		TMEM254	NADK2	DLG5
		TPK1	CCNO	API5
		DTWD1	TMEM87B	TMEM131
		POMP	FAM49B	SMG1P2
		IMPDH2	KCTD15	ZFC3H1
		AK5	ROBO3	VEZF1
		ARHGAP15	UCHL1	ATP6V1A
		CWF19L2	USP43	FAM45B
		XCL1	ACSS1	UBE2E1
		ATP5G3	KCTD18	CAPZA2
		TOMM70A	FAM126B	UBR3
		PPIH	TIAM1	SMARCAD1
		CIRH1A	SCAF4	GCFC2
		RPP25L	PCDH1	HNRNPK
		NOP58	ZFAND3	KCTD9
		PTRH2	FBRS	TMEM245
		LRRC75A-AS1	TMEM171	PTP4A2
		ATP5I	ST3GAL2	UBA3
		DRG1	DHRS1	GOLGA4
		TRAM1	SKI	TSPAN13
		NHEJ1	RHPN1	SLC30A7
		NQO1	FAM46B	NCOA3
		RPS9	COPG2	MED1
		MGST3	ZSCAN12	ORC2
		COX14	DUSP23	JKAMP
		PSMB5	NPM2	KIF16B
		WDR61	PINK1	PFAS
		SNX6	SV2A	XPA
		AKAP7	RGS12	CCNY
		FAM111B	ABR	KHDRBS1
		C14orf166	CALM3	HNRNPA0
		FASTKD2	PDXK	N4BP2L2
		SELL	FAM207A	PUM1
		NAAA	RALGDS	CXCL5
		C12orf75	SLC2A6	RAD23B
		MRPS22	HIPK4	RPAP3
		UQCR10	ST6GALNAC6	MYCN
		LINC00493	CPSF4	PPID
		NDUFB7	TONSL	CCDC43
		RALA	COL26A1	RAB3GAP1
		PDCL3	SQSTM1	SP1
		SSR2	DMKN	TRA2A
		SCO1	GRIN2C	CNOT7
		TMEM126A	TNFSF13	KPNA3
		MRPS12	UBXN1	PDIA5
		TIMM10	NXF1	FAM120A
		SLC25A12	STX5	LIMS1
		MMAB	FBLIM1	NAPB
		SNRPG	ATXN7L2	NR6A1
		SDF2	GFI1	ST13
		CIAPIN1	EXTL2	XPOT
		OGFOD1	FCRLB	HNRNPKP3
		UQCRH	ALPI	QKI
		CCL5	POGLUT1	DOCK1
		TOMM5	PTX3	DMTF1
		TMX2	CRELD1	RASAL2
		EI24	CXCL1	HK2
		RIPK2	SNIP1	ZNF468
		HLA-DOA	RFC4	ZDHHC6
		COMMD9	RFT1	SCAF11
		C11orf31	SLC51A	MKLN1
		DNAJB9	TEX264	NFE2L2
		C11orf74	F2RL1	USP14
		BDH2	CDC20B	GLYR1
		COX6A1	CCDC127	GTDC1
		TAF12	CREBRF	RBMS1
		DUSP12	IL22RA2	ZMPSTE24
		SAMD3	TBX20	SMG1
		GNL3	C9orf64	PTMA
		ZNF138	WNK2	SMARCA5
		KIAA0391	ZNF367	TXNRD1
		QARS	INPPL1	PDCD6IPP2
		PDCD2L	ZMYND19	PPP2R5E
		UBC	ZNF219	SEC63
		DNAJC19	CASP7	GRB10
		IFT22	E2F7	ARFGEF2
		GLIPR1	WBP1L	SNX27
		RNF181	SMPD1	PLEKHB2
		ZNF268	CYB5A	MCM4
		LINC00116	TRIM66	DNM1L
		MYL12B	NDEL1	CCNL2
		CTSH	RBPMS2	DBT
		NSMCE1	STAT6	RPIA
		TOMM6	TTC16	TRIM33
		BZW1	ENGASE	ZNF320
		LOC101243545	FN3K	NPEPPS
		NOA1	GPX4	EIF4E
		ATIC	KMT2D	PSMA1
		TRIAP1	NCKAP5L	PRNCR1
		HSBP1	AXL	SLC35E1
		LYRM2	ZNF444	APLP2
		PCCA	NXN	PARD6B
		IFI30	OTUB1	KIAA1033
		RPS15	IGFBP6	ATP2A2
		AGPAT5	GHDC	PGAM1
		CD52	RAB3IL1	USP15
		SLC39A6	KCNV2	UBXN4
		MED30	DEGS2	SRSF1
		PPP2R3C	TMUB2	CNNM4
		NDUFB2	IL7R	PTPRA
		KIAA0020	DDX19A	PDCD6IP
		HDDC2	LETM1	VAV2
		ATP5G1	PPIC	SKIV2L2
		ZDHHC4	UQCRFS1	ACTR3
		OST4	COL4A3	MTCH2
		SNAPIN	ZNF354A	PICALM
		ALKBH7	ATF5	POU2F1
		C1orf43	HSPB3	ARIH2
		LPAR6	PGM2	EIF3A
		LOC102606465	CCDC8	PGAM4
		GTF2H5	LRRC45	DCAF8
		SNRPD1	ASPSCR1	SRRM1
		ABHD14B	DUS1L	PEX19
		VPS45	RFNG	LTV1
		SF3B6	DCXR	DDX55
		FARSB	MUC3A	DARS
		SUPT4H1	TM4SF1	KDM2A
		PSMB7	BRD3	REEP5
		FUOM	MAP3K2	KPNB1
		NDUFB9	NIPA1	EP400
		RPL26L1	PWWP2A	KPNA4
		POLR2G	ZNF282	RNMT
		ICOS	CRTAP	NDFIP1
		SNHG1	FOS	NCOR1
		DAD1	ADORA2B	PSMD11
		RMND1	TSEN34	WAC-AS1
		TMEM223	TSNARE1
		CCR9	PRKCE
		MRPL47	ZNF672
		ATRAID	GAA
		NOSIP	KCNK3
		MIR4426	ASXL1
		CFL2	GPR34
		TXN2	C20orf196
		PAICS	CALB2
		UQCR11	POP7
		BNIP3L	CSDC2
		FAM96A	MCRIP2
		TPD52	C2CD2L
		IAH1	HCFC1
		BNIP1	RAD9A
		HACL1	TMEM217
		MINOS1	CFL1
		COA4	RNASEH2C
		PPIL1	KAT5
		VAMP8	BNC2
		PSMD13	COQ2
		MRPS21	GLRX
		MRPL30	DAG1
		MTIF2	PTPRM
		PRKRIR	MOB1B
		MRPS18A	CCDC106
		NDUFB4	JUP
		METTL5	ENDOV
		SDHC	DPY19L1
		COX7A2	CCS
		EXOSC9	MSRB3
		PTPRCAP	ZDHHC24
		UBA6-AS1	BRSK2
		NDUFA9	KLC2
		MBIP	ATG13
		NDUFB8	PHYKPL
		GSTM4	ARL10
		LYRM5	CLTB
		COX5B	CLCF1
		PSMG2	CCDC85B
		2022-09-07	ORAI3
		COPS5	CHMP6
		TSSC1	TMEM39A
		SIT1	ENTHD1
		PHB2	ANAPC2
		SMIM20	DNAJC30
		C8orf59	LPCAT4
		MS4A7	WDR25
		MRPL18	DIRAS1
		TMEM18	PNMA1
		MRPS28	THAP4
		GZMA	SHMT1
		ZCRB1	DPP7
		LSM5	UMODL1
		CD160	TGIF1
		GZMK	ACOT4
		PFDN1	AL162595.1
		KLRB1	KCNJ10
		ERH	TMEM187
		SNX4	CCDC184
		PRCP	GRB2
		MRPS36	HTR3C
		YOD1	PLEC
		ATP5J	BEND3
		TMEM208	TUBAL3
		PSMC1	KLHL11
		PPP3CC	CA8
		CCT4	KCTD12
		C11orf1	MRFAP1
		ABCC13	RCC2
		RBX1	FAM133A
		GZMM	CYC1
		LYRM4	DAND5
		EPB41L4A-AS1	SLC17A8
		HYLS1	DNHD1
		C2orf74	ZFPM1
		ATG4C	PLD6
		COX6B1	CDC42EP4
		CHEK2	CDH5
		ICAM2	MRGPRX3
		SKP1	MROH1
		TMEM204	TMEM150B
		HSCB	ZSCAN4
		CD8B	TSPYL5
		HBD	D2HGDH
		ELP4	OXTR
		TPRKB	ZNF746
		MRPL21	LRRC75A
		DIEXF	ZFP41
		COMMD10	FBXL6
		VNN2	NPLOC4
		COPZ1	MFSD5
		FBL	TCEAL7
		MRPL40	PTGDR2
		FKBP3	FANCF
		C1orf123	DDX41
		BLVRB	ASB7
		PSMB3	ALYREF
		NDUFA3	MAATS1
		NDUFAB1	NR2C2AP
		RPL21P28	CRELD2
		GPR65	KCNJ12
		ZKSCAN4	POU3F2
		PALB2	TMEM255B
		NDUFA12	NELL2
		EARS2	FAM110C
		CBWD1	RBM43
		TMA7	SUMO3
		NDUFA7	USP18
		APTX	SORCS2
		TRMT12	FAF1
		BRK1	INPP5J
		NDUFA11	TNFAIP2
		MRPS18B	CCDC137
		KBTBD4	CDK10
		TRAT1	TMEM179B
		GKN2	DLK1
		NLN	PCGF3
		SDHAF2	PCYT2
		LRRN3	IRS2
		SSX2IP	CCIN
		CRTAM	TOR3A
		CPED1	SLC36A2
		ZSCAN16	ANKRD37
		CHAC2	ZNF395
		MTX2	PPARA
		SARS	AC100800.1
		MRPL36	SPRY4
		PIGP	SBK1
		ABCE1	SERPINA5
		PHF5A	NBR1
		TATDN1	SPRED3
		EMP3	ZDHHC11
		LSM7	UTS2B
		PER3	NELFB
		THYN1	JPT1
		MYL4	ZAR1L
		C14orf142	DCAF8L2
		NBAT1	PAX8-AS1
		MAGOH	SPANXN3
		MTERF1	STK40
		PKIG	RNF216P1
		DHX32	AC005154.1
		TMEM101	OR8D1
		PEBP1	LONP1
		SYS1	ARMCX4
		TMED3	ZNF777
		TMEM205	SLC30A10
		RPF2	PATE2
		ZFP1	ANKRD36B
		CASC8	TMEM26
		TIMM23	PCNX3
		STAP1	AC107956.1
		YARS2	DPP4
		DNPH1	MAP1LC3C
		TMEM99	KEL
		ZNHIT1	GRK6
		TIMM8B	TMEM229B
		MAGOHB	UVRAG
		CMSS1	HLA-DRB5
		TBC1D19	ATL1
		SPAG7	C1orf228
		ACP1	CCDC69
		SLAMF6	RUNDC1
		RGS10	MAP3K3
		CD96	GPRASP1
		CISD1	OR2L2
		MRPL57	SAMD5
		LRRC8C	CCDC162P
		HSPE1	BMS1P1
		GYPA	AP000911.1
		PSME2	SKIV2L
		MRPL27	PRRC2A
		MRPL46	ZSCAN5C
		TMA16	IGFL2
		TYW3	SDHAF1
		REG4	NT5M
		SNRPF	TP53TG3D
		PI3	SPDYE18
		AHSP	JPT2
		CCDC65	ATP10A
		KBTBD8	FOXL2NB
		RPP40	SNORA70G
		ALG1	Y_RNA
		PDGFD	MIR130B
		FOLR2	EWSAT1
		TCEB1	C1orf220
		MPLKIP	YBX1P4
		TPI1	RPS3P6
		HCST	FOXI3
		DYNLL1	CAPN14
		CD180	METTL12
		BLVRA	SLC35E2
		MRPL54	NOC2LP2
		C15orf57	AL138880.1
		MRPL34	AL590084.2
		CFAP97	AP001476.1
		USE1	SMIM13
		C19orf70	VTA1P1
		RPUSD2	LINC01594
		ADK	AC104134.1
		ACKR3	PGAM1P2
		OXCT1	MCRIP1
		GLTSCR2	AL080250.1
		SPRED1	LEMD1-AS1
		ALG8	TMEM256P2
		ULK4	AL606760.1
		ELP6	LINC00354
		C11orf73	AL023802.1
		GTF3C6	AL139280.1
		RNF13	TRIM60P18
		EIF3I	C19orf24
		PRMT1	RLIMP1
		NAA38	ISPD-AS1
		AKR1B1	ZNF688
		TRAPPC3	AL121580.1
		UBL5	SERPINB9P1
		RABEPK	GTF2IRD1P1
		IFT46	ZNF674-AS1
		RPS2	AC092168.2
		SMAD1	RAP2C-AS1
		CGRRF1	AL360270.1
		NUTF2	C5orf58
		NDUFA13	JRK
		CLUAP1	CHCHD2P6
		TMEM258	PPP1R3E
		NDUFB6	AC093716.1
		IL23A	VN2R19P
		NOL10	HNRNPA1P47
		PARL	ZNF295-AS1
		RRAS2	AL359924.1
		WARS2	AL121992.1
		DGCR6L	AL591846.2
		CUTA	AC009133.1
		RPL17	AC008753.1
		NPM3	AL357055.3
		CRYL1	ALKBH6
		IFT52	KCNMB3P1
		NUP35	FOXO3B
		CCR6	ARPC1A
		TCTN3	RPSAP52
		TIMM50	AL928654.1
		TMEM135	ARHGDIG
		HLA-DOB	AC007207.1
		GIMAP7	DECR2
		ADA	AC004893.2
		RPP30	RN7SL8P
		CD14	AC011276.1
		C6orf203	ERVFRD-1
		FCER1A	AC025062.1
		C19orf53	LINC00847
		POMC	RNF139-AS1
		THNSL1	AC016065.1
		DPM3	SOCS2-AS1
		GEMIN6	AC008966.1
		CHMP4A	LINC01411
		MRPS7	ZNF286B
		PCED1B-AS1	AC139887.2
		NOP56	AL445187.1
		MIPEP	LRRC37BP1
		FBLN5	LINC01511
		OXNAD1	THAP9-AS1
		SERPINF1	LINC00605
		POLR3F	AC100784.1
		CD247	UTP14C
		VPS25	RHPN1-AS1
		IFIT1B	AC090124.1
		COA6	AC007751.2
		PEX11B	AC113192.2
		GYPB	NOX5
		ZNRD1	RERG-AS1
		CNPY2	PWAR6
		COMMD1	LINC02407
		NDUFS8	AC023161.1
		ANAPC13	AC125611.1
		RPS27L	CASC18
		BEND5	AC078955.1
		GATB	NT5CP1
		MBNL2	AC126603.1
		ZNF561-AS1	LINC00520
		ZNF322	ACTN1-AS1
		INO80C	CHEK2P2
		VKORC1	LINC00052
		HMOX2	AC021755.3
		ARV1	AL365361.1
		MAPKAPK5-AS1	AC009093.2
		FAM35A	EPPK1
		STYXL1	Z95115.1
		LOC100996286	AC064805.1
		MEA1	PECAM1
		ICT1	SSTR5-AS1
		UBA52	AC040162.1
		KLRF1	AC015813.1
		UCHL3	PRKCA-AS1
		PNOC	AP001033.1
		POP1	RBM8A
		CRYZ	RASSF5
		PDE7B	MYO15B
		RNF8	AC005050.1
		FIS1	AC090377.1
		AKR7A2	AP001542.3
		ZBTB8OS	FAM90A28P
		CDK5	MAP2K4P1
		VPREB3	AC232271.1
		SMYD3	AL049840.5
		JAGN1	AC023509.4
		SPINK2	AC104695.2
		PFDN6	AC016831.5
		RPL28	AC010201.1
		ZFP82	AL035417.2
		PLA2G16	AL096865.1
		LGALS2	AC064834.1
		GSTO1	AC108865.2
		SAMM50	AC074032.1
		TMEM9	POM121C
		RAB2B	AL021807.1
		EFNA4	AC025594.2
		CACNA2D3	AP001993.2
		MLLT11	AL449106.1
		CD320	AL355987.4
		AK6	AC058791.1
		C16orf87	BX322562.1
		GRAP	FRMD6-AS1
		ZBTB10	NATD1
		LRRC28	TBC1D3L
		NUDT14	AC079684.1
		NDUFAF4	WHAMMP3
		ZNF287	AL445567.2
		TCEB2	AC092117.1
		SERF2	AL109976.1
		RBM45	AL138999.1
		MINA	AL139407.1
		IFI27L2	NR2E3
		FBXO25	AC020951.1
		NAGS	AC099667.1
		ANAPC10	AC063926.2
		POLE4	AC009948.5
		ZSWIM7	AL356585.4
		LGALS3	AC005831.1
		PSMB10	AL022326.2
		OXSM	LINC02204
		NOC3L	AL450990.1
		DANCR	AC005622.1
		PTER
		2022-03-01
		ANXA2R
		TCEB3-AS1
		ZSCAN21
		STYK1
		POLR1C
		THG1L
		ROMO1
		DLGAP1-AS1
		SIRPG
		TSTD1
		TC2N
		IDH3B
		SEC11C
		SLIRP
		APOBEC2
		ZNF433
		PEX3
		NT5C3B
		MRPL39
		ARSK
		CATSPER1
		C6orf226
		APRT
		TMIGD2
		C5
		TREML1
		ERP27
		TMSB10
		TRUB1
		LINC00920
		RRN3
		ILF3-AS1
		SPRYD7
		CD8A
		PSMB9
		KMO
		BAD
		MRPL17
		CSTA
		TMEM134
		COX16
		LY9
		FARS2
		KANSL1-AS1
		BOLA3
		TMEM116
		NDUFAF1
		ITPA
		COQ5
		ALDH7A1
		NFU1
		HBZ
		VAMP5
		MIR3654
		RWDD2A
		ZNF16
		C8orf88
		TTLL1
		ZNF583
		LCMT1
		SMDT1
		MYCT1
		NUDCD1
		GKAP1
		MRPS11
		AK7
		GEMIN2
		ZNF790
		MT1X
		CISD3
		TPPP3
		SSSCA1
		KIT
		NDUFAF2
		PASK
		TIGD6
		NDUFA8
		GPAM
		CTSW
		KBTBD3
		EPS8
		VWA5A
		ZNF593
		SERGEF
		SNHG15
		PSMB6
		TEK
		TAMM41
		LILRB4
		EMBP1
		LINC01550
		DNLZ
		PDE4B
		CD2
		SNTA1
		TRAPPC2B
		RPS19BP1
		LIN9
		PROM1
		CRIP1
		MIEN1
		MMRN1
		ZBED5-AS1
		SPAG16
		MRPL12
		ALKBH3
		FSTL1
		BMP3
		ZNF749
		TMEM256
		HIST1H2BK
		UGGT2
		MYEOV2
		CCDC107
		SENP8
		ABHD14A
		CCNT2-AS1
		ESF1
		GPR89A
		TMEM121
		HOOK1
		CHCHD1
		POP5
		HSD17B8
		TRMT11
		CD34
		LEF1-AS1
		COA3
		CCDC138
		CYTL1
		PMVK
		RAB23
		PAFAH1B3
		PPBP
		TTC30B
		FAM184A
		CABYR
		XKR3
		SYT17
		CELA1
		L3MBTL4
		ABCA4
		GLIPR1L1
		LOC101929125
		NPIPB6
		BIRC7
		FAM19A1
		RGS13
		LINC00563
		ZFP2
		LOC102723582
		DIO1
		GBAT2
		SNORD16
		POT1-AS1
		CCDC3
		OCM
		NAALADL2
		PPP2R2B
		SCOC-AS1
		C1QB
		SLC41A2
		HLA-DPB2
		CD1B
		NLRP14
		OR10G2
